# Supplementary material for: Potential and active functions in the gut microbiota of a healthy human cohort
Source: Microbiome. 2017 Jul 14;5:79. doi: 10.1186/s40168-017-0293-3 (PMC5513205; doi:10.1186/s40168-017-0293-3)
Supplement: Supplementary file 3 — Abundance and differential data (MG versus MP) at phylum, class, order, family, genus, KOG, KOG/phylum, and KOG/genus level. (XLSX 3588 kb) [file 40168_2017_293_MOESM3_ESM.xlsx]

## Sheet: phylum
subject	S1	S2	S3	S4	S5	S6	S7	S8	S9	S10	S11	S12	S13	S14	S15	S1	S2	S3	S4	S5	S6	S7	S8	S9	S10	S11	S12	S13	S14	S15	mean		cv		log ratio cv	S1	S2	S3	S4	S5	S6	S7	S8	S9	S10	S11	S12	S13	S14
analysis	MG	MG	MG	MG	MG	MG	MG	MG	MG	MG	MG	MG	MG	MG	MG	MP	MP	MP	MP	MP	MP	MP	MP	MP	MP	MP	MP	MP	MP	MP	MG	MP	MG	MP	MP/MG	log ratio %	log ratio %	log ratio %	log ratio %	log ratio %	log ratio %	log ratio %	log ratio %	log ratio %	log ratio %	log ratio %	log ratio %	log ratio %	log ratio %
Actinobacteria	0.00153848	0.000906667	0.100015	0.000709418	0.00302553	0.0346602	0.00975923	0.0111278	0.0211885	0.0633508	0.00334377	0.100054	0.00283041	0.0158706	0.0115237	0.00227868	0.00199487	0.0425127	0.0077282	0.00261666	0.0138221	0.00437342	0.00896593	0.0224868	0.0293399	0.00208147	0.0698664	0.00468436	0.00824373	0.0227836	0.0253269	0.0162519	1.36332	1.17128	-0.219047	0.563664	1.12904	-1.23405	3.4271	-0.208719	-1.32567	-1.15619	-0.311332	0.0857571	-1.11024	-0.681262	-0.518041	0.724828	-0.944147
Ascomycota	6.38374e-06	0	0.00031185	1.21268e-05	1.96889e-05	6.26653e-06	0	7.08778e-06	0	0	2.75775e-05	0	7.56458e-05	4.85551e-05	1.1455e-05	0.000113934	0.000569963	0.000158629	0	0.00014537	0	0.000841043	0.000199243	0	0.000143823	0	0	0.000223065	0	0	3.51091e-05	0.000159671	2.26326	1.51497	-0.579111	2.91924	5.85789	-0.93253	-1.14579	2.38771	-0.701906	6.41116	3.61414	0	3.9432	-1.90987	0	1.44428	-2.5498
Bacteroidetes	0.733402	0.646293	0.623585	0.874166	0.530675	0.396414	0.373515	0.335939	0.829724	0.876666	0.575638	0.779886	0.41817	0.450515	0.867907	0.530022	0.435737	0.378014	0.213619	0.488007	0.61879	0.708495	0.227535	0.407218	0.630088	0.548617	0.348305	0.293219	0.484767	0.568103	0.620833	0.458702	0.318061	0.322746	0.0210977	-0.468546	-0.568722	-0.722131	-2.03282	-0.120925	0.642428	0.923573	-0.562089	-1.02681	-0.476468	-0.0693607	-1.16289	-0.512098	0.105713
Firmicutes	0.176791	0.302406	0.261858	0.113216	0.404023	0.523343	0.605655	0.639296	0.131059	0.0563768	0.14716	0.11799	0.493148	0.528023	0.0923899	0.441723	0.555429	0.57757	0.77632	0.499346	0.364583	0.279563	0.758318	0.564059	0.33295	0.431757	0.576398	0.695739	0.502151	0.402179	0.306182	0.517206	0.674433	0.286988	-1.23269	1.32104	0.877094	1.14118	2.77747	0.305595	-0.521496	-1.1153	0.246316	2.10555	2.56192	1.55277	2.28831	0.496519	-0.0724801
Proteobacteria	0.0784689	0.0472948	0.0139314	0.0117872	0.0397257	0.0112234	0.0108168	0.00387701	0.0179376	0.00356082	0.0106863	0.00172879	0.0613803	0.00504973	0.0253154	0.0254073	0.00598461	0.00158629	0.00218723	0.00973979	0.00240385	0.00639193	0.0041841	0.00623583	0.00733496	0.00713649	0.00543079	0.00579969	0.00448029	0.00668648	0.0228523	0.00673264	1.0206	0.831972	-0.294807	-1.62649	-2.98025	-3.12658	-2.42469	-2.02699	-2.21838	-0.758031	0.109699	-1.52283	1.0405	-0.581801	1.64573	-3.40148	-0.172254
Spirochaetes	0.0016087	5.92593e-05	8.27356e-05	0.000103078	0.000190326	0.000206795	0.000240969	0.000340213	4.87933e-05	2.27166e-05	6.89436e-05	0.000139418	0.000151292	0.000249712	1.71824e-05	0.000113934	0	0	0	0	0	0	0	0	0	0	0	0	0	0	0.000235342	7.59561e-06	1.66265	3.87298	1.21996	-3.70719	-2.79201	-3.21312	-3.49924	-4.32428	-4.43826	-4.64944	-5.13016	-2.55565	-1.71002	-2.98082	-3.90129	-4.0116	-4.69884
Verrucomicrobia	0.00818395	0.00304	0.000216385	6.0634e-06	0.0223404	0.0341463	1.33871e-05	0.00941257	4.26941e-05	2.27166e-05	0.263075	0.000202157	0.0242445	0.000242776	0.0028351	0.000341802	0.000284981	0.000158629	0.000145815	0.00014537	0.000400641	0.000336417	0.000796972	0	0.000143823	0.0104074	0	0.000334597	0.000358423	0.000247647	0.0245349	0.000940166	2.72556	2.79326	0.0353981	-4.54172	-3.37011	-0.424925	3.27799	-7.16845	-6.37813	3.88872	-3.54553	-2.39764	2.23318	-4.65847	-4.40706	-6.1372	0.543505
[truncated: 4 more columns]

## Sheet: class
subject	S1	S2	S3	S4	S5	S6	S7	S8	S9	S10	S11	S12	S13	S14	S15	S1	S2	S3	S4	S5	S6	S7	S8	S9	S10	S11	S12	S13	S14	S15	mean		cv		log ratio cv	S1	S2	S3	S4	S5	S6	S7	S8	S9	S10	S11	S12	S13	S14
analysis	MG	MG	MG	MG	MG	MG	MG	MG	MG	MG	MG	MG	MG	MG	MG	MP	MP	MP	MP	MP	MP	MP	MP	MP	MP	MP	MP	MP	MP	MP	MG	MP	MG	MP	MP/MG	log ratio %	log ratio %	log ratio %	log ratio %	log ratio %	log ratio %	log ratio %	log ratio %	log ratio %	log ratio %	log ratio %	log ratio %	log ratio %	log ratio %
Actinobacteria	0.00164622	0.000997067	0.10599	0.000745304	0.0036247	0.0402902	0.0120129	0.0148034	0.0221767	0.0649983	0.00361032	0.108462	0.00363748	0.0206845	0.0118592	0.00275444	0.00254453	0.0500654	0.0101126	0.00333148	0.0162429	0.00486072	0.0131579	0.0289045	0.0335692	0.00266261	0.08664	0.00705408	0.00997831	0.0273565	0.0277025	0.019949	1.32287	1.16014	-0.189376	0.739094	1.3429	-1.08189	3.74438	-0.121347	-1.31009	-1.30357	-0.169874	0.382101	-0.953055	-0.43787	-0.324052	0.953601	-1.05094
Alphaproteobacteria	0.0210183	4.56175e-05	7.41895e-05	0.000280285	0.00143887	0.000189395	0.000593227	0.00158405	0.00153845	0.000471973	0.000223319	0.000287157	0.0055899	0.000379699	5.89425e-05	0.000275444	0	0	0	0	0.000235405	0.000186951	0.000292398	0	0.00032911	0	0.000364033	0.000335909	0	0	0.00225156	0.000134617	2.3885	1.14666	-1.05867	-6.20298	-2.47554	-3.07364	-4.8594	-7.17879	0.299532	-1.61487	-2.39818	-7.27468	-0.5072	-4.54423	0.331944	-4.01694	-5.28429
Bacilli	0.00127736	0.00056696	0.00236732	0.000375837	0.00141528	0.00157344	0.00191151	0.00231951	0.000446853	0.000233073	0.00050619	0.00058187	0.00136102	0.00188945	0.000188616	0.000275444	0.000727008	0.000373622	0.00057241	0.000555247	0	0	0.00146199	0	0.000164555	0.000380373	0.000728067	0.000167954	0.000650759	0.000297354	0.00113429	0.000423652	0.675496	0.907002	0.425159	-2.17313	0.35321	-2.63158	0.594044	-1.3343	-7.30692	-7.5861	-0.662259	-5.51366	-0.477709	-0.403049	0.318472	-2.94567	-1.52339
Bacteroidia	0.775417	0.698781	0.651647	0.907353	0.625162	0.452844	0.452773	0.430089	0.84687	0.885194	0.592502	0.802746	0.528553	0.575506	0.880754	0.616857	0.532897	0.432281	0.272085	0.597261	0.706685	0.771359	0.31345	0.504979	0.697548	0.678965	0.414452	0.41871	0.567462	0.664883	0.673746	0.545992	0.249904	0.275556	0.140968	-0.330032	-0.390978	-0.592109	-1.73757	-0.0658684	0.642042	0.768603	-0.456388	-0.745904	-0.343697	0.196514	-0.953721	-0.336089	-0.0203063
Betaproteobacteria	0.00870925	0.0367677	0.00768198	0.0089309	0.0113852	0.00182111	0.00460575	0.00101832	0.00310882	0.00264538	0.00676656	0.000415621	0.0125975	0.00137415	0.00263473	0.0119818	0.00327154	0.000186811	0.000190803	0.0031464	0.000235405	0.00261731	0.00233918	0.000485791	0.00543031	0.0041841	0.00527849	0.00167954	0.00021692	0.00416295	0.0073642	0.00302716	1.22447	1.02373	-0.25833	0.459774	-3.48639	-5.28847	-5.47657	-1.85207	-2.89948	-0.812978	1.19187	-2.6532	1.03477	-0.692193	3.63521	-2.89958	-2.60874
Clostridia	0.0996065	0.238658	0.174049	0.06165	0.276476	0.313092	0.18086	0.515242	0.0949818	0.0434623	0.0989229	0.0840008	0.340417	0.362215	0.0742027	0.331084	0.448564	0.504203	0.698912	0.368314	0.229991	0.16246	0.651462	0.444013	0.256377	0.29555	0.482344	0.54518	0.384382	0.292001	0.197189	0.406322	0.705191	0.377578	-0.90124	1.73278	0.910344	1.53446	3.50273	0.413771	-0.444997	-0.154779	0.338425	2.22476	2.56015	1.57893	2.52145	0.679415	0.0856932
Deltaproteobacteria	0.0091191	0.0103161	0.00427601	0.0013632	0.0295637	0.00470575	0.00626184	0.000782598	0.000944775	0.00011071	5.95517e-05	0.000166249	0.0263292	0.00378795	0.0226044	0.00275444	0.000727008	0.000186811	0.00057241	0.00499722	0.00141243	0.00243036	0.00146199	0.00388632	0.00065822	0.000760746	0.000182017	0.00134363	0.00260304	0.00208147	0.00802608	0.00173721	1.24545	0.803585	-0.632146	-1.72348	-3.80847	-4.44475	-1.23744	-2.56223	-1.72913	-1.3618	0.893105	2.02888	2.46878	3.4701	0.123621	-4.2823	-0.539492
Erysipelotrichia	0.00043717	0.000293255	0.00125448	0.000140143	0.000809857	0.00417398	0.000329571	0.00119747	0.000204276	0.00011071	0.000178655	0.000158692	0.000429369	0.000424901	0.000100202	0	0	0.000186811	0	0	0.00117702	0	0.00116959	0.000242895	0	0	0	0	0	0	0.000682848	0.000185088	1.51498	2.20571	0.54194	-5.48275	-4.92246	-2.68366	-3.90826	-6.3573	-1.81753	-5.08564	-0.0337002	0.239072	-3.59347	-4.23768	-4.07632	-5.45736	-5.44262
Flavobacteriia	0.000321047	8.47181e-05	0.000182101	0.000146513	0.000298782	0.000145689	0.00011535	0.000414871	0.00022981	0.000104883	0.000439194	0.000687664	8.1013e-05	0.000235052	7.07309e-05	0	0	0	0	0	0	0	0	0	0	0	0	0.000167954	0.00021692	0.000297354	0.000237161	4.54818e-05	0.724666	2.14021	1.56236	-5.04896	-3.24364	-4.2638	-3.96821	-4.94852	-3.96059	-3.64789	-5.40895	-4.58382	-3.52209	-5.48927	-6.12446	0.967363	-0.110904
Gammaproteobacteria	0.0439151	0.00369501	0.00192893	0.00056057	0.00198926	0.00600237	0.00124413	0.00123518	0.0128247	0.000355436	0.00407929	0.00058187	0.0332639	0.000497225	0.000312395	0.0128082	0.00181752	0.000560433	0.00057241	0.00240607	0.00047081	0.000934754	0.00116959	0.00170027	0.00148099	0.00190186	0.000728067	0.00470272	0.00151844	0.00118941	0.00749903	0.0022641	1.75835	1.36859	-0.36153	-1.77686	-1.01959	-1.76513		0.273197	-3.6444	-0.408675	-0.0780736	-2.90775	2.02858	-1.09687	0.318472	-2.81976	1.59136
Negativicutes	0.0281155	0.00641903	0.049916	0.0183268	0.0211349	0.135607	0.338988	0.0185372	0.016591	0.00227246	0.0112999	0.00155669	0.0165672	0.0325546	0.00429101	0.0205206	0.0083606	0.0115823	0.0169815	0.0196187	0.0430791	0.0538418	0.0125731	0.0157882	0.00427843	0.00342335	0.00928285	0.0198186	0.032538	0.00743384	0.0468118	0.0186081	1.86445	0.77206	-1.27196	-0.454105	0.38073	-2.10663	-0.109931	-0.107343	-1.65414	-2.65421	-0.559714	-0.0715122	0.909857	-1.7199	2.5684	0.258387	-0.000739534
Saccharomycetes	6.83079e-06	0	0.000323736	1.27402e-05	1.57254e-05	0	0	0	0	0	0	0	5.67091e-05	6.32831e-05	1.17885e-05	0.000137722	0.000727008	0.000186811	0	0.000185082	0	0.000934754	0.000292398	0	0.000164555	0	0	0.000335909	0	0	3.27209e-05	0.000197616	2.53812	1.43769	-0.820012	3.13371	6.20361	-0.761895	-1.18525	2.92282	0	6.56187	4.91838	0	4.12561	0	0	2.37444	-2.87348
Spirochaetia	0.00172136	6.51678e-05	8.76785e-05	0.000108292	0.000228018	0.000240386	0.000296614	0.000452587	5.10689e-05	2.33073e-05	7.44397e-05	0.000151135	0.000194431	0.000325456	1.76827e-05	0.000137722	0	0	0	0	0	0	0	0	0	0	0	0	0	0	0.000269175	9.18147e-06	1.563	3.87298	1.30913	-3.55095	-2.91011	-3.28804	-3.56428	-4.573	-4.64608	-4.93835	-5.53165	-2.61044	-1.73584	-3.07792	-4.0102	-4.35354	-5.06805
Verrucomicrobiae	0.00868876	0.00331052	0.000222568	6.37012e-06	0.0264579	0.0393141	8.23927e-06	0.0123236	3.19181e-05	1.74805e-05	0.281337	0.000204032	0.0309227	6.32831e-05	0.00289407	0.000413166	0.000363504	0.000186811	0	0.000185082	0.00047081	0.000373902	0.00116959	0	0	0.0121719	0	0.000503863	0.000433839	0.000297354	0.0270535	0.00110466	2.64382	2.78477	0.0749357	-4.36151	-3.15221	-0.240843	-0.711065	-7.08402	-6.3538	4.39562	-3.38623	-2.06757	-1.45841	-4.52954	-4.41976	-5.9116	2.59848
[truncated: 4 more columns]

## Sheet: order
subject	S1	S2	S3	S4	S5	S6	S7	S8	S9	S10	S11	S12	S13	S14	S15	S1	S2	S3	S4	S5	S6	S7	S8	S9	S10	S11	S12	S13	S14	S15	mean		cv		log ratio cv	S1	S2	S3	S4	S5	S6	S7	S8	S9	S10	S11	S12	S13	S14
analysis	MG	MG	MG	MG	MG	MG	MG	MG	MG	MG	MG	MG	MG	MG	MG	MP	MP	MP	MP	MP	MP	MP	MP	MP	MP	MP	MP	MP	MP	MP	MG	MP	MG	MP	MP/MG	log ratio %	log ratio %	log ratio %	log ratio %	log ratio %	log ratio %	log ratio %	log ratio %	log ratio %	log ratio %	log ratio %	log ratio %	log ratio %	log ratio %
Actinomycetales	0.000219015	0.000156613	0.000418673	0.000267692	0.00038628	0.000408962	0.000602539	0.000727885	0.000313127	0.000192381	0.000387464	0.000749676	0.000373546	0.000888413	0.000235875	0	0	0	0	0	0	0	0	0	0	0	0	0	0	0	0.000421876	0	0.52651	NA	NA	-4.51737	-4.05843	-5.4218	-4.79541	-5.30845	-5.38875	-5.93673	-6.20532	-5.01403	-4.339	-5.31275	-6.24731	-5.26133	-6.48931
Bacillales	0.00060229	0.000385007	0.000425426	0.000216703	0.000741027	0.000649958	0.00104	0.00130452	0.000223662	5.24674e-05	0.000298049	0.00018174	0.000779575	0.00109692	0.000106144	0	0	0	0	0	0	0	0	0	0.000164663	0	0	0	0	0	0.000540232	1.09776e-05	0.719122	3.87298	2.42914	-5.93614	-5.30381	-5.44435	-4.50273	-6.23079	-6.0443	-6.71424	-7.03839	-4.54635	1.4834	-4.94509	-4.26108	-6.303	-6.79041
Bacteroidales	0.776941	0.699721	0.652448	0.90785	0.626798	0.453992	0.45358	0.431191	0.847763	0.885633	0.593081	0.804418	0.529811	0.577097	0.881148	0.617793	0.533479	0.432766	0.272397	0.597482	0.707018	0.771648	0.314093	0.505716	0.698008	0.679482	0.415359	0.419556	0.568325	0.665278	0.674765	0.54656	0.249311	0.275135	0.142191	-0.330676	-0.391342	-0.592263	-1.7367	-0.0691052	0.63907	0.766573	-0.457123	-0.745321	-0.343461	0.196204	-0.953568	-0.336607	-0.0220974
Bifidobacteriales	0.00047225	0.000169664	0.0965919	0.000121099	0.000890809	0.0336956	0.0068838	0.0103038	0.0181422	0.0640394	0.00131142	0.105773	0.00212759	0.0121568	0.00982421	0.0022069	0.00254731	0.0465682	0.0061127	0.00222181	0.0129534	0.00467552	0.0117199	0.0284602	0.0329327	0.00266464	0.0840934	0.00673174	0.00695199	0.0232074	0.0241669	0.0182698	1.47247	1.23678	-0.25164	2.20069	3.83125	-1.0524	5.54545	1.30892	-1.37855	-0.557091	0.185611	0.64931	-0.959229	1.01726	-0.330865	1.65714	-0.805374
Burkholderiales	0.00861685	0.0363603	0.00759013	0.00880833	0.010942	0.00174539	0.00455618	0.000973664	0.00308015	0.00260588	0.00671356	0.000363479	0.012327	0.00125103	0.00257104	0.012	0.00327511	0.000187021	0.000191022	0.00314757	0.000235516	0.00243127	0.00234398	0.0004865	0.00543389	0.00418729	0.00529004	0.00168294	0.00021725	0.0038679	0.00723367	0.00299849	1.23245	1.03341	-0.254123	0.47733	-3.46875	-5.26961	-5.45508	-1.79431	-2.83791	-0.903357	1.25886	-2.63781	1.05734	-0.679769	3.8269	-2.8654	-2.47225
Clostridiales	0.0993163	0.238469	0.174073	0.0615882	0.276261	0.31325	0.180506	0.515248	0.0949734	0.0433847	0.0987884	0.0840243	0.340609	0.361929	0.0741475	0.331034	0.447962	0.503834	0.698567	0.368265	0.229863	0.162334	0.65104	0.443688	0.256381	0.295394	0.4834	0.544261	0.383446	0.291877	0.197105	0.40609	0.705618	0.377549	-0.902225	1.73678	0.909545	1.5332	3.50346	0.414699	-0.446523	-0.153071	0.337474	2.22383	2.56275	1.58013	2.5242	0.676165	0.0833138
Coriobacteriales	0.000910279	0.00060035	0.00850176	0.000350548	0.0022625	0.00569626	0.00423428	0.00350708	0.00343162	0.000588801	0.00177339	0.00100714	0.000974469	0.00711637	0.00168651	0.000551724	0	0.00336637	0.00401146	0.00111091	0.00306171	0.000187021	0.00117199	0.00024325	0.000164663	0	0.000729661	0.000336587	0.00304149	0.00416543	0.00284276	0.00147615	0.896284	1.0618	0.244487	-0.71221	-5.93156	-1.33398	3.47945	-1.01961	-0.893505	-4.4291	-1.57316	-3.76445	-1.7775	-7.47848	-0.459584	-1.50613	-1.22365
Desulfovibrionales	0.00902751	0.0102451	0.00422049	0.00129384	0.0292627	0.00464464	0.00605015	0.000614448	0.000901039	8.1616e-05	7.45123e-06	9.84423e-05	0.0260833	0.00366244	0.022532	0.00275862	0.000727802	0.000187021	0.000573066	0.00481392	0.00141309	0.00243127	0.00146499	0.00364875	0.000658653	0.000380662	0	0.00134635	0.002607	0.00208271	0.00791501	0.00167293	1.25589	0.823787	-0.60837	-1.70676	-3.79696	-4.42441	-1.16104	-2.60128	-1.70964	-1.31172	1.24005	2.00576	2.86759	4.48452	-3.43886	-4.26588	-0.488827
Enterobacteriales	0.043228	0.00336065	0.00174897	0.000369669	0.00101694	0.00500979	0.000998729	0.000822415	0.0124292	0.000110765	0.00371071	7.57249e-05	0.0324661	0.000217571	0.000106144	0.0118621	0.00181951	0.000561062	0.000573066	0.00240696	0.000471032	0.000935104	0.00117199	0.00170275	0.00148197	0.00190331	0.000729661	0.00471222	0.00152075	0.00119012	0.00704476	0.00220277	1.85425	1.30297	-0.50904	-1.86473	-0.881575	-1.62301	0.618916	1.23484	-3.38342	-0.0939938	0.505842	-2.86051	3.62695	-0.959507	3.10908	-2.78184	2.74985
Erysipelotrichales	0.000438029	0.000293649	0.00125602	0.000140219	0.000811976	0.00418456	0.000330158	0.00120054	0.000204491	0.000110765	0.00017883	0.000159022	0.00043039	0.000426076	0.000100247	0	0	0.000187021	0	0	0.00117758	0	0.00117199	0.00024325	0	0	0	0	0	0	0.000684331	0.000185323	1.51554	2.20569	0.541395	-5.48552	-4.92433	-2.68388		-6.36102	-1.8205	-5.08813	-0.0344299	0.239643	-3.59413	-4.23901	-4.07914	-5.46071	-5.44651
Flavobacteriales	0.000307989	8.4832e-05	0.000182325	0.000146593	0.000299564	0.000146058	0.000115555	0.000378122	0.000223662	9.91051e-05	0.000439623	0.000658806	8.12057e-05	0.000235702	7.07626e-05	0	0	0	0	0	0	0	0	0	0	0	0	0.000168294	0.00021725	0.00029753	0.000231327	4.55382e-05	0.708254	2.13986	1.59518	-4.99091	-3.24537	-4.26548	-3.96895	-4.95217	-3.96401	-3.65025	-5.27844	-4.54635	-3.44765	-5.49064	-6.06352	0.967058	-0.112629
Lactobacillales	0.00060229	0.000130511	0.00183676	0.000127472	0.000536062	0.000861742	0.000759364	0.00086968	0.00019171	0.000174891	0.000163927	0.000333189	0.000495355	0.000598319	7.66595e-05	0.000275862	0.000727802	0.000374042	0.000573066	0.000555453	0	0	0.00146499	0	0	0.000380662	0.000729661	0.000168294	0.000651749	0.00029753	0.000517195	0.000413274	0.885253	0.956106	0.111081	-1.0989	2.39255	-2.26566	2.08452	0.0503416	-6.44583	-6.26559	0.745651	-4.33421	-4.20861	1.16744	1.10786	-1.50304	0.121455
Pseudomonadales	0.000191638	0.00017619	6.07751e-05	5.09889e-05	0.000607011	5.84232e-05	4.95237e-05	4.72652e-05	3.19517e-05	0.000180721	6.70611e-05	0.000128732	0.000219256	7.25235e-05	0.00017101	0	0	0	0	0	0	0	0	0	0	0	0	0	0	0	0.000140871	0	1.02217	NA	NA	-4.33369	-4.2187	-2.82324	-2.60855	-5.94723	-2.77448	-2.57347	-2.51766	-2.06873	-4.25339	-2.946	-3.79423	-4.51888	-3.04481
Rhodospirillales	0.0205189	3.91532e-05	3.37639e-05	0.000203955	0.00122191	5.11203e-05	0.00039619	0.00141796	0.00139949	0.000431399	8.19635e-05	0.000113587	0.0053677	0.000154113	5.89689e-06	0.000275862	0	0	0	0	0.000235516	0.000187021	0.000292997	0	0.000329327	0	0.00036483	0.000336587	0	0	0.00209581	0.000134809	2.51786	1.14684	-1.13454	-6.1662	-2.29729	-2.12974	-4.41924	-6.94475	2.00609	-1.04381	-2.23658	-7.13903	-0.379409	-3.20106	1.60071	-3.9557	-4.03661
Saccharomycetales	6.84421e-06	0	0.000324134	1.27472e-05	1.57665e-05	0	0	0	0	0	0	0	5.6844e-05	6.34581e-05	1.17938e-05	0.000137931	0.000727802	0.000187021	0	0.000185151	0	0.000935104	0.000292997	0	0.000164663	0	0	0.000336587	0	0	3.27725e-05	0.000197817	2.53735	1.43725	-0.820009	3.1346	6.20516	-0.762078	-1.18569	2.92102	0	6.5624	4.92123	0	4.1265	0	0	2.37435	-2.87692
Selenomonadales	0.0281707	0.00642766	0.0499774	0.0183369	0.0211902	0.135951	0.339593	0.0185847	0.0166085	0.00227359	0.011311	0.00155993	0.0166066	0.0326447	0.00429293	0.0205517	0.00836972	0.0115953	0.017001	0.019626	0.0430994	0.053862	0.0125989	0.0158112	0.00428124	0.00342596	0.00930317	0.0198586	0.0325874	0.00743826	0.0469019	0.0186273	1.86434	0.771597	-1.27275	-0.454749	0.380367	-2.10678	-0.10907	-0.110578	-1.65712	-2.65624	-0.56045	-0.0709289	0.910094	-1.72021	2.56857	0.25787	-0.00253017
Spirochaetales	0.00172474	6.52554e-05	8.77862e-05	0.000108351	0.000228615	0.000240996	0.000297142	0.000453746	5.11228e-05	2.33189e-05	7.45123e-05	0.00015145	0.000194894	0.000326356	1.76907e-05	0.000137931	0	0	0	0	0	0	0	0	0	0	0	0	0	0	0.000269732	9.1954e-06	1.56292	3.87298	1.3092	-3.55172	-2.9118	-3.28963	-3.565	-4.57661	-4.64959	-4.94084	-5.53526	-2.61171	-1.73634	-3.07916	-4.01301	-4.3568	-5.07192
Verrucomicrobiales	0.00870583	0.00331497	0.000222842	6.37361e-06	0.0265272	0.0394137	8.25396e-06	0.0123551	3.19517e-05	1.74891e-05	0.281612	0.000204457	0.0309962	6.34581e-05	0.00289537	0.000413793	0.000363901	0.000187021	0	0.000185151	0.000471032	0.000374042	0.00117199	0	0	0.0121812	0	0.000504881	0.000434499	0.00029753	0.0270917	0.00110567	2.64269	2.78433	0.075323	-4.36221	-3.15262	-0.241004	-0.711372	-7.08728	-6.35679	4.39498	-3.38699	-2.06873	-1.45886	-4.52985	-4.42262	-5.91218	2.59719
[truncated: 4 more columns]

## Sheet: family
subject	S1	S2	S3	S4	S5	S6	S7	S8	S9	S10	S11	S12	S13	S14	S15	S1	S2	S3	S4	S5	S6	S7	S8	S9	S10	S11	S12	S13	S14	S15	mean		cv		log ratio cv	S1	S2	S3	S4	S5	S6	S7	S8	S9	S10	S11	S12	S13	S14
analysis	MG	MG	MG	MG	MG	MG	MG	MG	MG	MG	MG	MG	MG	MG	MG	MP	MP	MP	MP	MP	MP	MP	MP	MP	MP	MP	MP	MP	MP	MP	MG	MP	MG	MP	MP/MG	log ratio %	log ratio %	log ratio %	log ratio %	log ratio %	log ratio %	log ratio %	log ratio %	log ratio %	log ratio %	log ratio %	log ratio %	log ratio %	log ratio %
Acetobacteraceae	0.00594195	8.27499e-06	0	0	9.11226e-05	1.76702e-05	0.000436768	0.00155136	0.00155095	0.000363956	1.04607e-05	3.74822e-05	2.97215e-05	6.89505e-05	0	0.000393933	0	0	0	0	0.000327869	0.000243013	0.0004329	0	0.000508906	0	0.000505306	0.000536913	0	0	0.000673911	0.000196589	2.30037	1.16316	-0.98382	-3.88117	-0.869871	0	0	-3.33803	3.61006	-0.820313	-1.81775	-7.28628	0.472605	-1.03285	3.43997	3.78332	-2.98095
Acidaminococcaceae	5.12974e-05	0.00755507	0.000169431	0.00165797	0.025727	0.00589301	0.000436768	0.0173317	0.000100602	0.00291956	0.000104607	6.24703e-05	0.0010997	0.0116182	0.0050751	0.000196967	0.00892857	0.000246548	0.00026434	0.0231296	0.00295082	0.000243013	0.0160173	0	0.00610687	0.00056243	0.000252653	0.000268456	0.00981267	0.00802855	0.00532016	0.00513392	1.42352	1.36082	-0.0649854	1.7555	0.240691	0.5158	-2.60406	-0.153475	-0.995453	-0.820313	-0.113709	-3.4673	1.06211	2.3204	1.85769	-1.99464	-0.243435
Actinomycetaceae	5.12974e-05	8.27499e-05	5.93009e-05	0	0.00019237	0.000194372	0.000104445	0.00014544	0.000159286	4.74725e-05	0.000115068	0.000312352	0.000188236	0.000356244	0.000110488	0	0	0	0	0	0	0	0	0	0	0	0	0	0	0	0.000141275	0	0.691072	NA	NA	-2.61583	-3.21335	-2.79287	0	-4.33892	-4.35313	-3.51658	-3.95829	-4.08139	-2.52287	-3.64464	-5.01056	-4.30915	-5.19473
Bacillaceae	0.000324884	0.000140675	0.000169431	9.3407e-05	0.000273368	0.000203207	0.000142424	0.000339361	0.000117369	2.37362e-05	0.00014645	8.74585e-05	0.000217958	0.000310277	2.94635e-05	0	0	0	0	0	0	0	0	0	0.000254453	0	0	0	0	0	0.000174631	1.69635e-05	0.582538	3.87298	2.73302	-5.06559	-3.91337	-4.16536	-3.37026	-4.8246	-4.41418	-3.93002	-5.12665	-3.67094	2.97064	-3.96763	-3.28479	-4.51069	-5.00125
Bacteroidaceae	0.606549	0.380807	0.553591	0.562217	0.260601	0.20038	0.0513583	0.11731	0.288736	0.53416	0.121009	0.255841	0.349872	0.12811	0.563151	0.532992	0.473214	0.373274	0.190589	0.352656	0.171148	0.0818955	0.160173	0.435294	0.502036	0.669291	0.344113	0.357584	0.215879	0.599911	0.331579	0.364003	0.578719	0.478355	-0.274781	-0.186507	0.313426	-0.568572	-1.56061	0.436405	-0.227485	0.673083	0.449276	0.592223	-0.0894816	2.46742	0.427621	0.0314549	0.752792
Bifidobacteriaceae	0.00058992	0.00021515	0.121177	0.000147894	0.0011441	0.0407651	0.0079188	0.0132108	0.0238007	0.0869142	0.00184108	0.174517	0.00259568	0.0154104	0.0122716	0.00315147	0.00390625	0.0613905	0.0084589	0.00342661	0.0180328	0.00607533	0.017316	0.0430147	0.0508906	0.00393701	0.116473	0.0107383	0.00951531	0.0347904	0.0335013	0.0260745	1.56988	1.20317	-0.383818	2.39775	4.12052	-0.980914	5.74514	1.57423	-1.17627	-0.381766	0.390126	0.853553	-0.772076	1.09239	-0.583332	2.04437	-0.695004
Brachyspiraceae	0.0020006	8.27499e-06	8.47156e-06	7.78392e-06	1.01247e-05	0	2.84849e-05	1.212e-05	0	0	2.09214e-05	2.49881e-05	0	0	0	0.000196967	0	0	0	0	0	0	0	0	0	0	0	0	0	0	0.000141451	1.31311e-05	3.63663	3.87298	0.090842	-3.28015	-0.869871	-0.885306	-0.830573	-1.00897	0	-1.94429	-1.14535	0	0	-1.6286	-1.80687	0	0
Clostridiaceae	0.0271876	0.0114857	0.0126735	0.00653849	0.0160275	0.0241021	0.0135588	0.0416081	0.00314381	0.0020967	0.00960291	0.0162548	0.0118787	0.0464266	0.00148791	0.0462872	0.00613839	0.0663215	0.00740153	0.0142776	0.00688525	0.00315917	0.00822511	0.0143382	0.00559796	0.0106862	0.0090955	0.00778523	0.0115968	0.00892061	0.0162715	0.0151144	0.825405	1.15198	0.48094	0.767444	-0.902812	2.38675	0.178609	-0.166686	-1.80609	-2.09812	-2.33735	2.18571	1.41249	0.154048	-0.836941	-0.608926	-2.00029
Coriobacteriaceae	0.00113709	0.0007613	0.0106657	0.000428116	0.0029058	0.00689137	0.00487092	0.00449653	0.00450194	0.00079912	0.00248964	0.00166171	0.00118886	0.00902102	0.00210664	0.000787867	0	0.00443787	0.00555115	0.00171331	0.0042623	0.000243013	0.0017316	0.000367647	0.000254453	0	0.00101061	0.000536913	0.00416295	0.00624442	0.00359505	0.00208694	0.876227	1.05444	0.267094	-0.523762	-6.26922	-1.26314	3.666	-0.758712	-0.691872	-4.26987	-1.3716	-3.57864	-1.61334	-7.96558	-0.711892	-1.13228	-1.11382
Desulfovibrionaceae	0.0111401	0.0128428	0.00523542	0.00151008	0.0367933	0.00558378	0.00683637	0.000690842	0.00116531	0.000110769	0	0.000162423	0.0313661	0.00457371	0.0278725	0.00393933	0.00111607	0.000246548	0.000793021	0.00656768	0.00196721	0.00315917	0.0017316	0.00477941	0.00101781	0.00056243	0	0.00214765	0.00356824	0.00312221	0.00972557	0.00231456	1.26382	0.803049	-0.654233	-1.49737	-3.51271	-4.35376		-2.48419	-1.50035	-1.11123	1.31325	2.02681	3.08925	5.83903	-4.10788	-3.86213	-0.357266
Enterobacteriaceae	0.0539991	0.00426162	0.00219413	0.000451467	0.00130609	0.00606087	0.00114889	0.00105444	0.0163059	0.00015033	0.00520942	0.000124941	0.0396089	0.000275802	0.000132586	0.0169391	0.00279018	0.000739645	0.000793021	0.00371216	0.000655738	0.00121507	0.0017316	0.00257353	0.00229008	0.00281215	0.00101061	0.00751678	0.00208147	0.00178412	0.00881896	0.00324302	1.83725	1.28106	-0.520213	-1.67199	-0.609265	-1.55593	0.79921	1.49988	-3.18888	0.0801162	0.710316	-2.65886	3.84257	-0.887096	2.91904	-2.39608	2.87143
Erysipelotrichaceae	0.000547172	0.000372375	0.00157571	0.000171246	0.00104285	0.00506251	0.000379799	0.00153924	0.000268272	0.00015033	0.000251057	0.000262375	0.00052508	0.000540112	0.00012522	0	0	0.000246548	0	0	0.00163934	0	0.0017316	0.000367647	0	0	0	0	0	0	0.000854223	0.000265676	1.46897	2.20926	0.588754	-5.80005	-5.25692	-2.62783	-4.17988	-6.71815	-1.62081	-5.28466	0.16885	0.440544	-4.00297	-4.70629	-4.76752	-5.74168	-5.78165
Eubacteriaceae	0.00318899	0.00988034	0.01297	0.00487273	0.0194699	0.00766886	0.00448162	0.012314	0.00414145	0.000443077	0.00281393	0.00394812	0.00499321	0.0149163	0.00165732	0.0029545	0.0167411	0.00567061	0.0245837	0.0245574	0.00327869	0.00194411	0.00735931	0.0341912	0.00712468	0.019685	0.00732693	0.0144966	0.0145703	0.0356824	0.00718398	0.0146778	0.768069	0.755682	-0.0234559	-0.109827	0.760161	-1.19217	2.33253	0.334761	-1.22338	-1.20073	-0.741865	3.04236	3.97702	2.80206	0.89036	1.53579	-0.0338321
Flavobacteriaceae	0.000376181	0.000107575	0.000228732	0.000171246	0.000374615	0.000159032	0.000132929	0.000436321	0.000251505	0.000134505	0.000585799	0.00108698	9.90717e-05	0.000287294	7.36589e-05	0	0	0	0	0	0	0	0	0	0	0	0	0.000268456	0.000297354	0.00044603	0.000300363	6.7456e-05	0.871339	2.13793	1.29491	-5.2712	-3.55551	-4.57732	-4.17988	-5.26534	-4.07922	-3.83723	-5.48001	-4.70877	-3.85305	-5.89675	-6.7774	1.35217	0.0480109
Lachnospiraceae	0.0160817	0.0348626	0.0609444	0.00566669	0.0174145	0.0386977	0.0115933	0.0377418	0.00882782	0.00313318	0.00798151	0.00875834	0.0161091	0.0115377	0.00304211	0.017727	0.0212054	0.0276134	0.0169178	0.0145631	0.015082	0.00437424	0.0294372	0.0235294	0.0139949	0.0247469	0.0358767	0.0136913	0.00981267	0.0544157	0.0188262	0.0215325	0.885834	0.565661	-0.647098	0.140443	-0.716983	-1.14184	1.57627	-0.257813	-1.35884	-1.40414	-0.358413	1.41332	2.15563	1.63129	2.03307	-0.234457	-0.23342
Lactobacillaceae	0.000102595	4.1375e-05	0.000186374	7.00553e-05	0.000131622	0.000353404	0.000123435	0.000290881	5.86845e-05	1.58242e-05	6.27641e-05	0.000174917	0.000168422	0.000206851	1.47318e-05	0	0.000558036	0	0	0	0	0	0	0	0	0	0	0	0	0	0.000133462	3.72024e-05	0.739481	3.87298	2.38886	-3.49307	3.46684	-4.29553	-3.001	-3.82397	-5.1835	-3.73806	-4.91112	-2.77998	-1.36872	-2.86323	-4.20881	-4.15722	-4.43863
Moraxellaceae	0.000213739	0.000157225	7.6244e-05	6.22713e-05	0.000759355	4.41755e-05	9.49496e-06	4.84801e-05	3.3534e-05	0.000245275	7.32248e-05	0.000124941	0.000227865	3.44752e-05	0.000139952	0	0	0	0	0	0	0	0	0	0	0	0	0	0	0	0.000150017	0	1.23234	NA	NA	-4.48375	-4.06372	-3.10842	-2.85342	-6.26558	-2.43764	-0.963101	-2.54795	-2.12214	-4.67398	-3.05701	-3.75425	-4.57207	-2.153
Oscillospiraceae	0.0170136	0.025338	0.0229833	0.00273994	0.0456828	0.0396872	0.0714401	0.0473166	0.0166161	0.0056334	0.0273129	0.0207901	0.031594	0.043818	0.0329844	0.0126059	0.00279018	0.00468442	0.00449379	0.00770988	0.00590164	0.00340219	0.0160173	0.00330882	0.000254453	0.00731159	0.00757959	0.00295302	0.0038656	0.0187333	0.0300634	0.00677411	0.590153	0.768505	0.380967	-0.4323	-3.17828	-2.2922	0.711739	-2.56532	-2.74741	-4.38817	-1.56212	-2.3247	-4.41548	-1.89988	-1.4545	-3.41497	-3.49936
Oxalobacteraceae	0.000213739	0.00044685	8.47156e-06	0.000163462	0.000688482	0	7.59597e-05	0.000387841	8.38349e-06	7.91208e-06	0	6.24703e-05	0.00133747	0.000218343	0.000132586	0	0	0	0	0	0	0	0	0	0	0	0	0.000268456	0	0	0.000250131	1.78971e-05	1.44224	3.87298	1.42513	-4.48375	-5.51365	-0.885306	-4.11655	-6.12615	0	-3.10366	-5.31412	-0.878411	-0.840933	0	-2.85739	-2.27473	-4.51313
Paenibacillaceae	0.000247937	0.000239975	9.31872e-05	0.000124543	0.000323992	0.000335734	0.000702627	0.000715082	4.19175e-05	2.37362e-05	0.00014645	8.74585e-05	0.000475544	0.000609062	4.41953e-05	0	0	0	0	0	0	0	0	0	0	0	0	0	0	0	0.000280763	0	0.858846	NA	NA	-4.68895	-4.64371	-3.36719	-3.74999	-5.06174	-5.11159	-6.15508	-6.18007	-2.37622	-1.7543	-3.96763	-3.28479	-5.60153	-5.95201
Peptococcaceae	0.000162442	8.27499e-05	0.00011013	7.00553e-05	0.000678357	0.000256218	0.000284849	0.000690842	5.86845e-05	1.58242e-05	7.32248e-05	9.99525e-05	0.000317029	0.000241327	8.10247e-05	0	0	0	0	0	0	0	0	0	0	0	0	0	0	0	0.000214847	0	0.984581	NA	NA	-4.10804	-3.21335	-3.58653	-3.001	-6.10509	-4.73453	-4.8819	-6.13102	-2.77998	-1.36872	-3.05701	-3.45881	-5.03135	-4.65149
Peptostreptococcaceae	0.000812209	0.0015888	0.000457464	0.00017903	0.000799854	0.000583116	0.000275354	0.000933243	0.000217971	0.000126593	0.000617181	0.000224893	0.000743038	0.000712488	0.00419855	0.000196967	0	0	0.00026434	0.0011422	0.000327869	0	0	0.000367647	0	0	0	0.000268456	0	0	0.000831319	0.000171166	1.21011	1.77245	0.550607	-1.99011	-7.32084	-5.54678	0.537351	0.508663	-0.811851	-4.83468	-6.55956	0.728189	-3.77181	-5.97081	-4.55393	-1.43527	-6.1749
Porphyromonadaceae	0.0486214	0.0139103	0.0233476	0.0436133	0.0278025	0.0209922	0.00465253	0.0258642	0.0156688	0.0271226	0.00311729	0.135711	0.0111555	0.0335099	0.00761633	0.00807564	0.00446429	0.00419132	0.0100449	0.00913764	0.00688525	0.00340219	0.0160173	0.00551471	0.00458015	0.00731159	0.018191	0.00214765	0.0199227	0.0120428	0.0295137	0.00879528	1.09256	0.626154	-0.803123	-2.58845	-1.63746	-2.47498	-2.11719	-1.60426	-1.60687	-0.450417	-0.690979	-1.50484	-2.56341	1.22725	-2.89855	-2.37151	-0.749883
Prevotellaceae	0.00241953	0.00947487	0.0106657	0.00255313	0.220355	0.0780227	0.14119	0.0238038	0.0121561	0.204266	0.00293945	0.0638697	0.0312769	0.154047	0.0348333	0.0143786	0.0172991	0.00813609	0.00951626	0.211022	0.506557	0.67339	0.0666667	0.0139706	0.13486	0.0146232	0.0161698	0.0190604	0.301219	0.0374665	0.0661249	0.136289	1.15495	1.50936	0.386102	2.56618	0.867832	-0.39015	1.89401	-0.06243	2.6986	2.25372	1.48539	0.200562	-0.598951	2.31072	-1.98116	-0.714225	0.967399
Propionibacteriaceae	0.000119694	4.1375e-05	0.000237204	7.78392e-06	3.03742e-05	7.95158e-05	0.000161414	4.84801e-05	5.0301e-05	3.16483e-05	0.000135989	0.00039981	2.97215e-05	0.000137901	0.000117854	0	0	0	0	0	0	0	0	0	0	0	0	0	0	0	0.000108604	0	0.942721	NA	NA	-3.69704	-2.36107	-4.62763	-0.830573	-2.01343	-3.16214	-4.09942	-2.54795	-2.59218	-2.05826	-3.86779	-5.35688	-1.98992	-3.88656
Rhodospirillaceae	0.0181593	4.1375e-05	4.23578e-05	0.000241301	0.00134659	4.41755e-05	1.89899e-05	0.00014544	0.000159286	0.000205714	6.27641e-05	0.000149929	0.00619198	0.000126409	7.36589e-06	0	0	0	0	0	0	0	0	0	0	0	0	0	0	0	0.0017962	0	2.6688	NA	NA	-10.8273	-2.36107	-2.3884	-4.65135	-7.08384	-2.43764	-1.53555	-3.95829	-4.08139	-4.43105	-2.86323	-3.99936	-9.27659	-3.76987
Rikenellaceae	0.109657	0.271618	0.0471273	0.305581	0.0931273	0.121871	0.233832	0.216646	0.534599	0.0989327	0.361344	0.26861	0.110019	0.247337	0.271565	0.0285602	0.0111607	0.00739645	0.0298705	0.00742433	0.0137705	0.00631835	0.0341991	0.0378676	0.00330789	0.0168729	0.0176857	0.00322148	0.0145703	0.0272079	0.219458	0.0172956	0.583345	0.666381	0.191998	-1.94054	-4.60384	-2.67001	-3.35433	-3.64709	-3.14478	-5.20756	-2.66295	-3.81906	-4.89826	-4.41978	-3.9241	-5.08955	-4.08444
Ruminococcaceae	0.0182106	0.164275	0.0436031	0.034833	0.177851	0.189893	0.0532762	0.412627	0.0438373	0.028254	0.0320411	0.043067	0.276291	0.245234	0.024521	0.263738	0.422433	0.419379	0.666138	0.311536	0.183279	0.138275	0.612987	0.357721	0.25827	0.192351	0.404245	0.523758	0.34612	0.144068	0.119188	0.34962	1.00486	0.464731	-1.11252	3.85552	1.36255	3.26545	4.2569	0.808695	-0.0511423	1.37581	0.571008	3.02831	3.19189	2.58537	3.23027	0.922687	0.497095
Saccharomycetaceae	8.54957e-06	0	0.000398163	1.55678e-05	2.02495e-05	0	0	0	0	0	0	0	4.95358e-05	8.04422e-05	7.36589e-06	0	0.000558036	0	0	0	0	0.000972053	0	0	0	0	0	0	0	0	3.86583e-05	0.000102006	2.64	2.7482	0.0579496	-0.891385	5.82791	-5.35107	-1.35433	-1.59691	0	6.61773	0	0	0	0	0	-2.57376	-3.177
Spirochaetaceae	0.000145343	6.62e-05	0.000101659	0.000116759	0.000273368	0.000291558	0.000313334	0.000545402	6.7068e-05	3.16483e-05	8.36855e-05	0.000224893	0.000237772	0.000413703	2.20977e-05	0	0	0	0	0	0	0	0	0	0	0	0	0	0	0	0.000195633	0	0.775244	NA	NA	-3.95738	-2.92979	-3.48102	-3.66401	-4.8246	-4.91436	-5.01495	-5.79546	-2.94613	-2.05826	-3.22783	-4.55393	-4.63094	-5.40498
Streptococcaceae	0.000512974	6.62e-05	0.00175361	3.11357e-05	0.000293617	0.00045059	0.000522223	0.000496922	0.000134136	0.000181978	7.32248e-05	0.000274869	0.000287308	0.000379228	5.89271e-05	0.000393933	0.000558036	0.000493097	0.000793021	0.000571102	0	0	0.0017316	0	0	0.00056243	0.00101061	0	0.000892061	0.00044603	0.000367796	0.000496795	1.14556	0.976313	-0.230635	-0.372622	2.89812	-1.80963	4.28698	0.936538	-5.52541	-5.73396	1.78058	-3.84936	-4.26287	2.78201	1.84106	-4.89389	1.21261
Sutterellaceae	0.00852392	0.0445691	0.00490503	0.00529306	0.0117548	0.0018642	0.00483294	0.000690842	0.00184437	0.00336263	0.00920541	0.000149929	0.0129784	0.000907848	0.00286533	0.0169391	0.00502232	0.000246548	0.00026434	0.00485437	0.000327869	0.00315917	0.0034632	0.000735294	0.00839695	0.00618673	0.00732693	0.00241611	0.000297354	0.00579839	0.00758319	0.00436231	1.44929	1.01606	-0.512357	0.989932	-3.14707	-4.2599	-4.27279	-1.27415	-2.47174	-0.611775	2.30911	-1.31505	1.31771	-0.572541	5.51968	-2.42051	-1.57836
Synergistaceae	0.000102595	0.000124125	7.6244e-05	0	0.000131622	7.95158e-05	0.000284849	0.000399961	1.6767e-05	1.58242e-05	9.41462e-05	4.99763e-05	0.000178329	0.000241327	0	0	0	0	0	0	0	0	0	0	0	0	0	0	0	0	0.000119685	0	0.956729	NA	NA	-3.49307	-3.74551	-3.10842	0	-3.82397	-3.16214	-4.8819	-5.35742	-1.42045	-1.36872	-3.38054	-2.58439	-4.23518	-4.65149
Veillonellaceae	0.0347369	0.000322725	0.0618848	0.0203627	0.000556861	0.155807	0.384565	0.00278761	0.0213192	5.53846e-05	0.0154295	0.00246133	0.0188732	0.0282122	3.68294e-05	0.0289541	0.000558036	0.0150394	0.023262	0.00171331	0.0560656	0.0680437	0.0012987	0.0220588	0.000254453	0.00449944	0.0121273	0.0295302	0.0312221	0.00044603	0.0498274	0.0196716	2.02288	1.0594	-0.933157	-0.262618	0.771652	-2.04011	0.191953	1.60411	-1.47441	-2.49852	-1.09606	0.0491781	2.01599	-1.77561	2.29609	0.64558	0.146199
Verrucomicrobiaceae	0.0108494	0.0042037	0.000279562	7.78392e-06	0.0340191	0.0476653	9.49496e-06	0.0157803	4.19175e-05	2.37362e-05	0.395006	0.000324846	0.0377959	8.04422e-05	0.00361665	0.0005909	0.000558036	0.000246548	0	0.000285551	0.000655738	0.000486027	0.0017316	0	0	0.0179978	0	0.000805369	0.000594707	0.00044603	0.0366469	0.00162655	2.73983	2.79766	0.0301329	-4.17568	-2.89103	-0.174639	-0.830573	-6.84722	-6.16215	4.66924	-3.18055	-2.37622	-1.7543	-4.45522	-5.06542	-5.53501	2.74117
[truncated: 4 more columns]

## Sheet: genus
subject	S1	S2	S3	S4	S5	S6	S7	S8	S9	S10	S11	S12	S13	S14	S15	S1	S2	S3	S4	S5	S6	S7	S8	S9	S10	S11	S12	S13	S14	S15	mean		cv		log ratio cv	S1	S2	S3	S4	S5	S6	S7	S8	S9	S10	S11	S12	S13	S14
analysis	MG	MG	MG	MG	MG	MG	MG	MG	MG	MG	MG	MG	MG	MG	MG	MP	MP	MP	MP	MP	MP	MP	MP	MP	MP	MP	MP	MP	MP	MP	MG	MP	MG	MP	MP/MG	log ratio %	log ratio %	log ratio %	log ratio %	log ratio %	log ratio %	log ratio %	log ratio %	log ratio %	log ratio %	log ratio %	log ratio %	log ratio %	log ratio %
Acetobacter	0.0062552	8.61156e-06	0	0	3.17672e-05	0	0.000305922	0.00151797	0.00158112	0.000367752	1.06844e-05	0	0	1.21552e-05	0	0	0	0	0	0	0.00036245	0.000267094	0.000485673	0	0.000571592	0	0.000577034	0.000622859	0	0	0.000672746	0.000192447	2.42865	1.33976	-0.858176	-9.29122	-0.896199	0	0	-2.06237	5.21898	-0.189193	-1.62416	-7.3139	0.622567	-1.04855	5.87537	5.98381	-1.14765
Acidaminococcus	4.57252e-05	3.44462e-05	0.000141887	5.6061e-05	5.29453e-05	0.00601451	0.000148027	0.000854657	8.59306e-05	0	0.000106844	1.2982e-05	0.000189538	0.000133708	2.30581e-05	0	0.00125471	0	0	0.00125274	0.0014498	0	0.00388538	0	0.00114318	0	0	0	0.00331126	0.00197141	0.000526688	0.000951232	2.90919	1.34531	-1.11268	-2.47833	4.8306	-3.92492	-2.7238	4.32631	-2.04507	-3.9821	2.17156	-3.26199	6.84948	-3.54652	-1.2005	-4.31859	4.53052
Acinetobacter	0.000219481	0.00016362	7.98113e-05	6.40697e-05	0.00079418	4.62655e-05	9.86845e-06	5.10243e-05	3.43722e-05	0.00025334	7.47911e-05	0.00012982	0.000242187	3.64657e-05	0.000138349	0	0	0	0	0	0	0	0	0	0	0	0	0	0	0	0.000155843	0	1.24095	NA	NA	-4.5203	-4.11786	-3.1669	-2.88888	-6.32945	-2.49225	-0.99048	-2.60938	-2.14966	-4.71886	-3.08391	-3.80549	-4.65642	-2.21617
Actinomyces	2.74351e-05	6.88925e-05	6.20754e-05	0	0.000169425	0.000175809	3.94738e-05	0.000127561	0.000146082	4.90336e-05	0.000106844	0.000194729	0.000126358	0.000364657	4.61162e-05	0	0	0	0	0	0	0	0	0	0	0	0	0	0	0	0.000113633	0	0.805381	NA	NA	-1.90439	-2.97989	-2.84951	0	-4.16531	-4.21575	-2.30667	-3.782	-3.96423	-2.56154	-3.54652	-4.35565	-3.76933	-5.2275
Akkermansia	0.011541	0.00434023	0.000292641	0	0.0353675	0.0495503	0	0.0165319	4.29653e-05	2.45168e-05	0.400699	0.000337531	0.0398871	7.29315e-05	0.0037431	0.000648649	0.000627353	0.00026824	0	0.000313185	0.0007249	0.000534188	0.00194269	0	0	0.0193705	0	0.000934288	0.000662252	0.000492854	0.0374954	0.00176794	2.71615	2.76876	0.0276809	-4.13237	-2.77093	-0.121278	0	-6.77433	-6.07549	5.76603	-3.08259	-2.40505	-1.7873	-4.36988	-5.11907	-5.40091	3.01901
Alistipes	0.1168	0.281951	0.0491638	0.313837	0.0969112	0.126943	0.242843	0.226803	0.546587	0.101835	0.364372	0.277814	0.116545	0.261362	0.282547	0.0313514	0.0119197	0.00804721	0.0331263	0.00814281	0.0152229	0.00694444	0.0383681	0.0406905	0.00371535	0.0181598	0.0201962	0.00373715	0.0162252	0.0290784	0.227088	0.018995	0.573237	0.663426	0.210803	-1.89711	-4.56287	-2.60954	-3.24358	-3.57144	-3.05903	-5.126	-2.56315	-3.74736	-4.77285	-4.32584	-3.7813	-4.95907	-4.00891
Alloprevotella	4.57252e-05	3.44462e-05	0.000133019	0.000104113	0.000783591	2.77593e-05	1.97369e-05	0.000114805	7.73375e-05	0.000261513	0	0.000142802	8.42389e-05	4.8621e-05	0	0	0	0	0	0.00187911	0	0	0	0	0	0	0	0	0	0	0.00012518	0.000125274	1.55334	3.87298	1.31808	-2.47833	-2.15206	-3.83813	-3.51239	1.25124	-1.91683	-1.57225	-3.6416	-3.1266	-4.76295	0	-3.93359	-3.23632	-2.55142
Anaerotruncus	0.000685877	0.000396132	0.000186226	0.000168183	0.00345204	0.00113813	0.000759871	0.00640355	0.000257792	0.00122584	0.00353655	0.000688044	0.000694971	0.000838712	0.000161407	0	0.00125471	0	0.00029577	0.00062637	0	0	0	0	0	0	0	0	0.000662252	0	0.00137289	0.000189273	1.27617	1.97449	0.629661	-6.12076	1.63878	-4.29445	0.77909	-2.44368	-6.84314	-6.26654	-9.32498	-4.74304	-6.94935	-8.47027	-6.12525	-6.13949	-0.336274
Azospirillum	0.0193326	3.44462e-05	2.66038e-05	0.000240261	0.0013554	1.85062e-05	1.97369e-05	0.000114805	0.000128896	8.17227e-05	5.34222e-05	0.000116838	0.0064864	8.50867e-05	7.68604e-06	0	0	0	0	0	0	0	0	0	0	0	0	0	0	0	0.00187349	0	2.72589	NA	NA	-10.9176	-2.15206	-1.87199	-4.64536	-7.09318	-1.51127	-1.57225	-3.6416	-3.79593	-3.19728	-2.66499	-3.66491	-9.3435	-3.24924
Bacillus	0.000201191	0.000103339	7.09434e-05	5.6061e-05	0.000158836	0.000157303	8.88161e-05	0.000216853	6.87445e-05	1.63445e-05	9.616e-05	7.78917e-05	0.000115828	0.000206639	3.07442e-05	0	0	0	0	0	0	0	0	0	0.000285796	0	0	0	0	0	0.000111046	1.90531e-05	0.572676	3.87298	2.75766	-4.40047	-3.50257	-3.01691		-4.07755	-4.06439	-3.30475	-4.50369	-2.97718	3.48903	-3.40817	-3.13573	-3.65339	-4.43722
Bacteroides	0.631355	0.383473	0.567077	0.559745	0.266389	0.20367	0.0529739	0.11978	0.28675	0.537302	0.121055	0.258614	0.360953	0.132407	0.567583	0.552865	0.484944	0.388948	0.19018	0.363608	0.177238	0.0806624	0.171442	0.460337	0.522435	0.694915	0.375072	0.372781	0.230464	0.612124	0.336608	0.378534	0.579659	0.475564	-0.285564	-0.191521	0.338685	-0.543954	-1.55735	0.448833	-0.200532	0.606522	0.517306	0.682876	-0.0404818	2.52108	0.536353	0.0465157	0.799512
Barnesiella	0.00320076	0.000292793	0.00198641	0.000280305	0.000518864	0.00024058	0.000148027	0.00195168	0.00134911	0.00116046	0.000331218	0.11502	0.000315896	0.000607762	0.000107605	0.000216216	0	0	0	0	0	0	0.000485673	0	0	0	0.00144259	0	0	0	0.00850077	0.000142965	3.46806	2.68123	-0.371234	-3.82714	-4.92026	-7.64127	-4.8595	-5.72483	-4.6472	-3.9821	-1.98463	-7.08652	-6.87093	-5.09262	-6.30725	-5.02634	-5.94898
Bifidobacterium	0.000603572	0.000215289	0.123282	0.000128139	0.00111185	0.0407414	0.00780595	0.0133556	0.0233903	0.0868467	0.00182704	0.171868	0.00272723	0.0154979	0.0123822	0.0012973	0.00439147	0.055794	0.00650695	0.00187911	0.0094237	0.00267094	0.00971345	0.0369914	0.0385825	0.00181598	0.0778996	0.0052943	0.00662252	0.0310498	0.0334522	0.0193289	1.56448	1.21573	-0.363863	1.09128	4.28814	-1.14364	5.56	0.751824	-2.11095	-1.54368	-0.458985	0.661051	-1.17032	-0.00871173	-1.14151	0.954444	-1.22538
Bilophila	0.00329221	0.0124781	0.00505472	0.00129741	0.00531571	0.00545932	0.00641449	0.000229609	0.00109132	0.000114412	0	0.000116838	0.0177323	0.00432727	0.0271932	0.000864865	0.000627353	0.00026824	0.00029577	0.00187911	0.00181225	0.00213675	0.00145702	0.00328812	0.000285796	0.000605327	0	0.00124572	0.00364238	0.00295712	0.0060078	0.00142439	1.27813	0.822053	-0.636726	-1.9163	-4.29232	-4.18608	-2.09619	-1.49527	-1.58564	-1.58143	2.61413	1.58241	1.24948	5.94328	-3.66491	-3.82061	-0.247948
Blautia	0.00215823	0.000886991	0.00906302	0.000648706	0.000762413	0.0017951	0.000621713	0.0016838	0.00127177	0.000604748	0.000833387	0.000636116	0.0013057	0.00125199	0.000269011	0.0012973	0.00313676	0.00590129	0.00443656	0.00062637	0.0021747	0.000267094	0.00145702	0.00657624	0.00257216	0.00181598	0.00317369	0.00404858	0.000662252	0.0142928	0.00158618	0.00349592	1.34496	1.00951	-0.413908	-0.729929	1.8107	-0.61811	2.75498	-0.279506	0.275357	-1.18889	-0.207379	2.36132	2.07051	1.11441	2.30083	1.62514	-0.908628
Brachyspira	0.00213994	8.61156e-06	8.86792e-06	8.00871e-06	1.05891e-05	0	2.96054e-05	1.27561e-05	0	0	2.13689e-05	2.59639e-05	0	0	0	0.000216216	0	0	0	0	0	0	0	0	0	0	0	0	0	0	0.000151047	1.44144e-05	3.64322	3.87298	0.0882303	-3.24852	-0.896199	-0.915935	-0.848695	-1.04188	0	-1.9857	-1.18625	0	0	-1.64933	-1.84655	0	0
Butyricicoccus	0.000237771	0.000215289	0.000133019	0.000104113	0.000720057	0.000231327	0.00025658	0.00207924	0.000378095	4.08614e-05	0.000341902	0.000389459	0.000368545	0.00025526	8.45464e-05	0	0	0	0	0	0	0	0.000485673	0.00082203	0	0	0	0	0	0	0.000389071	8.71802e-05	1.27464	2.73787	1.10297	-4.63093	-4.4937	-3.83813	-3.51239	-6.18994	-4.59292	-4.7365	-2.07552	1.10023	-2.34657	-5.1371	-5.31997	-5.24239	-4.72934
Butyricimonas	0.00104253	0.000301405	0.000736037	0.000921002	0.00405561	0.00077726	0.000907898	0.000778121	0.00137489	0.00163445	0.000149582	0.00109048	0.00182167	0.00228519	0.000461162	0	0	0	0	0	0.00036245	0.000267094	0	0.000411015	0	0	0.000288517	0.000622859	0	0	0.00122249	0.000130129	0.793056	1.57601	0.990781	-6.71772	-4.96072	-6.22118	-6.54071	-8.66733	-1.07979	-1.72796	-6.30034	-1.71783	-7.36147	-3.99623	-1.88225	-1.5332	-7.84247
Butyrivibrio	0.000274351	0.00011195	0.000736037	4.00436e-05	0.00182132	0.000249833	0.00044408	0.00139041	0.000120303	3.26891e-05	9.616e-05	3.89459e-05	0.000494904	0.00074147	7.68604e-05	0	0	0	0	0.00187911	0	0	0.000971345	0.000411015	0	0	0.000288517	0.000622859	0	0.000985707	0.000444624	0.000343904	1.20261	1.61381	0.424301	-4.8296	-3.60822	-6.22118	-2.32318	0.0448232	-4.69952	-5.50488	-0.513019	1.692	-2.09387	-3.40817	2.60855	0.325876	-6.23164
Clostridium	0.0286331	0.0116514	0.0130713	0.00656715	0.0155659	0.0248538	0.0136481	0.041368	0.00278415	0.00208393	0.00944505	0.0163962	0.0119935	0.0485116	0.00144498	0.0508108	0.00690088	0.0721567	0.00828157	0.0156593	0.00761145	0.00347222	0.00874211	0.0152076	0.00628751	0.0115012	0.0103866	0.00872002	0.0125828	0.00985707	0.0165345	0.0165452	0.839237	1.14593	0.449363	0.827232	-0.754805	2.46382	0.334184	0.00861798	-1.70591	-1.97167	-2.24116	2.44526	1.58857	0.283883	-0.658128	-0.459399	-1.94603
Collinsella	0.000530412	0.000284181	0.00835358	0.000344375	0.00211781	0.00487638	0.00132237	0.000918438	0.000103117	0.00035958	0.000427378	0.000324549	0.000652851	0.00754841	0.00109142	0.000432432	0	0.00321888	0.00532387	0.00125274	0.0043494	0.000267094	0.000971345	0	0	0	0.000288517	0.000311429	0.00364238	0.0064071	0.00195032	0.00176435	1.39133	1.25094	-0.153453	-0.288602	-4.87863	-1.37309	3.91183	-0.752814	-0.164635	-2.26555	0.0799559	-3.49974	-5.20781	-5.45081	-0.164404	-1.04418	-1.04924
Coprococcus	0.000411526	0.00215289	0.0102158	0.000368401	0.00100596	0.00208195	0.00051316	0.00118632	0.000154675	4.90336e-05	0.000117529	0.00154485	0.000852919	0.000777936	6.91744e-05	0.000216216	0.00376412	0.00429185	0.000887311	0.000939555	0.0021747	0.00133547	0.00242836	0.00411015	0.00200057	0.00181598	0.00634737	0.000934288	0.000993377	0.00344998	0.00143348	0.00237929	1.76148	0.710823	-1.30923	-0.897921	0.803179	-1.24919	1.24569	-0.097522	0.0625907	1.36279	1.02732	4.645	5.08992	3.83978	2.03165	0.130003	0.348714
Desulfovibrio	0.00805677	3.44462e-05	0	7.20784e-05	0.0305283	5.55185e-05	8.88161e-05	0.00029339	4.29653e-05	0	0	2.59639e-05	0.0137625	0.000158018	7.68604e-05	0.00281081	0	0	0.000591541	0.00438459	0.00036245	0	0.000485673	0.000411015	0.000285796	0	0	0.000622859	0.000331126	0.000492854	0.00354638	0.000718581	2.3805	1.70797	-0.478984	-1.51588	-2.15206	0	2.87359	-2.79682	2.50707	-3.30475	0.708215	2.99075	4.88653	0	-1.84655	-4.44377	1.02169
Dialister	0.0355559	8.61156e-05	0.0622528	0.0200218	0.000254138	0.154027	0.385738	0.000790877	0.0210272	2.45168e-05	0.0151292	0.00228482	0.0190169	0.00432727	0	0.0309189	0	0.0158262	0.0248447	0.00187911	0.0598043	0.0707799	0.00145702	0.0230169	0.000285796	0.00484262	0.0135603	0.0330115	0.0288079	0.000492854	0.0480358	0.0206352	2.11501	1.05901	-0.997952	-0.201537	-3.26477	-1.97515	0.311229	2.83835	-1.36471	-2.44604	0.873234	0.130373	3.09923	-1.64145	2.564	0.795364	2.73211
Dorea	0.000411526	0.000155008	0.00110849	0.000328357	0.00033885	0.00448775	0.000167764	0.00114805	8.59306e-05	6.53782e-05	7.47911e-05	0.00146696	0.000315896	0.000352502	0.000184465	0	0.000627353	0.000536481	0.000591541	0.000939555	0.00108735	0	0.00194269	0.00082203	0.000571592	0	0.00115407	0.000311429	0.000662252	0.00197141	0.000712781	0.00074785	1.58803	0.817876	-0.957281	-5.39755	1.94956	-1.03331	0.830116	1.44464	-2.03518	-4.15189	0.75377	3.11657	2.94779	-3.08391	-0.343456	-0.0199089	0.891012
Eggerthella	0.000237771	0.000215289	0.00025717	8.00871e-06	0.000201192	0.000305352	0.00190461	0.00141592	0.00227716	0.000130756	0.000512853	0.000233675	9.47688e-05	0.000546986	0.000468848	0	0	0	0	0	0	0	0	0	0	0	0	0	0	0	0.000587358	0	1.1873	NA	NA	-4.63093	-4.4937	-4.73968	-0.848695	-4.40049	-4.97889	-7.58091	-7.15575	-7.83741	-3.81513	-5.70833	-4.60689	-3.38914	-5.79957
Enterobacter	0.000100595	0.00248874	8.86792e-06	0	0	0.000101784	9.86845e-06	1.27561e-05	4.29653e-05	0	0	0	0.000105299	1.21552e-05	0	0	0	0	0	0	0	0	0	0	0	0	0	0	0	0	0.000192202	0	3.31213	NA	NA	-3.46722	-7.96506	-0.915935	0	0	-3.48264	-0.99048	-1.18625	-2.40505	0	0	0	-3.5273	-1.14765
Escherichia	0.0239417	0.000120562	0.000762641	0.000392427	0.000412974	0.00154527	0.00082895	0.000331658	0.00491523	5.72059e-05	0.00242537	0	0.0154157	0.000109397	4.61162e-05	0.00281081	0.000627353	0	0	0	0	0	0.000485673	0	0	0	0	0.000311429	0	0	0.00342035	0.000282351	2.02186	2.58035	0.35188	-3.08595	2.28736	-6.27173	-5.33066	-5.4025	-7.28102	-6.39051	0.536835	-8.94405	-2.74859	-7.928	0	-5.58469	-3.5777
Eubacterium	0.00334708	0.010265	0.0135324	0.00500545	0.0202781	0.00801318	0.0045987	0.0128836	0.00421919	0.000449475	0.00285275	0.00403739	0.00523334	0.0156803	0.0017063	0.00324324	0.0188206	0.00616953	0.0275067	0.0269339	0.0036245	0.00213675	0.00825644	0.0382244	0.00800229	0.0211864	0.00836699	0.0168172	0.0162252	0.0394283	0.00747348	0.0163295	0.773733	0.752803	-0.0395643	-0.0453288	0.873942	-1.13192	2.45586	0.409328	-1.14242	-1.1022	-0.641322	3.17642	4.12416	2.88835	1.04944	1.68224	0.0492521
Faecalibacterium	0.00624606	0.149566	0.00786585	0.0271736	0.142847	0.0216337	0.0251152	0.376929	0.0220068	0.0172762	0.0205782	0.028781	0.162402	0.0852204	0.00625644	0.226595	0.342535	0.266631	0.535936	0.227999	0.143893	0.102831	0.544925	0.284012	0.245213	0.166465	0.311598	0.382435	0.280795	0.110399	0.0733265	0.278151	1.37273	0.480012	-1.51591	5.17878	1.19542	5.08132	4.30128	0.674522	2.73307	2.03321	0.531751	3.68932	3.8264	3.01541	3.43604	1.23559	1.72013
Flavonifractor	0.000192046	0.000404743	0.000345849	0.000160174	0.000487097	0.000157303	0.000108553	0.000216853	0.0006187	0.000449475	0.000779965	0.00066208	0.000242187	0.000364657	0.0003305	0	0	0	0	0	0	0	0	0	0	0	0	0	0	0	0.000368012	0	0.547165	NA	NA	-4.33661	-5.37415	-5.15319	-4.08894	-5.63546	-4.06439	-3.56746	-4.50369	-5.9743	-5.52191	-6.30372	-6.07056	-4.65642	-5.2275
Gordonibacter	3.65801e-05	4.30578e-05	0.000230566	8.00871e-06	1.05891e-05	2.77593e-05	2.96054e-05	6.37804e-05	0.00109991	8.17227e-05	0.000993653	3.89459e-05	6.31792e-05	3.64657e-05	2.30581e-05	0	0	0.000804721	0	0	0	0	0	0	0	0	0	0	0	0	0.000185792	5.36481e-05	1.90603	3.87298	1.02288	-2.21971	-2.40756	1.75987	-0.848695	-1.04188	-1.91683	-1.9857	-2.88324	-6.7943	-3.19728	-6.64912	-2.29119	-2.87143	-2.21617
Holdemanella	1.82901e-05	0	0.000443396	0	1.05891e-05	0.00377526	9.86845e-06	8.92925e-05	3.43722e-05	0	0	0	1.05299e-05	2.43105e-05	0	0	0	0.00026824	0	0	0.00108735	0	0.000485673	0.000411015	0	0	0	0	0	0	0.000294394	0.000150152	3.29328	2.0457	-0.686928	-1.5003	0	-0.70444	0	-1.04188	-1.78637	-0.99048	2.31963	3.24614	0	0	0	-1.03772	-1.77865
Holdemania	0.000100595	6.02809e-05	0.000106415	6.40697e-05	0.000582399	0.000296099	8.88161e-05	0.000739853	0.00011171	0.000130756	0.000117529	0.000103856	0.000157948	0.000194484	6.91744e-05	0	0	0	0	0	0	0	0.00145702	0	0	0	0	0	0	0	0.000194932	9.71345e-05	1.0288	3.87298	1.91248	-3.46722	-2.81313	-3.54121	-2.88888	-5.8885	-4.93593	-3.30475	0.968208	-3.60537	-3.81513	-3.67275	-3.50913	-4.06994	-4.35392
Intestinimonas	0.00117056	0.00258347	0.00025717	0.000160174	0.00164131	0.00199867	0.000878292	0.000880169	0.0128466	0.000375924	0.00525675	0.00684149	0.00210597	0.00653952	0.000169093	0	0.000627353	0	0	0.000313185	0	0	0.000485673	0	0	0.000605327	0	0	0.000331126	0	0.00291368	0.000157511	1.21645	1.54719	0.346975	-6.88333	-2.02472	-4.73968	-4.08894	-2.35317	-7.65009	-6.47296	-0.844692	-10.3283	-5.27025	-3.09749	-9.42027	-7.72518	-4.26301
Lachnoclostridium	0.00117056	0.00127451	0.00101094	0.000640697	0.00195898	0.00110112	0.00167764	0.00243641	0.000859306	0.000310546	0.00174156	0.000791899	0.0031379	0.00223657	0.000461162	0	0	0.00026824	0	0	0	0	0	0	0	0	0	0	0	0	0.00138732	1.78827e-05	0.575174	3.87298	2.75137	-6.88333	-7.00508	-1.8755	-6.02391	-7.6213	-6.79587	-7.39886	-7.93452	-6.44179	-5.00246	-7.4525	-6.32535	-8.29825	-7.81158
Lactobacillus	7.31602e-05	2.58347e-05	0.000186226	7.20784e-05	0.00011648	0.000296099	0.00012829	0.000280634	6.01514e-05	1.63445e-05	6.41067e-05	0.000181747	0.000168478	0.000218794	1.53721e-05	0	0.000627353	0	0	0	0	0	0	0	0	0	0	0	0	0	0.00012692	4.18235e-05	0.724087	3.87298	2.41921	-3.05589	4.15266	-4.29445	-3.037	-3.66083	-4.93593	-3.78962	-4.86113	-2.81047	-1.3975	-2.8896	-4.26113	-4.15767	-4.51598
Marvinbryantia	4.57252e-05	2.58347e-05	4.43396e-05	8.00871e-06	0.000412974	2.77593e-05	6.90792e-05	0.00035717	6.01514e-05	0	6.41067e-05	1.2982e-05	0.000442254	0.000194484	2.30581e-05	0	0.000627353	0	0.000591541	0	0.00036245	0	0	0	0	0	0.000288517	0.000311429	0	0	0.000119195	0.000145419	1.30199	1.57874	0.278056	-2.47833	4.15266	-2.442	5.0619	-5.4025	3.30214	-2.9833	-5.19838	-2.81047	0	-2.8896	3.69924	-0.492632	-4.35392
Megasphaera	8.23053e-05	8.61156e-06	0.000124151	5.6061e-05	2.11781e-05	0.00512621	0.000335527	0.000420951	0.00011171	0	0	3.89459e-05	4.21195e-05	0.0164825	7.68604e-06	0	0	0	0	0	0	0.000267094	0	0	0	0	0	0	0.000331126	0	0.00152386	3.98813e-05	2.84668	2.65638	-0.0998201	-3.20641	-0.896199	-3.74578	-2.7238	-1.64053	-9.00456	-0.318425	-5.42945	-3.60537	0	0	-2.29119	-2.38182	-5.59536
Mucinivorans	0	0	5.32075e-05	6.40697e-05	2.11781e-05	2.77593e-05	9.86845e-06	0.000153073	6.01514e-05	0	0.00114324	7.78917e-05	1.05299e-05	1.21552e-05	4.61162e-05	0	0	0	0	0	0	0	0	0	0	0	0	0	0	0	0.000111949	0	2.5743	NA	NA	0	0	-2.6601	-2.88888	-1.64053	-1.91683	-0.99048	-4.02745	-2.81047	0	-6.84954	-3.13573	-1.03772	-1.14765
Odoribacter	0.0208324	0.00564057	0.00512566	0.00988275	0.00810064	0.00606077	0.000453949	0.0132791	0.00464025	0.00934908	0.000331218	0.00286901	0.000947688	0.00139785	0.00177548	0.0012973	0.00188206	0	0.00029577	0.00250548	0	0	0.0101991	0.000411015	0.000857388	0.000605327	0.000577034	0	0	0.00147856	0.00604576	0.0013406	0.931123	1.91679	1.04165	-3.99486	-1.57844	-9.00441	-5.01585	-1.68898	-9.24574	-5.53589	-0.380382	-3.46536	-3.43162	0.85066	-2.29406	-6.58148	-7.13735
Oribacterium	7.31602e-05	0.000172231	0.000141887	2.40261e-05	0.000127069	4.62655e-05	0.00012829	0.000420951	2.57792e-05	8.17227e-06	1.06844e-05	9.08737e-05	0.000147418	0.000158018	2.30581e-05	0.00108108	0.00188206	0.00026824	0	0.000939555	0	0.000267094	0	0.00164406	0.000571592	0	0.0017311	0	0.000331126	0.000492854	0.000106526	0.000613918	0.983894	1.10668	0.169669	3.71372	3.37611	0.873336	-1.76664	2.79235	-2.49225	1.00268	-5.42945	5.53075	5.0002	-1.04855	4.10938	-3.97653	1.02169
Oscillibacter	0.0150893	0.0192468	0.0222762	0.00218638	0.0409797	0.0361426	0.0698884	0.0456157	0.0123139	0.00404527	0.0181742	0.0141893	0.0285991	0.0361011	0.0217208	0.0127568	0.00125471	0.00429185	0.0029577	0.0062637	0.00543675	0.00293803	0.0116561	0.00205508	0	0.00302663	0.00115407	0.00280287	0.00264901	0.0103499	0.0257712	0.00463955	0.686353	0.85169	0.311376	-0.24209	-3.9285	-2.37312	0.434221	-2.70787	-2.73063	-4.56743	-1.96752	-2.57719	-8.66366	-2.58214	-3.60857	-3.34636	-3.76348
Oxalobacter	0.000201191	0.000404743	8.86792e-06	0.000144157	0.000614166	0	3.94738e-05	0.000382682	0	8.17227e-06	0	1.2982e-05	0.0012004	0.000194484	9.99185e-05	0	0	0	0	0	0	0	0	0	0	0	0	0.000311429	0	0	0.000220749	2.0762e-05	1.48695	3.87298	1.38109	-4.40047	-5.37415	-0.915935	-3.94633	-5.96386	0	-2.30667	-5.29529	0	-0.861739	0	-1.2005	-1.91292	-4.35392
Paenibacillus	0.000201191	0.00016362	7.98113e-05	0.000120131	0.000254138	0.000305352	0.000641449	0.00058678	2.57792e-05	2.45168e-05	0.000117529	9.08737e-05	0.000284306	0.00051052	3.07442e-05	0	0	0	0	0	0	0	0	0	0	0	0	0	0	0	0.000229116	0	0.888352	NA	NA	-4.40047	-4.11786	-3.1669	-3.70189	-4.72322	-4.97889	-6.02558	-5.89913	-1.83912	-1.7873	-3.67275	-3.33448	-4.87925	-5.70188
Parabacteroides	0.0173024	0.00580419	0.0135324	0.029456	0.0122198	0.00948442	0.00231909	0.00704136	0.00603233	0.0120378	0.00125008	0.00941192	0.00693918	0.0281516	0.00424269	0.00389189	0.00125471	0.00402361	0.00887311	0.00344504	0.0043494	0.00186966	0.00145702	0.00328812	0.00114318	0.00363196	0.0155799	0.000311429	0.0162252	0.0113356	0.011015	0.00537866	0.762746	0.960932	0.333231	-2.14956	-2.20078	-1.74735	-1.72992	-1.82363	-1.12295	-0.309294	-2.26501	-0.87346	-3.38507	1.5312	0.726521	-4.43427	-0.794605
Paraprevotella	0.000265206	0.0087924	0.00700566	0.000320349	0.053443	0.0357539	0.00712502	0.000165829	0.000360908	0.0410003	0.000106844	0.000856809	0.000210597	0.00520245	0.0335649	0	0	0.000804721	0	0.00908237	0.018485	0.00133547	0.000971345	0	0.00571592	0	0	0	0	0.0251355	0.012945	0.00410202	1.40543	1.88791	0.42578	-4.78244	-9.78175	-3.1062	-5.04592	-2.55554	-0.951374	-2.40681	2.48059	-5.21299	-2.84041	-3.54652	-6.43764	-4.46334	-9.02582
Parasutterella	0.00186559	0.00011195	0.0049483	0.00537385	0.00045533	0.000175809	5.92107e-05	0	0.0018561	3.26891e-05	0	0	0.000168478	6.07762e-05	0.000276697	0	0	0	0.00029577	0	0	0	0	0.00082203	0	0	0	0	0	0	0.00102565	7.45201e-05	1.74555	2.95727	0.760578	-7.5512	-3.60822	-8.9537	-4.13812	-5.54018	-4.21575	-2.791	0	-1.16532	-2.09387	0	0	-4.15767	-2.82326
Peptoclostridium	0.000804763	0.00164481	0.000416792	0.000144157	0.000720057	0.000555185	0.000236843	0.000803633	0.000189047	0.000114412	0.000619698	0.000207711	0.000589672	0.000619918	0.00438104	0.000216216	0	0	0.00029577	0.00125274	0.00036245	0	0	0.000411015	0	0	0	0.000311429	0	0	0.000803183	0.000189975	1.32272	1.75686	0.409493	-1.84868	-7.37052	-5.41546	0.98805	0.790478	-0.601677	-4.62552	-6.34631	1.08076	-3.63705	-5.97659	-4.44434	-0.899672	-5.97709
Phascolarctobacterium	9.14503e-06	0.00766429	3.54717e-05	0.00159373	0.0263138	4.62655e-05	0.000276317	0.0149629	1.71861e-05	0.00294202	0	5.19278e-05	0.000958218	0.0118149	0.00503436	0.000216216	0.00878294	0	0.00029577	0.0234889	0.0014498	0.000267094	0.0140845	0	0.00571592	0.000605327	0.000288517	0.000311429	0.00761589	0.00689995	0.00478137	0.00466815	1.59011	1.45008	-0.132998	3.56266	0.196312	-2.18497	-2.39091	-0.163778	4.69738	-0.0472363	-0.0872187	-1.44287	0.955806	5.94328	2.26915	-1.59083	-0.63285
Porphyromonas	0.000310931	0.000155008	0.000558679	0.000304331	0.000190603	0.000610704	0.00025658	0.000484731	0.000317943	0.000138929	0.000181636	0.00118136	3.15896e-05	0.00023095	6.14883e-05	0	0	0	0.00118308	0	0	0	0	0	0	0	0	0	0.00231788	0	0.000334364	0.000233398	0.862978	2.79438	1.69513	-5.00419	-4.04446	-5.82954	1.92434	-4.32627	-5.95583	-4.7365	-5.62857	-5.03537	-3.89655	-4.26029	-6.89646	-2.05622	3.27221
Prevotella	0.00218566	0.000542528	0.00358264	0.00209828	0.16537	0.0429436	0.134201	0.0234074	0.0113428	0.163887	0.00273522	0.0635986	0.0320003	0.155599	0.00156027	0.0144865	0.0181932	0.00777897	0.0100562	0.203257	0.48822	0.686966	0.0675085	0.0152076	0.135467	0.0145278	0.0175995	0.0211772	0.307616	0.0142928	0.0536703	0.134824	1.22829	1.53366	0.320328	2.72298	5.042	1.11639	2.25538	0.297596	3.50671	2.35576	1.5277	0.422684	-0.274736	2.40482	-1.85286	-0.595341	0.983249
Propionibacterium	0.00012803	1.72231e-05	0.000248302	8.00871e-06	3.17672e-05	7.40247e-05	0.000167764	3.82682e-05	5.15584e-05	3.26891e-05	0.000138898	0.000402441	3.15896e-05	0.000133708	0.000122977	0	0	0	0	0	0	0	0	0	0	0	0	0	0	0	0.000108483	0	0.976016	NA	NA	-3.78691	-1.44483	-4.69099	-0.848695	-2.06237	-3.07081	-4.15189	-2.27107	-2.62195	-2.09387	-3.89625	-5.36611	-2.05622	-3.84507
Pseudoflavonifractor	0.00111569	0.0014123	0.000239434	0.000568619	0.00211781	0.00113813	0.00100658	0.00122458	0.00128896	0.000367752	0.00318396	0.00170064	0.00230604	0.00120337	0.000637941	0	0	0	0	0	0	0	0	0	0	0.000605327	0	0	0	0.000492854	0.00130079	7.3212e-05	0.60014	2.65492	2.14529	-6.81467	-7.15208	-4.64059	-5.85454	-7.73323	-6.84314	-6.66758	-6.94788	-7.02121	-5.23937	-2.37592	-7.41839	-7.85552	-6.92288
Roseburia	0.00685877	0.0266528	0.0257347	0.00189006	0.00328261	0.0228921	0.00247698	0.0198357	0.00407311	0.000563887	0.00196594	0.00106452	0.00310631	0.00145863	0.000322814	0.0147027	0.0112923	0.0147532	0.00916888	0.00438459	0.0065241	0.00213675	0.0179699	0.0053432	0.00342955	0.0127119	0.0207732	0.00622859	0.00496689	0.0241498	0.00814526	0.010569	1.22608	0.639332	-0.939412	1.09894	-1.2382	-0.802269	2.27228	0.416497	-1.80942	-0.21224	-0.142443	0.390733	2.58338	2.6867	4.27365	1.00138	1.76077
Ruminiclostridium	0.000658442	0.000284181	0.000558679	0.000200218	0.00128128	0.00116589	0.00051316	0.00112253	0.000189047	2.45168e-05	0.000245742	0.000207711	0.000652851	0.00117906	0.000176779	0	0	0	0	0	0	0	0	0	0	0	0	0	0	0	0.000564006	0	0.765091	NA	NA	-6.06273	-4.87863	-5.82954	-4.39381	-7.01266	-6.87761	-5.70918	-6.82341	-4.31504	-1.7873	-4.67662	-4.44434	-6.05061	-6.89368
Ruminococcus	0.00881581	0.00577836	0.0299558	0.00526172	0.0223429	0.161022	0.00252632	0.0227696	0.000902271	0.000163445	0.00067312	0.00170064	0.0959692	0.0136017	0.000322814	0.0244324	0.0627353	0.125268	0.119491	0.0535547	0.0398695	0.0189637	0.0514813	0.026716	0.00285796	0.0121065	0.0998269	0.103083	0.0350993	0.0226713	0.0247871	0.0532105	1.80975	0.756852	-1.25771	1.46959	3.43828	2.06375	4.50261	1.26082	-2.01363	2.90319	1.17659	4.87264	4.04747	4.14869	5.86697	0.103155	1.36701
Streptococcus	0.000521267	6.02809e-05	0.00129472	2.40261e-05	0.000307083	0.000444148	0.000542765	0.000497487	0.000128896	0.000187962	5.34222e-05	0.000259639	0.000294836	0.000388968	6.14883e-05	0	0	0	0	0.00062637	0	0	0.00145702	0	0	0.000605327	0.000288517	0	0.000331126	0	0.000337799	0.000220557	0.948916	1.85555	0.967498	-5.73136	-2.81313	-7.02759	-1.76664	1.00501	-5.50509	-5.78859	1.53144	-3.79593	-4.30715	3.27829	0.146783	-4.92996	-0.225969
Subdoligranulum	0.00145406	0.00269542	0.0047266	0.000904985	0.010822	0.00637538	0.0200823	0.00862311	0.0176244	0.00765742	0.00506443	0.00852914	0.0248926	0.130389	0.0154105	0.00172973	0.00376412	0.0131438	0.00739426	0.0234889	0.0014498	0.00667735	0.0165129	0.02836	0.00257216	0.00181598	0.00288517	0.0289629	0.0155629	0.0108428	0.0176834	0.0110109	1.80755	0.881282	-1.03636	0.248889	0.480287	1.47355	3.01654	1.11729	-2.129	-1.58714	0.936512	0.685979	-1.57016	-1.47457	-1.56044	0.21841	-3.06583
Sutterella	0.0071697	0.0459168	7.09434e-05	1.60174e-05	0.011595	0.00177659	0.00493423	0.000727096	0	0.00342418	0.00937026	0.000155783	0.0135309	0.000887333	0.00269011	0.0181622	0.00564617	0.00026824	0	0.00532415	0.00036245	0.00347222	0.00388538	0	0.00943127	0.0066586	0.00836699	0.00280287	0.000331126	0.0064071	0.00681767	0.00474125	1.71579	1.02797	-0.739072	1.33973	-3.02144	1.78135	-1.37948	-1.12142	-2.26209	-0.505737	2.40184	0	1.45901	-0.492245	5.65906	-2.26721	-1.39534
Tannerella	0.00370374	3.44462e-05	0.000283773	5.6061e-05	0.000158836	0.000499667	0.000108553	0.000420951	0.000257792	0.000245168	0.000170951	0.00180449	0.000421195	0.000121552	0.000115291	0.000216216	0	0	0	0	0.00036245	0.000267094	0	0	0	0	0	0	0	0	0.000560164	5.6384e-05	1.73193	2.12917	0.297908	-4.0371	-2.15206	-4.87663	-2.7238	-4.07755	-0.452507	1.22484	-5.42945	-4.74304	-4.67338	-4.17753	-7.50342	-5.43027	-3.71757
Treponema	0.000137175	5.16694e-05	9.75471e-05	0.000104113	0.00022237	0.00012029	0.000217106	0.000318902	6.87445e-05	2.45168e-05	6.41067e-05	0.000207711	0.000157948	0.000267415	1.53721e-05	0	0	0	0	0	0	0	0	0	0	0	0	0	0	0	0.000138333	0	0.660374	NA	NA	-3.87947	-2.62455	-3.4269	-3.51239	-4.53835	-3.70366	-4.50529	-5.03959	-2.97718	-1.7873	-2.8896	-4.44434	-4.06994	-4.79398
Tyzzerella	0.00010974	0.000146396	0.000195094	4.00436e-05	0.000412974	5.55185e-05	8.88161e-05	0.000229609	0	8.17227e-06	5.34222e-05	0.000194729	8.42389e-05	3.64657e-05	0	0	0	0	0	0	0	0	0	0	0	0	0	0	0	0	0.000110348	0	1.01027	NA	NA	-3.58184	-3.96714	-4.35822	-2.32318	-5.4025	-2.7119	-3.30475	-4.58261	0	-0.861739	-2.66499	-4.35565	-3.23632	-2.21617
Veillonella	0.000365801	4.30578e-05	0.000416792	6.40697e-05	4.23563e-05	0.000259087	0.000601976	0.000127561	3.43722e-05	0	5.34222e-05	5.19278e-05	0.000157948	0.000206639	7.68604e-06	0.000216216	0	0	0.00029577	0	0	0	0	0	0	0	0	0	0	0	0.00016218	3.41324e-05	1.0943	2.6755	1.2898	-0.732267	-2.40756	-5.41546	2.04549	-2.38836	-4.75	-5.9354	-3.782	-2.14966	0	-2.66499	-2.63059	-4.06994	-4.43722
[truncated: 4 more columns]

## Sheet: KOG
subject		S1	S2	S3	S4	S5	S6	S7	S8	S9	S10	S11	S12	S13	S14	S15	S1	S2	S3	S4	S5	S6	S7	S8	S9	S10	S11	S12	S13	S14	S15	mean		cv		log ratio cv	S1	S2	S3	S4	S5	S6	S7	S8	S9	S10	S11	S12	S13
analysis		MG	MG	MG	MG	MG	MG	MG	MG	MG	MG	MG	MG	MG	MG	MG	MP	MP	MP	MP	MP	MP	MP	MP	MP	MP	MP	MP	MP	MP	MP	MG	MP	MG	MP	MP/MG	log ratio %	log ratio %	log ratio %	log ratio %	log ratio %	log ratio %	log ratio %	log ratio %	log ratio %	log ratio %	log ratio %	log ratio %	log ratio %
K00003	homoserine dehydrogenase [EC:1.1.1.3]	0.000138921	0.000470146	0.000413015	0.000269469	0.000289316	0.000421456	0.000150892	0.000656653	0.000113744	3.9763e-05	0.000232468	0.000142359	0.000353648	0.00053683	0.00014453	0	0	0	0	0	0	0	0	0	0	0	0	0	0	0	0.000291547	0	0.612745	NA	NA	-3.89648	-5.5854	-5.40264	-4.80462	-4.9036	-5.43114	-4.00802	-6.05886	-3.62929	-2.31507	-4.59972	-3.9294	-5.18447
K00009	mannitol-1-phosphate 5-dehydrogenase [EC:1.1.1.17]	0	0.000253155	4.58905e-05	0.000314381	4.13309e-05	3.83142e-05	0	8.20816e-05	0.000341232	0	3.87447e-05	0.000106769	0.000157177	3.8345e-05	0.000216794	0	0	0	0	0	0	0	0	0	0	0	0	0	0	0	0.000111614	0	1.04536	NA	NA	0	-4.71784	-2.4826	-5.01962	-2.35983	-2.27245	0	-3.20291	-5.13435	0	-2.28524	-3.54559	-4.06331
K00012	UDPglucose 6-dehydrogenase [EC:1.1.1.22]	0.00138921	0.000470146	0.00087192	0.00125752	0.000909279	0.00130268	0.000490399	0.000943938	0.000947867	0.00163028	0.00154979	0.001388	0.000903768	0.000958626	0.00126463	0	0	0	0	0	0	0	0	0	0	0	0	0	0	0	0.0010852	0	0.321345	NA	NA	-7.12847	-5.5854	-6.46258	-6.98587	-6.52243	-7.03637	-5.64501	-6.57582	-6.58175	-7.3578	-7.28521	-7.12722	-6.51376
K00013	histidinol dehydrogenase [EC:1.1.1.23]	0.00115768	0.00166359	0.00142261	0.00107788	0.00119859	0.00157088	0.000679015	0.00127226	0.00121327	0.0018291	0.00058117	0.0017439	0.00129671	0.00157215	0.00119237	0	0	0	0	0	0	0	0	0	0	0	0	0	0	0	0.00129808	0	0.274206	NA	NA	-6.8675	-7.3868	-7.1625	-6.76537	-6.91719	-7.30459	-6.10646	-7.00255	-6.9346	-7.52285	-5.8855	-7.45442	-7.0298
K00014	shikimate dehydrogenase [EC:1.1.1.25]	0.000416763	0.000180825	0.000550686	0.000179646	0.000206654	0.00045977	7.54461e-05	0.000369367	0.000341232	0.000159052	0.000116234	0.000213538	0.000314354	0.00023007	0.00014453	0	0	0	0	0	0	0.000381388	0	0	0	0	0	0	0	0	0.000263878	2.54259e-05	0.523491	3.87298	2.88721	-5.41536	-4.25418	-5.80912	-4.24524	-4.43732	-5.55388	2.19551	-5.24552	-5.13435	-4.0794	-3.65803	-4.48245	-5.0195
K00016	L-lactate dehydrogenase [EC:1.1.1.27]	0.000555684	0.00014466	0.000826029	0.000179646	0.000289316	0.000421456	0.000565846	0.00049249	0.000227488	0.000636208	0.000116234	0.000355897	0.000471531	0.00046014	3.61324e-05	0	0	0	0	0	0	0	0	0	0	0	0.00122399	0	0	0	0.000385251	8.15993e-05	0.569604	3.87298	2.76541	-5.82192	-3.95103	-6.38548	-4.24524	-4.9036	-5.43114	-5.84761	-5.65102	-4.56978	-6.01393	-3.65803	1.75382	-5.58956
K00018	glycerate dehydrogenase [EC:1.1.1.29]	0.000138921	0.000253155	4.58905e-05	8.9823e-05	0.000247985	0.000153257	0.000188615	0.000123122	0.000189573	7.9526e-05	0.000426191	0.000177949	0.000196471	0.00015338	0.000180662	0	0	0	0	0	0	0	0	0	0	0	0	0	0	0	0.000176301	0	0.510442	NA	NA	-3.89648	-4.71784	-2.4826	-3.31937	-4.68922	-4.02907	-4.3119	-3.73468	-4.31885	-3.16231	-5.44689	-4.23227	-4.36787
K00024	malate dehydrogenase [EC:1.1.1.37]	0.0012966	0.00108495	0.000596577	0.00188628	0.000289316	0.000574713	0.000490399	0.000328326	0.00147867	0.000755497	0.00189849	0.00113887	0.000510826	0.000191725	0.000578118	0.0133399	0.0138408	0.00804505	0.00828553	0.00432651	0.00351759	0.000381388	0.0024262	0.00995733	0.00497382	0.0193103	0.00948592	0.00384986	0.00308506	0.0126662	0.000873291	0.00783277	0.640891	0.674927	0.0746519	3.35295	3.66103	3.73113	2.12916	3.85679	2.59288	-0.35448	2.84815	2.74318	2.70278	3.33962	3.04709	2.88967
K00027	malate dehydrogenase (oxaloacetate-decarboxylating) [EC:1.1.1.38]	0.000601991	0.000433981	0.00087192	0.000269469	0.000413309	0.000498084	0.000829907	0.000656653	0.000227488	3.9763e-05	0.000193723	0.000142359	0.000432237	0.000651865	0.00014453	0	0	0	0	0	0	0	0	0	0	0	0	0	0	0	0.000427152	0	0.603169	NA	NA	-5.93544	-5.47243	-6.46258	-4.80462	-5.40364	-5.667	-6.39216	-6.05886	-4.56978	-2.31507	-4.34854	-3.9294	-5.46675
K00029	malate dehydrogenase (oxaloacetate-decarboxylating)(NADP+) [EC:1.1.1.40]	0.00115768	0.00180825	0.000780139	0.00125752	0.00132259	0.00130268	0.000226338	0.000820816	0.00204739	0.00198815	0.00162728	0.00142359	0.00117883	0.000881936	0.00242087	0	0.000494315	0	0	0	0.000502513	0.000381388	0	0.000355619	0	0	0	0.000192493	0	0	0.0013496	0.000128422	0.419942	1.55522	1.88886	-6.8675	-1.85015	-6.30403		-7.05809	-1.35686	0.727747	-6.37646	-2.49241	-7.64252	-7.35515	-7.16349	-2.5536
K00031	isocitrate dehydrogenase [EC:1.1.1.42]	0.00120398	0.000614806	0.00105548	0.00103297	0.000454639	0.000613027	0.000264061	0.000451449	0.000454976	0.00131218	0.000542425	0.000355897	0.000903768	0.000690211	0.000397456	0	0.000494315	0	0.000318674	0	0	0	0	0	0.00026178	0	0	0.000577478	0.000440723	0.000633312	0.000689822	0.000181752	0.478872	1.35389	1.4994	-6.9236	-0.309082	-6.73536	-1.66596	-5.53804	-5.96122	-4.77643	-5.5281	-5.53909	-2.28241	-5.78771	-5.19337	-0.637293
K00033	6-phosphogluconate dehydrogenase [EC:1.1.1.44 1.1.1.343]	0.000555684	0.000687136	0.00110137	0.00089823	0.000578632	0.000268199	3.7723e-05	0.000369367	0.000454976	0.000835023	0.000426191	0.000711794	0.00082518	0.00038345	0.000867177	0	0	0	0	0	0	0	0	0	0	0	0	0	0	0	0.000600009	0	0.470919	NA	NA	-5.82192	-6.12337	-6.7962	-6.50499	-5.87929	-4.79805	-2.25469	-5.24552	-5.53909	-6.40092	-5.44689	-6.17352	-6.38401
K00036	glucose-6-phosphate 1-dehydrogenase [EC:1.1.1.49 1.1.1.363]	0.000787219	0.000325486	0.00087192	0.00058385	0.000165323	0.000153257	7.54461e-05	0.000205204	0.000606635	0.00139171	3.87447e-05	0.000711794	0.000235766	7.66901e-05	0.000397456	0	0	0	0	0	0	0	0	0	0	0	0	0	0	0	0.000441766	0	0.86207	NA	NA	-6.3169	-5.06818	-6.46258	-5.89203	-4.13195	-4.02907	-3.09501	-4.42763	-5.94635	-7.13104	-2.28524	-6.17352	-4.61921
K00041	tagaturonate reductase [EC:1.1.1.58]	0.000740912	0.000397816	0.00087192	0.00121261	0.000537301	0.000383142	0.000264061	0.000615612	0.0010237	0.00131218	0.000309957	0.000284718	0.000628708	0.000575175	0.000361324	0.000494071	0.00197726	0.000402253	0.000318674	0.00201904	0.00201005	0.00152555	0	0.00177809	0.00287958	0.000689655	0.000305998	0.0026949	0.00176289	0.00126662	0.000634609	0.00134164	0.530157	0.685985	0.371757	-0.575017	2.28479	-1.09712	-1.89524	1.89039	2.36127	2.48619	-5.9672	0.79061	1.12794	1.12876	0.100579	2.08235
K00046	gluconate 5-dehydrogenase [EC:1.1.1.69]	0.000231535	0.000542476	0.000183562	0.000359292	0.000330647	0.000114943	0.000339507	0.000287286	0.000265403	0.000278341	3.87447e-05	0.000462666	0.000157177	0.00038345	0.000505853	0.00543478	0.00840336	0.00120676	0.00191205	0.00346121	0	0.00266972	0.00323494	0.00604552	0.00209424	0	0.000305998	0.00423484	0.00396651	0.00316656	0.000298726	0.00307576	0.476414	0.765714	0.684591	4.49457	3.9287	2.65217	2.37981	3.34909	-3.64319	2.93869	3.44827	4.45864	2.86745	-2.28524	-0.580909	4.66626
K00048	lactaldehyde reductase [EC:1.1.1.77]	0.00111137	0.000759466	0.000413015	0.000628761	0.000454639	0.000613027	0.000226338	0.000984979	0.00056872	0.00111336	0.000193723	0.000498256	0.000864474	0.000690211	0.000650383	0.000247036	0.000988631	0.00120676	0.000956023	0.000288434	0	0.000381388	0	0.00177809	0	0	0	0.000384986	0.000440723	0.000633312	0.000651382	0.000487026	0.432823	1.0954	1.33962	-2.12522	0.376093	1.52426	0.59678	-0.6387	-5.96122	0.727747	-6.63659	1.62748	-6.81168	-4.34854	-5.66748	-1.14662
K00050	hydroxypyruvate reductase [EC:1.1.1.81]	4.6307e-05	0.000108495	0	0	0.000123993	3.83142e-05	7.54461e-05	0.000410408	0	3.9763e-05	7.74893e-05	0	0.000353648	0.00030676	3.61324e-05	0	0	0	0	0	0	0	0	0	0	0	0	0	0	0	0.000107784	0	1.26115	NA	NA	-2.49331	-3.56676	0	0	-3.74408	-2.27245	-3.09501	-5.39372	0	-2.31507	-3.12911	0	-5.18447
K00052	3-isopropylmalate dehydrogenase [EC:1.1.1.85]	0.00157444	0.00188058	0.00174384	0.00215575	0.00140525	0.0016092	0.00109397	0.00160059	0.00136493	0.00143147	0.000736149	0.00149477	0.0013753	0.00210898	0.0012285	0	0	0	0	0	0	0	0	0	0.00026178	0	0	0	0	0.000633312	0.00152025	5.96728e-05	0.242079	2.88942	3.57723	-7.30783	-7.56269	-7.45437	-7.75873	-7.14491	-7.33913	-6.78655	-7.33145	-7.10321	-2.40703	-6.22139	-7.2334	-7.11405
K00053	ketol-acid reductoisomerase [EC:1.1.1.86]	0.000879833	0.00122961	0.00119315	0.000628761	0.000743955	0.000881226	0.000301784	0.00114914	0.000606635	0.00139171	0.00100736	0.00160154	0.00165036	0.00241574	0.000614251	0.0153162	0.00741473	0.0100563	0.00637349	0.0121142	0.00552764	0.00457666	0.0206227	0.0167141	0.00418848	0.0186207	0.0174419	0.013282	0.0101366	0.00316656	0.00108634	0.0110368	0.489948	0.522031	0.091507	4.10632	2.58245	3.06464	3.321	4.00727	2.63541	3.87882	4.1538	4.76137	1.58268	4.19478	3.43687	3.00099
K00057	glycerol-3-phosphate dehydrogenase (NAD(P)+) [EC:1.1.1.94]	0.000555684	0.00108495	0.000963701	0.000314381	0.000826617	0.000651341	0.00248972	0.00131331	0.00064455	0.000675971	0.00116234	0.000498256	0.00157177	0.00107366	0.000289059	0	0	0	0	0	0	0	0	0	0	0	0	0	0	0	0.000941021	0	0.598459	NA	NA	-5.82192	-6.77472	-6.60541	-5.01962	-6.3865	-6.04732	-7.96562	-7.048	-6.03243	-6.10008	-6.87325	-5.66748	-7.3054
K00058	D-3-phosphoglycerate dehydrogenase [EC:1.1.1.95]	0.000185228	0.000180825	0.000275343	0.000314381	0.000289316	0.000536398	0.000528123	0.000328326	0.000379147	0.000159052	0.000348702	0.000249128	0.000589414	0.000575175	0.000289059	0	0	0	0	0	0	0	0	0	0	0	0	0	0	0	0.000348508	0	0.414699	NA	NA	-4.28709	-4.25418	-4.83463	-5.01962	-4.9036	-5.77188	-5.74986	-5.08034	-5.28224	-4.0794	-5.16471	-4.69559	-5.90548
K00059	3-oxoacyl-[acyl-carrier protein] reductase [EC:1.1.1.100]	0.00111137	0.00122961	0.000688358	0.00089823	0.0010746	0.000766284	0.000905353	0.00127226	0.00132701	0.000715734	0.00174351	0.00128123	0.00133601	0.00130373	0.00090331	0.00123518	0.000494315	0.000402253	0.000318674	0.000865301	0	0.000381388	0	0.00142248	0.00052356	0	0	0.000384986	0	0	0.00110377	0.000401875	0.263969	1.14239	2.11361	0.151092	-1.29749	-0.760437	-1.4664	-0.309314	-6.27851	-1.22573	-7.00255	0.0994953	-0.44379	-7.4541	-7.0126	-1.76881
K00060	threonine 3-dehydrogenase [EC:1.1.1.103]	0.000231535	3.61651e-05	0	0	8.26617e-05	7.66284e-05	0.000150892	0.000369367	0	0.000119289	0.000426191	0	0.000196471	0.00038345	0	0	0	0	0	0	0	0	0	0	0	0	0	0	0	0	0.000138177	0	1.09745	NA	NA	-4.59416	-2.2068	0	0	-3.21197	-3.11484	-4.00802	-5.24552	0	-3.69253	-5.44689	0	-4.36787
K00067	dTDP-4-dehydrorhamnose reductase [EC:1.1.1.133]	0.000277842	0.00021699	0.000183562	0.000404204	0.000123993	0.000114943	0.000150892	0.000246245	0.000341232	0.000238578	0.000348702	0.000391487	0.000196471	3.8345e-05	0.000216794	0	0	0	0	0	0	0.000381388	0	0	0	0	0	0	0	0	0.000232685	2.54259e-05	0.454379	3.87298	3.09148	-4.84721	-4.50456	-4.27472	-5.37227	-3.74408	-3.64319	1.28251	-4.67945	-5.13435	-4.63563	-5.16471	-5.32728	-4.36787
K00074	3-hydroxybutyryl-CoA dehydrogenase [EC:1.1.1.157]	0.000138921	0.000397816	0.000275343	0.000179646	0.000537301	0.000344828	0.000301784	0.000451449	0.000341232	3.9763e-05	0.000193723	7.11794e-05	0.000196471	0.000498485	0.000216794	0.0222332	0.0168067	0.0221239	0.0312301	0.0245169	0.00603015	0.0179252	0.0173878	0.0170697	0.00968586	0.0275862	0.0217258	0.0225217	0.0405465	0.00379987	0.000278982	0.0200793	0.537973	0.468488	-0.199521	7.22267	5.36584	6.27742	7.36394	5.48588	4.08939	5.84611	5.23659	5.60371	7.60615	7.08171	8.06474	6.76987
K00075	UDP-N-acetylmuramate dehydrogenase [EC:1.3.1.98]	0.00115768	0.00191675	0.00119315	0.00197611	0.00152924	0.00130268	0.00101852	0.00106706	0.00185782	0.00151099	0.0011236	0.00145918	0.00121812	0.0011887	0.00249313	0	0	0	0	0	0	0	0	0	0	0	0	0	0	0	0.00146752	0	0.287326	NA	NA	-6.8675	-7.59002	-6.91068	-7.6338	-7.26608	-7.03637	-6.68443	-6.75096	-7.54521	-7.24887	-6.82476	-7.19887	-6.94031
K00087	xanthine dehydrogenase molybdenum-binding subunit [EC:1.17.1.4]	0.000185228	0.000108495	0.000137672	0	0.000289316	0.000268199	0.000226338	0.00049249	0.000151659	3.9763e-05	0.000193723	7.11794e-05	0.000392943	0.000191725	0.00014453	0	0	0	0	0	0	0	0	0	0	0	0	0	0	0	0.000192884	0	0.672566	NA	NA	-4.28709	-3.56676	-3.88432	0	-4.9036	-4.79805	-4.56278	-5.65102	-4.01488	-2.31507	-4.34854	-3.02111	-5.3325
K00088	IMP dehydrogenase [EC:1.1.1.205]	0.00259319	0.00213374	0.00344179	0.00255996	0.00210787	0.00229885	0.00320646	0.00192892	0.00238863	0.00266412	0.00302208	0.00363015	0.00212189	0.0015338	0.00198728	0.00395257	0.00790905	0.00402253	0.00541746	0.00951832	0.00703518	0.0064836	0.0012131	0.00213371	0.00287958	0.0062069	0.00275398	0.00654475	0.00881446	0.00759975	0.00250792	0.00549899	0.237825	0.463533	0.962775	0.606154	1.8852	0.22434	1.07853	2.1696	1.60946	1.01355	-0.664707	-0.162096	0.111795	1.03588	-0.397252	1.62041
K00090	gluconate 2-dehydrogenase [EC:1.1.1.215]	9.2614e-05	0.000108495	4.58905e-05	0.000134735	0.000123993	3.83142e-05	7.54461e-05	8.20816e-05	0.000227488	7.9526e-05	7.74893e-05	7.11794e-05	0	0.000345105	7.22648e-05	0	0	0	0	0	0	0	0	0	0	0	0	0	0	0	0.000104975	0	0.797214	NA	NA	-3.35916	-3.56676	-2.4826	-3.85534	-3.74408	-2.27245	-3.09501	-3.20291	-4.56978	-3.16231	-3.12911	-3.02111	0
K00097	4-hydroxythreonine-4-phosphate dehydrogenase [EC:1.1.1.262]	0.00120398	0.000976457	0.00087192	0.000988054	0.00103327	0.000957854	0.000565846	0.000574571	0.00121327	0.00170981	0.000968617	0.00117446	0.000903768	0.000766901	0.000722648	0.000247036	0	0	0	0	0	0	0	0	0.00026178	0	0	0	0	0	0.000975429	3.3921e-05	0.292965	2.64027	3.17189	-2.23971	-6.62418	-6.46258	-6.64105	-6.70497	-6.59672	-5.84761	-5.86931	-6.9346	-2.66174	-6.61267	-6.88809	-6.51376
K00099	1-deoxy-D-xylulose-5-phosphate reductoisomerase [EC:1.1.1.267]	0.00208382	0.00202524	0.00270754	0.00211084	0.00268651	0.00203065	0.00162209	0.00180579	0.00269194	0.00318104	0.00162728	0.00256246	0.00223977	0.00249243	0.00426362	0	0	0	0	0	0	0.000381388	0	0	0	0	0	0	0	0	0.00240874	2.54259e-05	0.28114	3.87298	3.78408	-7.70999	-7.66906	-8.08616	-7.72849	-8.07495	-7.67289	-2.06005	-7.50446	-8.07785	-8.31788	-7.35515	-8.007	-7.81364
K00100	butanol dehydrogenase [EC:1.1.1.-]	9.2614e-05	0.000180825	0.000137672	0.000224558	0.000330647	3.83142e-05	0.000188615	0.000164163	0.000227488	0.000159052	0.000271213	0.000106769	0.000157177	0.000268415	7.22648e-05	0.000247036	0	0	0	0	0	0	0	0	0	0	0	0	0	0	0.000174652	1.6469e-05	0.460095	3.87298	3.07344	1.32474	-4.25418	-3.88432	-4.55187	-5.0902	-2.27245	-4.3119	-4.12237	-4.56978	-4.0794	-4.81359	-3.54559	-4.06331
K00111	glycerol-3-phosphate dehydrogenase [EC:1.1.5.3]	0.000509377	0.000433981	0.000183562	0.00058385	0.000247985	0.000229885	0.000792184	0.000451449	0.000189573	0.000278341	0.000232468	0.000854153	0.000157177	0.00130373	0.000108397	0	0	0	0	0	0	0	0	0	0	0	0	0	0	0	0.000437074	0	0.757783	NA	NA	-5.69871	-5.47243	-4.27472	-5.89203	-4.68922	-4.58427	-6.32586	-5.5281	-4.31885	-4.8497	-4.59972	-6.43322	-4.06331
K00113	glycerol-3-phosphate dehydrogenase subunit C [EC:1.1.5.3]	0.000277842	0.000180825	9.1781e-05	0.000224558	0	7.66284e-05	0.000113169	0.000205204	7.58294e-05	3.9763e-05	0	0.000284718	7.85885e-05	0.00023007	3.61324e-05	0	0	0	0	0	0	0	0	0	0	0	0	0	0	0	0.000127674	0	0.765796	NA	NA	-4.84721	-4.25418	-3.3474	-4.55187	0	-3.11484	-3.62257	-4.42763	-3.10147	-2.31507	0	-4.88126	-3.14712
K00123	formate dehydrogenase major subunit [EC:1.2.1.2]	0.000370456	7.23301e-05	0.000137672	0	0.000165323	0.000229885	0	0	0.000113744	0	3.87447e-05	0	0.00027506	0.000191725	3.61324e-05	0	0	0	0	0	0	0	0	0	0	0	0	0	0	0	0.000108738	0	1.0781	NA	NA	-5.24966	-3.04142	-3.88432	0	-4.13195	-4.58427	0	0	-3.62929	0	-2.28524	0	-4.83319
K00128	aldehyde dehydrogenase (NAD+) [EC:1.2.1.3]	0.000648298	0.00021699	0.000229453	0.000224558	0.000247985	0.000421456	0.00154664	0.00049249	0.000189573	0.000278341	0.000271213	0.000605025	0.00027506	0.00046014	0.000252927	0	0	0	0	0	0	0	0	0	0	0	0	0	0	0	0.00042401	0	0.810109	NA	NA	-6.04067	-4.50456	-4.58167	-4.55187	-4.68922	-5.43114	-7.2823	-5.65102	-4.31885	-4.8497	-4.81359	-5.94257	-4.83319
K00133	aspartate-semialdehyde dehydrogenase [EC:1.2.1.11]	0.000879833	0.00122961	0.000504796	0.00125752	0.00136392	0.000957854	0.000603569	0.000779775	0.0012891	0.00135194	0.001821	0.00199302	0.000785885	0.00107366	0.00108397	0	0	0	0.000318674	0	0.00100503	0.00305111	0	0	0	0	0	0.000192493	0.000440723	0	0.0011317	0.000333868	0.364659	2.39885	2.71772	-6.47546	-6.95374	-5.68593	-1.94728	-7.10215	0.0686535	2.31876	-6.30337	-7.02137	-7.08952	-7.51649	-7.64604	-1.97469
K00134	glyceraldehyde 3-phosphate dehydrogenase [EC:1.2.1.12]	0.00148182	0.00126578	0.00151439	0.00179646	0.00152924	0.00137931	0.00162209	0.00180579	0.00136493	0.0010736	0.00162728	0.00121005	0.00149318	0.00149546	0.00090331	0.110672	0.0711814	0.102172	0.0780752	0.0579752	0.0542714	0.0301297	0.0748079	0.0672119	0.149215	0.128966	0.0642595	0.066795	0.0577347	0.0772641	0.00143751	0.079382	0.172914	0.390406	1.17492	6.2132	5.80226	6.06677	5.43381	5.23539	5.28802	4.20687	5.36471	5.6115	7.10551	6.29966	5.71912	5.47386
K00138	aldehyde dehydrogenase [EC:1.2.1.-]	0.000277842	7.23301e-05	9.1781e-05	0	4.13309e-05	0.000114943	0.000943076	4.10408e-05	7.58294e-05	0	7.74893e-05	0	0.000235766	0	0	0	0	0	0	0	0	0	0	0	0	0	0	0	0	0	0.000131429	0	1.8246	NA	NA	-4.84721	-3.04142	-3.3474	0	-2.35983	-3.64319	-6.57452	-2.35165	-3.10147	0	-3.12911	0	-4.61921
K00145	N-acetyl-gamma-glutamyl-phosphate reductase [EC:1.2.1.38]	0.00106506	0.00122961	0.00119315	0.00152699	0.00119859	0.000996169	0.00139575	0.00119018	0.00147867	0.00167005	0.00178225	0.000818564	0.00113953	0.00130373	0.00130077	0	0.000494315	0	0	0.000288434	0.00251256	0.000762777	0.000404367	0.000711238	0	0.000689655	0.000305998	0	0.000440723	0	0.00128594	0.000440671	0.197488	1.45334	2.87953	-6.74828	-1.29749	-6.91068	-7.26397	-2.01785	1.32602	-0.863219	-1.53427	-1.04548	-7.39236	-1.35706	-1.3907	-6.84491
K00147	glutamate-5-semialdehyde dehydrogenase [EC:1.2.1.41]	0.0019912	0.00285704	0.00174384	0.00206593	0.00243852	0.00249042	0.00373458	0.00254453	0.0015545	0.00254483	0.00151104	0.0017439	0.00259342	0.00279919	0.00209568	0	0	0	0	0	0	0	0	0	0	0	0	0	0	0	0.00231391	0	0.254749	NA	NA	-7.64472	-8.16342	-7.45437	-7.69761	-7.93577	-7.96603	-8.54866	-7.99691	-7.28956	-7.99709	-7.24892	-7.45442	-8.02427
K00164	2-oxoglutarate dehydrogenase E1 component [EC:1.2.4.2]	0.000138921	7.23301e-05	4.58905e-05	0	0.000206654	3.83142e-05	0	4.10408e-05	0.000151659	0	0.000658659	3.55897e-05	0.000314354	0	0	0	0	0	0	0	0	0	0	0	0	0	0	0	0	0	0.000113561	0	1.55395	NA	NA	-3.89648	-3.04142	-2.4826	0	-4.43732	-2.27245	0	-2.35165	-4.01488	0	-6.0632	-2.18871	-5.0195
K00174	2-oxoglutarate/2-oxoacid ferredoxin oxidoreductase subunit alpha [EC:1.2.7.3 1.2.7.11]	0.000694605	0.000904126	0.000596577	0.00125752	0.000785286	0.000498084	0.000414953	0.000410408	0.00106161	0.00159052	0.000813638	0.00124564	0.000353648	0.0011887	0.00140916	0	0	0	0	0.000576868	0	0	0	0.000355619	0	0	0	0	0	0	0.000881632	6.21658e-05	0.447345	2.72336	2.60592	-6.13874	-6.51432	-5.92262	-6.98587	-0.438439	-5.667	-5.40923	-5.39372	-1.55137	-7.3224	-6.36394	-6.97228	-5.18447
K00175	2-oxoglutarate/2-oxoacid ferredoxin oxidoreductase subunit beta [EC:1.2.7.3 1.2.7.11]	0.000694605	0.000723301	0.000504796	0.000404204	0.000454639	0.000383142	0.00086763	0.000328326	0.000796209	0.00143147	0.000968617	0.000640615	0.000235766	0.00053683	0.0012285	0	0	0	0	0	0	0	0	0	0	0	0	0	0	0	0.00067991	0	0.495409	NA	NA	-6.13874	-6.19633	-5.68593	-5.37227	-5.53804	-5.29698	-6.45554	-5.08034	-6.33308	-7.1714	-6.61267	-6.02373	-4.61921
K00215	4-hydroxy-tetrahydrodipicolinate reductase [EC:1.17.1.8]	0.000416763	0.000361651	0.000826029	0.000404204	0.000578632	0.000804598	0.000452676	0.000574571	0.000454976	0.000477156	0.000891127	0.000818564	0.000589414	0.000421795	0.000289059	0	0	0	0	0	0	0	0	0	0	0	0	0	0	0	0.000557414	0	0.343907	NA	NA	-5.41536	-5.21587	-6.38548	-5.37227	-5.87929	-6.34802	-5.53193	-5.86931	-5.53909	-5.60631	-6.49366	-6.37254	-5.90548
K00239	succinate dehydrogenase / fumarate reductase, flavoprotein subunit [EC:1.3.5.1 1.3.5.4]	0.000324149	0.000325486	0.000183562	0.00058385	8.26617e-05	0.000191571	0.000264061	0.000205204	0.000454976	0.00039763	0.000658659	0.000533846	0.000392943	0.000115035	0.000469721	0	0	0	0	0	0	0	0	0	0	0	0	0	0	0	0.000345557	0	0.502442	NA	NA	-5.06242	-5.06818	-4.27472	-5.89203	-3.21197	-4.33322	-4.77643	-4.42763	-5.53909	-5.34919	-6.0632	-5.76513	-5.3325
K00244	fumarate reductase flavoprotein subunit [EC:1.3.5.4]	0.000370456	0.000723301	9.1781e-05	0.000314381	0.000247985	0.000114943	0.000113169	0.000246245	7.58294e-05	0.000159052	0.000193723	0.000106769	0.00027506	0.00023007	0.000325192	0.00148221	0.000494315	0.00201126	0.000318674	0.000865301	0	0.000381388	0.00202184	0.000711238	0	0.000689655	0.00152999	0.000192493	0	0	0.000239197	0.000713224	0.681387	1.01238	0.571211	1.97165	-0.54008	4.31172	0.0189709	1.76249	-3.64319	1.66796	2.98719	3.07093	-4.0794	1.78003	3.72119	-0.493395
K00248	butyryl-CoA dehydrogenase [EC:1.3.8.1]	0.000555684	0.00108495	0.000550686	0.000494027	0.000619963	0.000536398	0.000679015	0.000779775	0.00056872	0.000437393	0.000232468	0.000391487	0.000785885	0.00107366	0.000541986	0.00543478	0.00395452	0.00442478	0.00318674	0.00317277	0.00201005	0.00190694	0.00970481	0.00426743	0.00157068	0.00275862	0.00520196	0.0026949	0.00264434	0	0.00062214	0.00352889	0.373196	0.63203	0.760058	3.26681	1.85628	2.9836	2.66503	2.33695	1.88637	1.4762	3.62067	2.8858	1.82093	3.5133	3.6984	1.76494
K00254	dihydroorotate dehydrogenase [EC:1.3.5.2]	0.000138921	0.000397816	0.000229453	0.000224558	0.000247985	0.000268199	0.000339507	0.000246245	0.00064455	0.000159052	0.00108485	0.000284718	0.00027506	7.66901e-05	0.000505853	0	0	0	0	0	0	0	0	0	0	0	0	0	0	0	0.000341564	0	0.732391	NA	NA	-3.89648	-5.34985	-4.58167	-4.55187	-4.68922	-4.79805	-5.12725	-4.67945	-6.03243	-4.0794	-6.77459	-4.88126	-4.83319
K00257	E1.3.99.-	4.6307e-05	0.00021699	4.58905e-05	4.49115e-05	0.000206654	7.66284e-05	0.000188615	4.10408e-05	0.000151659	3.9763e-05	0.000116234	3.55897e-05	7.85885e-05	0.00030676	0	0	0	0	0	0	0	0	0	0.00106686	0	0	0	0	0	0	0.000106375	7.11238e-05	0.829827	3.87298	2.22256	-2.49331	-4.50456	-2.4826	-2.45711	-4.43732	-3.11484	-4.3119	-2.35165	2.7358	-2.31507	-3.65803	-2.18871	-3.14712
K00259	alanine dehydrogenase [EC:1.4.1.1]	0.000601991	0.000867961	0.000183562	0.000628761	0.000289316	0.000268199	3.7723e-05	0.000123122	0.000682464	0.00039763	0.000891127	0.00106769	0.000510826	7.66901e-05	0.00202341	0	0	0	0	0.000576868	0	0.000381388	0.000404367	0.000355619	0.00026178	0	0	0.000192493	0	0	0.000576699	0.000144834	0.885054	1.37983	0.640648	-5.93544	-6.45609	-4.27472	-5.99721	0.971366	-4.79805	3.03584	1.63816	-0.9214	-0.584821	-6.49366	-6.7518	-1.36293
K00262	glutamate dehydrogenase (NADP+) [EC:1.4.1.4]	0.00338041	0.00354418	0.00307466	0.00417677	0.00322381	0.00302682	0.00184843	0.00307806	0.00451185	0.00381725	0.00542425	0.00558759	0.00255413	0.00268415	0.00296286	0.0666996	0.0919427	0.0905068	0.0777565	0.0798962	0.122613	0.0663616	0.149211	0.0903272	0.104974	0.153103	0.121175	0.0637151	0.103129	0.079164	0.00352635	0.0973717	0.292403	0.291398	-0.00496507	4.29836	4.6933	4.875	4.21524	4.627	5.33553	5.15841	5.59461	4.32034	4.77772	4.81638	4.43626	4.63532
K00265	glutamate synthase (NADPH/NADH) large chain [EC:1.4.1.13 1.4.1.14]	0.00185228	0.00412282	0.00293699	0.0019312	0.00297582	0.00214559	0.00132031	0.00196996	0.00291943	0.00624279	0.00205347	0.00266923	0.00357578	0.00322098	0.0051308	0	0	0	0	0	0	0	0	0.000355619	0	0	0.000305998	0	0	0	0.0030045	4.41078e-05	0.442853	2.64754	2.57975	-7.54093	-8.69098	-8.2031	-7.6008	-8.22198	-7.75194	-7.05561	-7.62933	-3.00221	-9.28836	-7.68893	-3.08383	-8.48614
K00266	glutamate synthase (NADPH/NADH) small chain [EC:1.4.1.13 1.4.1.14]	0.000601991	0.00122961	0.000963701	0.000359292	0.000702625	0.000727969	0.000490399	0.000861857	0.000454976	0.00167005	0.000464936	0.000818564	0.000589414	0.00107366	0.0014453	0	0	0	0	0	0	0	0	0	0	0	0	0	0	0	0.000830289	0	0.46308	NA	NA	-5.93544	-6.95374	-6.60541	-5.20669	-6.15507	-6.20549	-5.64501	-6.44602	-5.53909	-7.39236	-5.56966	-6.37254	-5.90548
K00275	pyridoxamine 5'-phosphate oxidase [EC:1.4.3.5]	0.00046307	0.000433981	0.000183562	0.000359292	0.000206654	7.66284e-05	0	0	0.000303318	0.000238578	3.87447e-05	7.11794e-05	0.000157177	7.66901e-05	0.000180662	0	0	0	0	0	0	0	0	0	0	0	0	0	0	0	0.000185969	0	0.805411	NA	NA	-5.56398	-5.47243	-4.27472	-5.20669	-4.43732	-3.11484	0	0	-4.96955	-4.63563	-2.28524	-3.02111	-4.06331
K00278	L-aspartate oxidase [EC:1.4.3.16]	0.00120398	0.00137427	0.00133082	0.00107788	0.00103327	0.00130268	0.000339507	0.00053353	0.00132701	0.00174957	0.00244091	0.00227774	0.00133601	0.000958626	0.00278219	0	0	0	0	0	0	0	0	0	0	0	0	0	0	0	0.00140453	0	0.475998	NA	NA	-6.9236	-7.11298	-7.06698	-6.76537	-6.70497	-7.03637	-5.12725	-5.76429	-7.06287	-7.45908	-7.93718	-7.83778	-7.07254
K00281	glycine dehydrogenase [EC:1.4.4.2]	0.00338041	0.00719685	0.00229453	0.00354801	0.00293449	0.00268199	0.000188615	0.00196996	0.0067109	0.00588493	0.00596668	0.00281159	0.0034186	0.00176387	0.00878017	0.000247036	0	0	0.000637349	0.000288434	0	0	0	0	0.00052356	0	0	0	0	0.000633312	0.00396877	0.000155313	0.600781	1.59932	1.41255	-3.72142	-9.49322	-7.84833	-2.45846	-3.30254	-8.07253	-4.3119	-7.62933	-9.39251	-3.46575	-9.2232	-8.14036	-8.42148
K00282	glycine dehydrogenase subunit 1 [EC:1.4.4.2]	9.2614e-05	0	9.1781e-05	4.49115e-05	0.000289316	3.83142e-05	0.000452676	0.000615612	0.000189573	3.9763e-05	7.74893e-05	0.000889743	0.00027506	0.00103532	0.000180662	0	0	0	0	0	0	0	0	0	0	0	0	0	0	0	0.000287522	0	1.12446	NA	NA	-3.35916	0	-3.3474	-2.45711	-4.9036	-2.27245	-5.53193	-5.9672	-4.31885	-2.31507	-3.12911	-6.49144	-4.83319
K00283	glycine dehydrogenase subunit 2 [EC:1.4.4.2]	9.2614e-05	7.23301e-05	0	0.000134735	0.000537301	0.000344828	0.000943076	0.00053353	0.000227488	0.000119289	0.000116234	0.00170831	0.000432237	0.00191725	0.000216794	0	0	0	0	0	0	0	0	0	0	0	0	0	0	0	0.000493068	0	1.19671	NA	NA	-3.35916	-3.04142	0	-3.85534	-5.77426	-5.14905	-6.57452	-5.76429	-4.56978	-3.69253	-3.65803	-7.42484	-5.46675
K00284	glutamate synthase (ferredoxin) [EC:1.4.7.1]	0.00120398	0.0022784	0.00137672	0.000988054	0.00144658	0.00091954	0.000980799	0.000861857	0.00219905	0.00302199	0.00135606	0.000818564	0.00165036	0.00149546	0.00184275	0	0.000494315	0	0	0	0	0	0	0	0.00026178	0	0	0	0	0.000633312	0.00149601	9.26272e-05	0.415814	2.20736	2.40831	-6.9236	-2.18194	-7.11553	-6.64105	-7.18644	-6.53845	-6.63052	-6.44602	-7.78728	-3.47975	-7.09388	-6.37254	-7.37535
K00286	pyrroline-5-carboxylate reductase [EC:1.5.1.2]	9.2614e-05	0.000253155	0.000137672	4.49115e-05	0.000123993	0.000344828	0.000339507	0.00049249	0.000113744	7.9526e-05	0.000426191	7.11794e-05	0.00027506	0.000345105	0.00014453	0	0	0	0	0	0	0	0	0	0	0	0	0	0	0	0.000218967	0	0.655178	NA	NA	-3.35916	-4.71784	-3.88432	-2.45711	-3.74408	-5.14905	-5.12725	-5.65102	-3.62929	-3.16231	-5.44689	-3.02111	-4.83319
K00287	dihydrofolate reductase [EC:1.5.1.3]	4.6307e-05	3.61651e-05	4.58905e-05	8.9823e-05	0.000206654	0.000114943	0.000113169	4.10408e-05	7.58294e-05	0.000198815	0.000464936	0.000569436	0.000117883	0.00015338	3.61324e-05	0	0	0	0	0	0	0	0	0	0	0	0	0	0	0	0.000154027	0	1.03034	NA	NA	-2.49331	-2.2068	-2.4826	-3.31937	-4.43732	-3.64319	-3.62257	-2.35165	-3.10147	-4.38415	-5.56966	-5.85658	-3.67675
K00330	NADH-quinone oxidoreductase subunit A [EC:1.6.5.3]	0.000370456	0.000361651	0.000321234	0.000449115	0.000371978	0.000191571	0	0.000328326	0.00064455	0.000159052	0.000154979	0.000213538	7.85885e-05	0	0.000469721	0	0	0	0	0	0	0	0	0	0	0	0	0	0	0	0.000274317	0	0.663807	NA	NA	-5.24966	-5.21587	-5.04978	-5.52078	-5.25542	-4.33322	0	-5.08034	-6.03243	-4.0794	-4.04421	-4.48245	-3.14712
K00331	NADH-quinone oxidoreductase subunit B [EC:1.6.5.3]	0.00092614	0.00112112	0.000321234	0.000718584	0.000537301	0.000689655	0.000829907	0.000697694	0.00166825	0.00127242	0.00131732	0.00149477	0.000628708	0.000498485	0.00158983	0	0	0	0	0	0	0	0	0	0	0	0	0	0	0	0.000954093	0	0.448427	NA	NA	-6.54865	-6.8216	-5.04978	-6.18702	-5.77426	-6.12857	-6.39216	-6.14505	-7.39081	-7.00272	-7.05237	-7.2334	-5.99709
K00333	NADH-quinone oxidoreductase subunit D [EC:1.6.5.3]	9.2614e-05	7.23301e-05	0	0	4.13309e-05	7.66284e-05	0.000113169	0	0.000113744	0	0.000658659	0.000106769	7.85885e-05	0.00023007	7.22648e-05	0	0	0	0	0	0	0.000381388	0	0	0	0	0	0	0	0	0.000110411	2.54259e-05	1.48001	3.87298	1.38784	-3.35916	-3.04142	0	0	-2.35983	-3.11484	1.66796	0	-3.62929	0	-6.0632	-3.54559	-3.14712
K00335	NADH-quinone oxidoreductase subunit F [EC:1.6.5.3]	0.000231535	0.000180825	0	4.49115e-05	0.000123993	0.000191571	0.000113169	0	0.000151659	3.9763e-05	0.000697404	0	0.00027506	0.00046014	0	0	0	0	0	0	0	0	0	0	0	0	0	0	0	0	0.000167335	0	1.16442	NA	NA	-4.59416	-4.25418	0	-2.45711	-3.74408	-4.33322	-3.62257	0	-4.01488	-2.31507	-6.14446	0	-4.83319
K00337	NADH-quinone oxidoreductase subunit H [EC:1.6.5.3]	0.00157444	0.00104879	0.000963701	0.00215575	0.000826617	0.000804598	0.000188615	0.000861857	0.00216114	0.00127242	0.00220845	0.0017439	0.000432237	0.000651865	0.00173435	0	0	0	0	0	0	0	0	0	0	0	0	0	0	0	0.00124191	0	0.525209	NA	NA	-7.30783	-6.72627	-6.60541	-7.75873	-6.3865	-6.34802	-4.3119	-6.44602	-7.76231	-7.00272	-7.79341	-7.45442	-5.46675
K00341	NADH-quinone oxidoreductase subunit L [EC:1.6.5.3]	0.000509377	0.000253155	0.000229453	0.000718584	0.000537301	0.000268199	0.000150892	0.000328326	0.000758294	0.000874786	0.000503681	0.000533846	0.000510826	0.000268415	0.000939442	0	0	0	0	0	0	0	0	0	0	0	0	0	0	0	0.000492305	0	0.498377	NA	NA	-5.69871	-4.71784	-4.58167	-6.18702	-5.77426	-4.79805	-4.00802	-5.08034	-6.26359	-6.46726	-5.6828	-5.76513	-5.70273
K00343	NADH-quinone oxidoreductase subunit N [EC:1.6.5.3]	0.0013429	0.00133811	0.00119315	0.00220066	0.00119859	0.000842912	0.000414953	0.000656653	0.00265403	0.00250507	0.0025184	0.00160154	0.000707297	0.000498485	0.00220408	0	0	0	0	0	0	0	0	0	0	0	0	0	0	0	0.00145846	0	0.535446	NA	NA	-7.07992	-7.07479	-6.91068	-7.78834	-6.91719	-6.41432	-5.40923	-6.05886	-8.05747	-7.97445	-7.98208	-7.33229	-6.1645
K00347	Na+-transporting NADH:ubiquinone oxidoreductase subunit B [EC:1.6.5.8]	0.000648298	0.000759466	0.000275343	0.0011677	0.000537301	0.00045977	0.000264061	0.000369367	0.000909953	0.000477156	0.000426191	0.000391487	0.000432237	0.000498485	0.000578118	0	0	0	0	0	0	0	0	0	0	0	0	0	0	0	0.000546329	0	0.44451	NA	NA	-6.04067	-6.26579	-4.83463	-6.87983	-5.77426	-5.55388	-4.77643	-5.24552	-6.52349	-5.60631	-5.44689	-5.32728	-5.46675
K00349	Na+-transporting NADH:ubiquinone oxidoreductase subunit D [EC:1.6.5.8]	0.00046307	0.000433981	0.000413015	0.000718584	0.000247985	0.000268199	0.00037723	0.000287286	0.000758294	0.000238578	0.000891127	0.000711794	0.000235766	0.00023007	0.000541986	0	0	0	0	0	0	0	0	0	0	0	0	0	0	0	0.000454464	0	0.486676	NA	NA	-5.56398	-5.47243	-5.40264	-6.18702	-4.68922	-4.79805	-5.27512	-4.89378	-6.26359	-4.63563	-6.49366	-6.17352	-4.61921
K00350	Na+-transporting NADH:ubiquinone oxidoreductase subunit E [EC:1.6.5.8]	0.000879833	0.000542476	0.000550686	0.000673673	0.000330647	0.000383142	0.000414953	0.000328326	0.0010237	0.000477156	0.000658659	0.000747384	0.000432237	0.00023007	0.000505853	0	0	0	0	0	0	0	0	0	0	0	0	0	0	0	0.000545253	0	0.399946	NA	NA	-6.47546	-5.78784	-5.80912	-6.09523	-5.0902	-5.29698	-5.40923	-5.08034	-6.69167	-5.60631	-6.0632	-6.24295	-5.46675
K00351	Na+-transporting NADH:ubiquinone oxidoreductase subunit F [EC:1.6.5.8]	0.000694605	0.000542476	0.000642467	0.00125752	0.00049597	0.000306513	0.000528123	0.000410408	0.000872038	0.000477156	0.000426191	0.0010321	0.000353648	0.00046014	0.000541986	0.000247036	0	0	0	0	0	0.00114416	0	0	0	0	0	0	0	0	0.000602756	9.27467e-05	0.437593	3.21028	2.87504	-1.45485	-5.78784	-6.02783	-6.98587	-5.66098	-4.98419	1.10084	-5.39372	-6.46277	-5.60631	-5.44689	-6.70335	-5.18447
K00354	NADPH2 dehydrogenase [EC:1.6.99.1]	0.000185228	0.000361651	0.000229453	0.000179646	0.000123993	0.000229885	3.7723e-05	0.000287286	7.58294e-05	0.000357867	0.000387447	0.000320307	3.92943e-05	3.8345e-05	0.000108397	0	0	0	0	0	0	0	0	0	0	0	0	0	0	0	0.00019749	0	0.632523	NA	NA	-4.28709	-5.21587	-4.58167	-4.24524	-3.74408	-4.58427	-2.25469	-4.89378	-3.10147	-5.20111	-5.31269	-5.04574	-2.30142
K00375	GntR family transcriptional regulator / MocR family aminotransferase	9.2614e-05	7.23301e-05	0.000137672	4.49115e-05	0.000165323	0.000114943	0.000150892	0.000164163	3.79147e-05	0	0.000116234	0	0.000471531	0.000345105	0	0	0	0	0	0	0	0	0	0	0	0	0	0	0	0	0.000127576	0	1.0205	NA	NA	-3.35916	-3.04142	-3.88432	-2.45711	-4.13195	-3.64319	-4.00802	-4.12237	-2.26047	0	-3.65803	0	-5.58956
K00382	dihydrolipoamide dehydrogenase [EC:1.8.1.4]	0.000324149	0.000433981	0.000367124	0.000404204	0.000413309	0.000306513	0.000264061	0.000574571	0.000834123	0.000119289	0.00104611	0.000676205	0.000668003	0.00038345	0.000794913	0	0	0	0	0	0	0	0	0	0	0	0	0	0	0	0.000507333	0	0.494776	NA	NA	-5.06242	-5.47243	-5.23697	-5.37227	-5.40364	-4.98419	-4.77643	-5.86931	-6.39938	-3.69253	-6.72261	-6.10057	-6.08322
K00384	thioredoxin reductase (NADPH) [EC:1.8.1.9]	0.000787219	0.00133811	0.000734248	0.000808407	0.000661294	0.000727969	0.00105625	0.000943938	0.00121327	0.000596445	0.00151104	0.000640615	0.00106095	0.000805246	0.000831045	0	0	0	0	0	0	0	0	0	0.00026178	0	0	0	0	0.00126662	0.000914402	0.000101894	0.295318	3.23073	3.45152	-6.3169	-7.07479	-6.21771	-6.35475	-6.06887	-6.20549	-6.7364	-6.57582	-6.9346	-1.15794	-7.24892	-6.02373	-6.74274
K00394	adenylylsulfate reductase, subunit A [EC:1.8.99.2]	0	0	0	0	0.000289316	0	0	0	0	0	0	0	3.92943e-05	0	0	0.000741107	0	0	0	0.00201904	0	0	0	0	0	0	0	0	0	0	2.19073e-05	0.00018401	3.40823	2.94735	-0.209607	6.23095	0	0	0	2.76105	0	0	0	0	0	0	0	-2.30142
K00425	cytochrome d ubiquinol oxidase subunit I [EC:1.10.3.14]	0.000740912	0.000325486	0.000413015	0.000538938	0.000247985	0.000383142	0.000150892	0.000287286	0.00144076	0.000755497	0.000697404	0.000320307	0.000235766	0.000421795	0.000614251	0	0	0	0	0	0	0	0	0	0	0	0	0	0	0	0.000504896	0	0.637862	NA	NA	-6.23057	-5.06818	-5.40264	-5.77857	-4.68922	-5.29698	-4.00802	-4.89378	-7.18066	-6.25833	-6.14446	-5.04574	-4.61921
K00428	cytochrome c peroxidase [EC:1.11.1.5]	0.000138921	0	0.000413015	0	0.00049597	0.000153257	0	0	0	0.000357867	0.000193723	3.55897e-05	7.85885e-05	7.66901e-05	0.000108397	0	0	0	0	0	0	0	0	0	0	0	0	0	0	0	0.000136801	0	1.18724	NA	NA	-3.89648	0	-5.40264	0	-5.66098	-4.02907	0	0	0	-5.20111	-4.34854	-2.18871	-3.14712
K00525	ribonucleoside-diphosphate reductase alpha chain [EC:1.17.4.1]	0.000972447	0.000614806	0.00133082	0.000449115	0.00157057	0.000383142	0.00218794	0.00155955	0.000530806	0.000994075	0.000619915	0.000640615	0.00157177	0.0019556	0.000108397	0	0	0	0	0	0	0	0	0	0	0	0	0	0	0	0.00103264	0	0.607264	NA	NA	-6.61831	-5.96534	-7.06698	-5.52078	-7.3043	-5.29698	-7.78001	-7.29421	-5.75704	-6.64972	-5.97708	-6.02373	-7.3054
K00526	ribonucleoside-diphosphate reductase beta chain [EC:1.17.4.1]	0.000370456	0.00021699	0.000734248	0.000494027	0.000289316	3.83142e-05	0.000980799	0.000328326	0.000189573	0.000437393	3.87447e-05	0.000106769	0.000589414	0.000690211	3.61324e-05	0	0	0	0	0	0	0	0	0	0	0	0	0	0	0	0.000369381	0	0.772888	NA	NA	-5.24966	-4.50456	-6.21771	-5.65543	-4.9036	-2.27245	-6.63052	-5.08034	-4.31885	-5.48347	-2.28524	-3.54559	-5.90548
K00527	ribonucleoside-triphosphate reductase [EC:1.17.4.2]	0.000324149	7.23301e-05	0.000321234	8.9823e-05	0.000206654	0.000191571	0.000113169	0.000164163	0.000227488	0.000238578	7.74893e-05	0.000284718	0.000196471	0.00030676	7.22648e-05	0	0	0	0	0	0	0	0	0	0	0	0	0	0	0	0.000192458	0	0.478623	NA	NA	-5.06242	-3.04142	-5.04978	-3.31937	-4.43732	-4.33322	-3.62257	-4.12237	-4.56978	-4.63563	-3.12911	-4.88126	-4.36787
K00540	[no name]	0.000879833	0.000867961	0.000504796	0.000494027	0.000619963	0.000689655	0.000339507	0.000246245	0.000720379	0.000477156	0.000774893	0.000249128	0.00082518	0.00030676	0.000325192	0	0	0	0	0	0	0	0	0	0	0	0	0	0	0	0.000554712	0	0.4135	NA	NA	-6.47546	-6.45609	-5.68593	-5.65543	-5.97719	-6.12857	-5.12725	-4.67945	-6.19057	-5.60631	-6.29442	-4.69559	-6.38401
K00548	5-methyltetrahydrofolate--homocysteine methyltransferase [EC:2.1.1.13]	0.00226904	0.0021699	0.00174384	0.00247013	0.00190122	0.00111111	0.00113169	0.00135435	0.00295735	0.00294246	0.0025184	0.00245569	0.00165036	0.00145711	0.00234861	0	0	0	0	0	0	0	0	0	0	0	0	0	0	0	0.00203208	0	0.298839	NA	NA	-7.83228	-7.76812	-7.45437	-7.95427	-7.57835	-6.80879	-6.83503	-7.09207	-8.21303	-8.20578	-7.98208	-7.94585	-7.37535
K00549	5-methyltetrahydropteroyltriglutamate--homocysteine methyltransferase [EC:2.1.1.14]	0.000555684	3.61651e-05	0.000780139	8.9823e-05	0.000165323	0.000268199	0	0.000123122	0.000189573	0.000477156	0.000697404	0.000640615	0.000157177	3.8345e-05	3.61324e-05	0	0	0	0	0	0	0	0	0	0.00052356	0	0	0	0	0	0.000283657	3.4904e-05	0.952568	3.87298	2.02355	-5.82192	-2.2068	-6.30403	-3.31937	-4.13195	-4.79805	0	-3.73468	-4.31885	0.131267	-6.14446	-6.02373	-4.06331
K00554	tRNA (guanine37-N1)-methyltransferase [EC:2.1.1.228]	0.00138921	0.00169976	0.00128493	0.000988054	0.00148791	0.00199234	0.00256517	0.00225724	0.00136493	0.000914549	0.00135606	0.00195743	0.00121812	0.00180222	0.000867177	0	0	0	0	0	0	0	0	0	0	0	0	0	0	0	0.00154301	0	0.321511	NA	NA	-7.12847	-7.41765	-7.01673	-6.64105	-7.22681	-7.64554	-8.00852	-7.8248	-7.10321	-6.53068	-7.09388	-7.62017	-6.94031
K00560	thymidylate synthase [EC:2.1.1.45]	0.000972447	0.000904126	0.00128493	0.00143717	0.00099194	0.00168582	0.00237655	0.000574571	0.00204739	0.00198815	0.00209221	0.00153036	0.00082518	0.00138042	0.00130077	0	0	0	0	0	0	0	0	0	0	0	0	0	0	0	0.00142614	0	0.370948	NA	NA	-6.61831	-6.51432	-7.01673	-7.17709	-6.64665	-7.40584	-7.89878	-5.86931	-7.68467	-7.64252	-7.71576	-7.26712	-6.38401
K00566	tRNA-specific 2-thiouridylase [EC:2.8.1.-]	0.00365825	0.0045568	0.00270754	0.00386239	0.00367845	0.00344828	0.00282923	0.00344743	0.00337441	0.00385701	0.00290585	0.00209979	0.00369366	0.00302926	0.00444428	0	0	0	0	0	0	0	0	0	0	0	0	0	0	0	0.00343951	0	0.189397	NA	NA	-8.51895	-8.83504	-8.08616	-8.59708	-8.52687	-8.43391	-8.14935	-8.43355	-8.40276	-8.59508	-8.18777	-7.72096	-8.53281
K00567	methylated-DNA-[protein]-cysteine S-methyltransferase [EC:2.1.1.63]	0.000231535	0.000253155	0.000413015	0.000179646	0.000537301	0.000191571	0.00037723	0.000246245	0.000454976	0.000159052	0.000464936	0.000427077	0.000117883	0.000191725	0.000108397	0	0	0	0	0	0	0	0	0	0	0	0	0	0	0	0.00029025	0	0.485911	NA	NA	-4.59416	-4.71784	-5.40264	-4.24524	-5.77426	-4.33322	-5.27512	-4.67945	-5.53909	-4.0794	-5.56966	-5.44981	-3.67675
K00600	glycine hydroxymethyltransferase [EC:2.1.2.1]	0.00268581	0.00311019	0.00238631	0.00278451	0.00314114	0.00260536	0.00237655	0.00369367	0.00367773	0.00274365	0.00282836	0.00316749	0.00290778	0.00368112	0.00336031	0.00222332	0.00247158	0	0.000637349	0.00230747	0.000502513	0.00190694	0.000808734	0.000711238	0.00445026	0.000689655	0.000611995	0.00365736	0.00176289	0.000633312	0.00301	0.00155831	0.147584	0.821566	2.47684	-0.271527	-0.330379	-7.90467	-2.10998	-0.443325	-2.35135	-0.316121	-2.17749	-2.35418	0.695784	-2.02034	-2.35291	0.329874
K00602	phosphoribosylaminoimidazolecarboxamide formyltransferase / IMP cyclohydrolase [EC:2.1.2.3 3.5.4.10]	0.0026395	0.00180825	0.00197329	0.00264978	0.000909279	0.00183908	0.00331963	0.00127226	0.00242654	0.00159052	0.00275087	0.00323866	0.0013753	0.00187891	0.00187888	0.00321146	0.000494315	0.00120676	0.000318674	0.00230747	0.00201005	0.00228833	0.0012131	0.00106686	0.00183246	0.000689655	0.00214198	0.00115496	0.00220361	0.00126662	0.00210338	0.00156042	0.337666	0.51436	0.607181	0.281996	-1.85015	-0.704855	-3.01658	1.33398	0.127583	-0.534775	-0.0681499	-1.17801	0.203093	-1.98041	-0.59418	-0.249922
K00603	glutamate formiminotransferase [EC:2.1.2.5]	0.000555684	0.00014466	0.000275343	0.000494027	0.000661294	0.000383142	0.00037723	0.000205204	0.00056872	0.000119289	0.000154979	0.000391487	0.000471531	0.000651865	0.0011201	0	0	0	0	0	0	0	0.000404367	0	0	0	0	0	0	0	0.000438304	2.69578e-05	0.595356	3.87298	2.70162	-5.82192	-3.95103	-4.83463	-5.65543	-6.06887	-5.29698	-5.27512	0.945205	-5.85479	-3.69253	-4.04421	-5.32728	-5.58956
K00604	methionyl-tRNA formyltransferase [EC:2.1.2.9]	0.00231535	0.00137427	0.00137672	0.00148208	0.00169456	0.001341	0.000980799	0.00147747	0.00212322	0.00198815	0.00263464	0.0017439	0.0013753	0.00184056	0.00158983	0	0	0	0	0	0	0	0	0	0	0	0	0	0	0	0.00168919	0	0.255396	NA	NA	-7.8613	-7.11298	-7.11553	-7.22118	-7.41326	-7.07788	-6.63052	-7.21672	-7.73689	-7.64252	-8.04693	-7.45442	-7.11405
K00605	aminomethyltransferase [EC:2.1.2.10]	0.00180597	0.000976457	0.00123904	0.00175155	0.000413309	0.00091954	0.000679015	0.000902897	0.00166825	0.000954312	0.00228594	0.00110328	0.000589414	0.00138042	0.00115624	0	0	0	0	0	0	0	0	0	0	0	0	0	0	0	0.00118838	0	0.429877	NA	NA	-7.5046	-6.62418	-6.96468	-7.4607	-5.40364	-6.53845	-6.10646	-6.51238	-7.39081	-6.59143	-7.84294	-6.79867	-5.90548
K00606	3-methyl-2-oxobutanoate hydroxymethyltransferase [EC:2.1.2.11]	0.00138921	0.000831796	0.00091781	0.00107788	0.00128126	0.000421456	0.000490399	0.000902897	0.00144076	0.00115313	0.00185974	0.00106769	0.000982357	0.000651865	0.00155369	0	0	0	0	0	0	0	0	0	0	0	0	0	0	0	0.00106813	0	0.370744	NA	NA	-7.12847	-6.3954	-6.53576	-6.76537	-7.01263	-5.43114	-5.64501	-6.51238	-7.18066	-6.86187	-7.5467	-6.7518	-6.63279
K00609	aspartate carbamoyltransferase catalytic subunit [EC:2.1.3.2]	0.00148182	0.00202524	0.00128493	0.0019312	0.00185989	0.00203065	0.00150892	0.00225724	0.00269194	0.000994075	0.00302208	0.00302513	0.00196471	0.00218567	0.00238474	0.000741107	0	0	0.000637349	0	0	0.00381388	0	0	0.00052356	0	0.000305998	0.000577478	0.000881446	0	0.00204322	0.000498721	0.288216	1.95057	2.75867	-0.989988	-7.66906	-7.01673	-1.58433	-7.54681	-7.67289	1.33199	-7.8248	-8.07785	-0.912144	-8.24417	-3.26377	-1.74904
K00610	aspartate carbamoyltransferase regulatory subunit	0.000601991	0.000180825	0.000229453	0.000404204	0.000123993	0.000229885	3.7723e-05	0.000287286	0.000379147	0.000159052	3.87447e-05	0.000142359	0.000117883	0	0.000108397	0	0	0	0	0	0	0.000762777	0	0	0	0	0	0	0	0	0.000202729	5.08518e-05	0.794576	3.87298	2.28519	-5.93544	-4.25418	-4.58167	-5.37227	-3.74408	-4.58427	4.01729	-4.89378	-5.28224	-4.0794	-2.28524	-3.9294	-3.67675
K00611	ornithine carbamoyltransferase [EC:2.1.3.3]	0.00092614	0.000940291	0.000734248	0.000404204	0.00140525	0.00183908	0.00116941	0.002011	0.000454976	0.000516919	0.000968617	0.000498256	0.00168965	0.00145711	0.000469721	0.000247036	0	0	0	0	0	0	0.000808734	0	0	0	0	0	0.000881446	0	0.00103233	0.000129148	0.523383	2.30612	2.13953	-1.86476	-6.5703	-6.21771	-5.37227	-7.14491	-7.53066	-6.88193	-1.3036	-5.53909	-5.71951	-6.61267	-5.66748	-7.4091
K00615	transketolase [EC:2.2.1.1]	0.00106506	0.00148277	0.000596577	0.000538938	0.00095061	0.000536398	0.000264061	0.000697694	0.000758294	0.000954312	0.00162728	0.00110328	0.00082518	0.000766901	0.000975575	0.000494071	0.000988631	0.000402253	0.000318674	0.000865301	0.00100503	0.00228833	0	0.00142248	0.00052356	0	0.000305998	0.000577478	0	0.000633312	0.000876195	0.000655007	0.407321	0.927792	1.18763	-1.09272	-0.579966	-0.557161	-0.739985	-0.13417	0.89349	3.06802	-6.14505	0.89878	-0.853849	-7.35515	-1.81683	-0.507551
K00616	transaldolase [EC:2.2.1.2]	0.00092614	0.000723301	0.00100959	0.00161681	0.000371978	0.00091954	0.00109397	0.000451449	0.00189573	0.000715734	0.0014723	0.000569436	0.000392943	0.000575175	0.000831045	0.00197628	0.00247158	0.00281577	0.00318674	0.00346121	0.00251256	0.00114416	0.00525677	0.00355619	0.0039267	0.00344828	0.00550796	0.00500481	0.00132217	0.000633312	0.000904343	0.00308163	0.503711	0.478008	-0.0755629	1.08528	1.75878	1.47065	0.974553	3.18388	1.4403	0.0641507	3.51268	0.904035	2.43947	1.22222	3.25141	3.63755
K00620	glutamate N-acetyltransferase / amino-acid N-acetyltransferase [EC:2.3.1.35 2.3.1.1]	0.000185228	0.000759466	0.000458905	8.9823e-05	0.000867948	0.000957854	0.000754461	0.000820816	0.000189573	0.000357867	0.00058117	0.000676205	0.00082518	0.000996971	0.000469721	0	0	0	0	0	0	0	0	0	0	0	0	0	0	0	0.000599413	0	0.490181	NA	NA	-4.28709	-6.26579	-5.55122	-3.31937	-6.45606	-6.59672	-6.25637	-6.37646	-4.31885	-5.20111	-5.8855	-6.10057	-6.38401
K00625	phosphate acetyltransferase [EC:2.3.1.8]	0.000833526	0.000976457	0.000688358	0.000763496	0.00136392	0.000881226	0.000452676	0.00106706	0.000682464	0.00127242	0.000309957	0.000818564	0.000746591	0.00115035	0.0011201	0.00222332	0.00444884	0.00201126	0.00286807	0.00144217	0.00150754	0.00114416	0.0012131	0.00462304	0.00183246	0	0.000611995	0.00211742	0.00176289	0.00126662	0.000875144	0.00193819	0.332225	0.64811	0.964078	1.40469	2.17634	1.53322	1.89564	0.0799133	0.767869	1.31877	0.183445	2.74215	0.522769	-4.99981	-0.413709	1.49152
K00626	acetyl-CoA C-acetyltransferase [EC:2.3.1.9]	9.2614e-05	0.00112112	0.000642467	0.000269469	0.000537301	0.000651341	0.000679015	0.00176475	0.000303318	0.000119289	0.000348702	0.000249128	0.00121812	0.00187891	0.000325192	0.0387846	0.0336134	0.0293644	0.0385596	0.0213441	0.0326633	0.0156369	0.0521634	0.0252489	0.0167539	0.0503448	0.0309058	0.0281039	0.0343764	0.0164661	0.000680049	0.0309553	0.834793	0.361013	-1.20937	8.56248	4.89365	5.49251	7.10863	5.28603	5.62657	4.5052	4.87762	6.33302	7.01862	7.1332	6.89853	4.51676
K00633	galactoside O-acetyltransferase [EC:2.3.1.18]	0.000185228	3.61651e-05	0.000229453	0.000134735	0.000165323	7.66284e-05	0.000113169	0.000164163	7.58294e-05	0.000278341	0.000193723	0.000142359	0.000117883	0.00023007	0.00014453	0	0	0	0	0	0	0	0	0	0	0	0	0	0	0	0.000152507	0	0.426541	NA	NA	-4.28709	-2.2068	-4.58167	-3.85534	-4.13195	-3.11484	-3.62257	-4.12237	-3.10147	-4.8497	-4.34854	-3.9294	-3.67675
K00634	phosphate butyryltransferase [EC:2.3.1.19]	0	0.000108495	4.58905e-05	0.000224558	0.000123993	0.000114943	0.000188615	8.20816e-05	7.58294e-05	3.9763e-05	0.000232468	3.55897e-05	7.85885e-05	0.000498485	0.000252927	0	0	0	0	0	0	0	0	0	0	0	0	0.000192493	0	0	0.000140148	1.28329e-05	0.898217	3.87298	2.10831	0	-3.56676	-2.4826	-4.55187	-3.74408	-3.64319	-4.3119	-3.20291	-3.10147	-2.31507	-4.59972	-2.18871	1.19268
K00639	glycine C-acetyltransferase [EC:2.3.1.29]	0.00115768	0.00235073	0.000963701	0.00188628	0.0016119	0.00130268	0.00139575	0.000861857	0.0023128	0.0018291	0.00224719	0.00192184	0.00141459	0.000920281	0.00209568	0.00148221	0.000494315	0.000402253	0.000956023	0.00144217	0	0	0.000404367	0.00142248	0.00078534	0.00206897	0.000611995	0.000192493	0.00176289	0.00189994	0.00161814	0.000928362	0.319474	0.755254	1.24127	0.353815	-2.22683	-1.23995	-0.973046	-0.159478	-7.03637	-7.1352	-1.07318	-0.697353	-1.20935	-0.118663	-1.635	-2.81461
K00640	serine O-acetyltransferase [EC:2.3.1.30]	0.000648298	0.000650971	0.000642467	0.000449115	0.00115726	0.000881226	0.000603569	0.000943938	0.000758294	0.000715734	0.000619915	0.000391487	0.000903768	0.000843591	0.00137303	0	0	0	0	0	0	0	0	0	0	0	0	0	0	0	0.000772178	0	0.332751	NA	NA	-6.04067	-6.04652	-6.02783	-5.52078	-6.86699	-6.47772	-5.93915	-6.57582	-6.26359	-6.18137	-5.97708	-5.32728	-6.51376
K00641	homoserine O-acetyltransferase [EC:2.3.1.31]	4.6307e-05	7.23301e-05	4.58905e-05	0.000134735	8.26617e-05	0.000114943	7.54461e-05	0.000164163	0.000530806	3.9763e-05	0.000774893	0.000284718	0.000157177	7.66901e-05	0.000325192	0	0	0	0	0	0	0	0	0	0	0	0	0	0	0	0.000195048	0	1.07095	NA	NA	-2.49331	-3.04142	-2.4826	-3.85534	-3.21197	-3.64319	-3.09501	-4.12237	-5.75704	-2.31507	-6.29442	-4.88126	-4.06331
K00645	[acyl-carrier-protein] S-malonyltransferase [EC:2.3.1.39]	0.000231535	7.23301e-05	9.1781e-05	0.000269469	8.26617e-05	0.000498084	0.000528123	0.000123122	0.000379147	0.000119289	0.000387447	0.000284718	0.00027506	0.000191725	0.00014453	0	0	0	0	0	0.000502513	0.000381388	0	0	0	0	0	0	0	0	0.000245268	5.89267e-05	0.605714	2.66743	2.13874	-4.59416	-3.04142	-3.3474	-4.80462	-3.21197	0.0125195	-0.459334	-3.73468	-5.28224	-3.69253	-5.31269	-4.88126	-4.83319
K00648	3-oxoacyl-[acyl-carrier-protein] synthase III [EC:2.3.1.180]	0.00222274	0.00104879	0.00178973	0.00179646	0.00103327	0.00153257	0.0014712	0.00135435	0.00185782	0.0010736	0.00213096	0.00163713	0.00157177	0.000958626	0.000541986	0	0	0	0	0	0	0.000381388	0	0	0	0	0	0	0	0	0.00146807	2.54259e-05	0.31878	3.87298	3.60281	-7.80267	-6.72627	-7.49164	-7.49702	-6.70497	-7.26919	-1.92009	-7.09207	-7.54521	-6.75969	-7.74211	-7.36381	-7.3054
K00651	homoserine O-succinyltransferase [EC:2.3.1.46]	0.00143552	0.000759466	0.00142261	0.000988054	0.00144658	0.00126437	0.000339507	0.00119018	0.000341232	0.000874786	0.000232468	0.000996512	0.00180754	0.00111201	0.00090331	0	0	0	0	0	0	0	0	0	0	0	0	0	0	0	0.00100761	0	0.450127	NA	NA	-7.17544	-6.26579	-7.1625	-6.64105	-7.18644	-6.99364	-5.12725	-6.90711	-5.13435	-6.46726	-4.59972	-6.65322	-7.50584
K00652	8-amino-7-oxononanoate synthase [EC:2.3.1.47]	0.00120398	0.000795631	0.000780139	0.00089823	0.000702625	0.00103448	0.000829907	0.000205204	0.00113744	0.00286294	0.000232468	0.000996512	0.000864474	0.000805246	0.00224021	0	0	0	0	0	0	0.000762777	0	0	0	0	0	0	0	0	0.0010393	5.08518e-05	0.65774	3.87298	2.55786	-6.9236	-6.33205	-6.30403	-6.50499	-6.15507	-6.70664	-0.120178	-4.42763	-6.84228	-8.16638	-4.59972	-6.65322	-6.45034
K00656	formate C-acetyltransferase [EC:2.3.1.54]	0.00231535	0.00238689	0.0024322	0.00184137	0.00223187	0.00183908	0.000980799	0.00250349	0.00212322	0.00198815	0.00344828	0.000854153	0.00286848	0.00187891	0.002457	0.00642292	0.00692042	0.00241352	0.00573614	0.0129795	0.00603015	0.00533944	0.0125354	0.00391181	0.00287958	0.00137931	0.00642595	0.014437	0.00220361	0	0.00214328	0.00597431	0.303622	0.72553	1.25676	1.46803	1.53178	-0.011078	1.634	2.53458	1.70778	2.43272	2.31939	0.878484	0.532195	-1.31568	2.89679	2.32739
K00661	maltose O-acetyltransferase [EC:2.3.1.79]	0.000231535	0.000180825	0.000367124	0.000359292	0.000165323	0.000306513	3.7723e-05	0.000123122	0.000189573	0.000318104	0.000154979	0.000284718	0.000196471	0	0.000325192	0	0	0	0	0	0	0	0	0	0	0	0	0	0	0	0.000216033	0	0.516862	NA	NA	-4.59416	-4.25418	-5.23697	-5.20669	-4.13195	-4.98419	-2.25469	-3.73468	-4.31885	-5.03608	-4.04421	-4.88126	-4.36787
K00666	fatty-acyl-CoA synthase [EC:6.2.1.-]	0.000740912	0.000723301	0.000413015	0.000808407	0.00095061	0.000613027	7.54461e-05	0.000123122	0.000379147	0.00119289	7.74893e-05	0.000177949	0.000668003	0.00015338	0.000541986	0	0	0	0	0	0	0	0	0	0	0	0	0	0	0	0.000509246	0	0.679123	NA	NA	-6.23057	-6.19633	-5.40264	-6.35475	-6.58588	-5.96122	-3.09501	-3.73468	-5.28224	-6.91036	-3.12911	-4.23227	-6.08322
K00674	2,3,4,5-tetrahydropyridine-2-carboxylate N-succinyltransferase [EC:2.3.1.117]	0.000138921	0.000614806	0.000321234	0.000179646	0.000123993	0.000383142	0.000339507	0.000328326	0.000341232	0.000238578	0.000542425	0.000533846	0.000196471	0.00015338	0.000650383	0	0	0	0	0	0	0	0	0	0	0	0	0	0	0	0.000339059	0	0.517646	NA	NA	-3.89648	-5.96534	-5.04978	-4.24524	-3.74408	-5.29698	-5.12725	-5.08034	-5.13435	-4.63563	-5.78771	-5.76513	-4.36787
K00677	UDP-N-acetylglucosamine acyltransferase [EC:2.3.1.129]	0.000833526	0.000614806	0.000688358	0.00089823	0.000206654	0.000957854	0.00215021	0.000369367	0.000834123	0.000357867	0.00127857	0.000498256	0.000353648	0.00023007	0.000541986	0	0	0	0	0	0	0	0	0	0	0	0	0	0	0	0.000720902	0	0.689255	NA	NA	-6.39836	-5.96534	-6.12589	-6.50499	-4.43732	-6.59672	-7.75503	-5.24552	-6.39938	-5.20111	-7.00963	-5.66748	-5.18447
K00684	leucyl/phenylalanyl-tRNA--protein transferase [EC:2.3.2.6]	0.000277842	0.000108495	0.000229453	0.000224558	0.000289316	7.66284e-05	0.000113169	0.000123122	3.79147e-05	0.000318104	0.000542425	3.55897e-05	3.92943e-05	0.000268415	0.00014453	0	0	0	0	0	0	0	0	0	0	0	0	0	0	0	0.00018859	0	0.734583	NA	NA	-4.84721	-3.56676	-4.58167	-4.55187	-4.9036	-3.11484	-3.62257	-3.73468	-2.26047	-5.03608	-5.78771	-2.18871	-2.30142
K00688	glycogen phosphorylase [EC:2.4.1.1]	0.00189859	0.00195291	0.00234042	0.00251505	0.00247985	0.00157088	0.00211249	0.00324222	0.00174408	0.00111336	0.00185974	0.00113887	0.00337931	0.00264581	0.0014453	0.00271739	0.00247158	0.00160901	0.000637349	0.00144217	0.00100503	0.00114416	0.000808734	0.00106686	0.00078534	0.00137931	0.000917993	0.000577478	0	0.000633312	0.00209592	0.00114638	0.324246	0.619587	0.934218	0.515016	0.338261	-0.537804	-1.96369	-0.77785	-0.639214	-0.878909	-1.98996	-0.703885	-0.498182	-0.428472	-0.308032	-2.52838
K00691	maltose phosphorylase [EC:2.4.1.8]	0.000277842	3.61651e-05	0.000275343	8.9823e-05	0.000165323	0.000114943	0	0.000123122	0.000189573	0.000238578	0	3.55897e-05	0.000235766	3.8345e-05	0.000180662	0	0	0	0	0	0	0	0	0	0	0	0	0	0	0	0.000133405	0	0.735964	NA	NA	-4.84721	-2.2068	-4.83463	-3.31937	-4.13195	-3.64319	0	-3.73468	-4.31885	-4.63563	0	-2.18871	-4.61921
K00700	1,4-alpha-glucan branching enzyme [EC:2.4.1.18]	0.000740912	0.00130194	0.00201918	0.000628761	0.0017359	0.00157088	0.00143348	0.00250349	0.000720379	0.00131218	0.00100736	0.00156595	0.00212189	0.00226236	0.000650383	0	0	0	0	0	0	0	0	0	0	0	0.000305998	0	0	0	0.00143834	2.03998e-05	0.425305	3.87298	3.18688	-6.23057	-7.03556	-7.66475	-5.99721	-7.44782	-7.30459	-7.1734	-7.97355	-6.19057	-7.04677	-6.66869	-2.31823	-7.73599
K00702	cellobiose phosphorylase [EC:2.4.1.20]	0.000416763	0.0014466	0.000642467	0.000988054	0.00103327	0.00145594	0.00132031	0.00188788	0.00189573	0.000477156	7.74893e-05	0.000640615	0.00176824	0.00168718	0.00317965	0	0	0	0.000318674	0	0.00251256	0.00114416	0.00161747	0	0	0	0.00152999	0.00115496	0	0	0.00126116	0.000551854	0.621957	1.48849	1.25897	-5.41536	-7.18646	-6.02783	-1.60246	-6.70497	0.783065	-0.204909	-0.221756	-7.5742	-5.60631	-3.12911	1.24304	-0.610176
K00703	starch synthase [EC:2.4.1.21]	0.000277842	0.000650971	0.00110137	0.000449115	0.00128126	0.00122605	0.000905353	0.00205204	0.000265403	0.000159052	0.000464936	0.000249128	0.00153248	0.00168718	0.000397456	0.00148221	0.000988631	0.000804505	0.00191205	0.00115374	0	0.000762777	0.0012131	0.00106686	0.00183246	0.000689655	0.000305998	0.00115496	0.000881446	0	0.000846642	0.000949892	0.710507	0.597109	-0.250855	2.3741	0.595364	-0.448346	2.06571	-0.150013	-6.9496	-0.244277	-0.753528	1.96721	3.44609	0.558911	0.286248	-0.404972
K00705	4-alpha-glucanotransferase [EC:2.4.1.25]	0.000648298	0.000904126	0.000780139	0.000134735	0.000578632	0.000383142	0.000565846	0.000820816	0.000454976	0.000675971	7.74893e-05	0.000498256	0.00055012	0.000843591	0.000361324	0	0	0	0	0	0	0	0	0	0	0	0	0	0	0	0.000551831	0	0.442645	NA	NA	-6.04067	-6.51432	-6.30403	-3.85534	-5.87929	-5.29698	-5.84761	-6.37646	-5.53909	-6.10008	-3.12911	-5.66748	-5.80766
K00721	dolichol-phosphate mannosyltransferase [EC:2.4.1.83]	0.000138921	0.000108495	0.000183562	0.000179646	0.000247985	0.000306513	0.000452676	0.000123122	0.000265403	0.000119289	0.000232468	0.000284718	0.000117883	0.00015338	0.000180662	0	0	0	0	0	0	0	0	0	0	0	0	0	0	0	0.000206315	0	0.455988	NA	NA	-3.89648	-3.56676	-4.27472	-4.24524	-4.68922	-4.98419	-5.53193	-3.73468	-4.78347	-3.69253	-4.59972	-4.88126	-3.67675
K00748	lipid-A-disaccharide synthase [EC:2.4.1.182]	0.000324149	7.23301e-05	0.000229453	0.000314381	0.000165323	0.000268199	0.000264061	0.000164163	0.000379147	0.000198815	0.000271213	0.000355897	7.85885e-05	0.00015338	0.000361324	0	0	0	0	0	0	0	0	0	0	0	0	0	0	0	0.000240028	0	0.412551	NA	NA	-5.06242	-3.04142	-4.58167	-5.01962	-4.13195	-4.79805	-4.77643	-4.12237	-5.28224	-4.38415	-4.81359	-5.19337	-3.14712
K00756	pyrimidine-nucleoside phosphorylase [EC:2.4.2.2]	9.2614e-05	0.000108495	0.000137672	4.49115e-05	0.000454639	0.000536398	0.000301784	0.000615612	3.79147e-05	0	0.000116234	3.55897e-05	0.000628708	0.000575175	3.61324e-05	0	0	0	0	0	0	0	0	0	0	0	0	0	0	0	0.000248125	0	0.978889	NA	NA	-3.35916	-3.56676	-3.88432	-2.45711	-5.53804	-5.77188	-4.96248	-5.9672	-2.26047	0	-3.65803	-2.18871	-5.99709
K00757	uridine phosphorylase [EC:2.4.2.3]	9.2614e-05	0	0.000229453	8.9823e-05	0.000289316	0.000344828	0.000943076	0.000164163	3.79147e-05	3.9763e-05	0.000154979	3.55897e-05	0.000235766	0.000115035	0	0	0	0	0	0	0	0	0	0	0	0	0	0	0	0	0.000184821	0	1.27136	NA	NA	-3.35916	0	-4.58167	-3.31937	-4.9036	-5.14905	-6.57452	-4.12237	-2.26047	-2.31507	-4.04421	-2.18871	-4.61921
K00759	adenine phosphoribosyltransferase [EC:2.4.2.7]	0.000740912	0.000253155	0.000688358	0.000449115	0.000619963	0.000344828	0.000150892	0.000205204	0.000265403	0.00127242	0.000232468	0.000427077	0.000471531	0.00023007	0.000325192	0	0	0	0	0	0	0	0	0	0	0	0	0	0	0	0.000445106	0	0.655523	NA	NA	-6.23057	-4.71784	-6.12589	-5.52078	-5.97719	-5.14905	-4.00802	-4.42763	-4.78347	-7.00272	-4.59972	-5.44981	-5.58956
K00760	hypoxanthine phosphoribosyltransferase [EC:2.4.2.8]	0.000416763	0.000361651	0.000321234	4.49115e-05	0.00049597	0.000536398	0.000226338	0.000410408	7.58294e-05	0.000119289	0.000154979	0	0.00027506	0.00030676	0	0	0	0	0.000318674	0	0	0	0.000808734	0.000355619	0	0	0	0.000192493	0	0	0.000249706	0.000111701	0.711189	2.04702	1.52522	-5.41536	-5.21587	-5.04978	2.58148	-5.66098	-5.77188	-4.56278	0.961605	2.0908	-3.69253	-4.04421	0	-0.493395
K00761	uracil phosphoribosyltransferase [EC:2.4.2.9]	0.00125029	0.000759466	0.00133082	0.00125752	0.00136392	0.00149425	0.0019616	0.00205204	0.00113744	0.000954312	0.00108485	0.00145918	0.00125742	0.00157215	0.00104784	0.000494071	0.00247158	0.00120676	0.0012747	0.00144217	0	0.000762777	0.00161747	0.00142248	0	0	0.000305998	0.000769971	0.00264434	0	0.00133221	0.00096082	0.260333	0.904195	1.79627	-1.32206	1.68933	-0.140079	0.0194169	0.0799133	-7.2329	-1.35124	-0.341442	0.32009	-6.59143	-6.77459	-2.21702	-0.700398
K00762	orotate phosphoribosyltransferase [EC:2.4.2.10]	0.00092614	0.000723301	0.00100959	0.000988054	0.00181856	0.000536398	0.00128258	0.000697694	0.00064455	0.0010736	0.000503681	0.00131682	0.000392943	0.000690211	0.000722648	0.000741107	0	0	0	0	0	0.00190694	0	0.000355619	0	0	0	0.000769971	0	0	0.000888451	0.000251576	0.422398	2.11288	2.32254	-0.317707	-6.19633	-6.67185	-6.64105	-7.51456	-5.77188	0.568549	-6.14505	-0.840163	-6.75969	-5.6828	-7.05183	0.952846
K00763	nicotinate phosphoribosyltransferase [EC:6.3.4.21]	0.000370456	0.000542476	0.000826029	0.000224558	0.000330647	0.00045977	0.000339507	0.000656653	0.000530806	0.000159052	0.000116234	0.000391487	0.000353648	0.00053683	0.000397456	0	0	0	0	0	0	0	0	0	0	0	0	0	0	0	0.000415707	0	0.447412	NA	NA	-5.24966	-5.78784	-6.38548	-4.55187	-5.0902	-5.55388	-5.12725	-6.05886	-5.75704	-4.0794	-3.65803	-5.32728	-5.18447
K00764	amidophosphoribosyltransferase [EC:2.4.2.14]	0.000787219	0.00184442	0.00128493	0.000538938	0.00099194	0.00137931	0.00237655	0.00119018	0.00170616	0.000954312	0.00209221	0.000996512	0.00113953	0.0023007	0.00140916	0	0	0	0	0	0	0	0	0	0	0	0	0	0	0	0.00139947	0	0.396277	NA	NA	-6.3169	-7.53482	-7.01673	-5.77857	-6.64665	-7.11823	-7.89878	-6.90711	-7.42304	-6.59143	-7.71576	-6.65322	-6.84491
K00765	ATP phosphoribosyltransferase [EC:2.4.2.17]	0.00111137	0.000578641	0.00169795	0.0011677	0.0010746	0.000996169	0.00037723	0.000574571	0.000454976	0.00111336	0.000619915	0.000889743	0.000353648	0.00053683	0.000578118	0	0	0	0	0	0.00201005	0.00152555	0	0	0	0	0	0	0.00132217	0.000633312	0.000808322	0.000366072	0.468212	1.8623	1.99185	-6.80912	-5.87932	-7.41612	-6.87983	-6.76102	1.00552	1.98749	-5.86931	-5.53909	-6.81168	-5.97708	-6.49144	-5.18447
K00766	anthranilate phosphoribosyltransferase [EC:2.4.2.18]	0.00143552	0.00126578	0.000780139	0.00112279	0.00132259	0.00149425	0.000528123	0.000656653	0.00178199	0.00242554	0.000658659	0.000462666	0.000943063	0.000728556	0.00224021	0	0	0	0	0	0	0	0	0	0	0	0	0	0	0	0.00118977	0	0.509101	NA	NA	-7.17544	-6.99523	-6.30403	-6.82373	-7.05809	-7.2329	-5.74986	-6.05886	-7.48542	-7.9281	-6.0632	-5.56275	-6.5745
K00767	nicotinate-nucleotide pyrophosphorylase (carboxylating) [EC:2.4.2.19]	0.000370456	0.000108495	0.000229453	4.49115e-05	0.000165323	7.66284e-05	3.7723e-05	4.10408e-05	0.000151659	0.000238578	0	0.000142359	0.000353648	0.00015338	0.000216794	0	0	0	0	0	0	0	0	0	0	0	0	0	0	0	0.000155363	0	0.716943	NA	NA	-5.24966	-3.56676	-4.58167	-2.45711	-4.13195	-3.11484	-2.25469	-2.35165	-4.01488	-4.63563	0	-3.9294	-5.18447
K00768	nicotinate-nucleotide--dimethylbenzimidazole phosphoribosyltransferase [EC:2.4.2.21]	0.000879833	0.000542476	0.00091781	0.000853319	0.00099194	0.00122605	0.000226338	0.000451449	0.000720379	0.000914549	0.000193723	0.000996512	0.00110024	0.00061352	0.00166209	0	0	0	0	0	0	0	0	0	0	0	0	0	0	0	0.000819349	0	0.466631	NA	NA	-6.47546	-5.78784	-6.53576	-6.43182	-6.64665	-6.9496	-4.56278	-5.5281	-6.19057	-6.53068	-4.34854	-6.65322	-6.79473
K00773	queuine tRNA-ribosyltransferase [EC:2.4.2.29]	0.00189859	0.00238689	0.00165206	0.00166173	0.00260384	0.00287356	0.00233883	0.00287286	0.00219905	0.00206768	0.00209221	0.00213538	0.00263272	0.00299091	0.00166209	0	0	0	0	0	0	0	0	0	0	0	0	0	0	0	0.00227123	0	0.199137	NA	NA	-7.57636	-7.90502	-7.37683	-7.38519	-8.03003	-8.17171	-7.8758	-8.17135	-7.78728	-7.69883	-7.71576	-7.74509	-8.04588
K00783	23S rRNA (pseudouridine1915-N3)-methyltransferase [EC:2.1.1.177]	0.000787219	0.00021699	0.000596577	0.000763496	0.000537301	0.000689655	0.000528123	0.000410408	0.00056872	0.000477156	0.000813638	0.000569436	0.000314354	0.000421795	0.000361324	0	0	0	0	0	0	0	0	0	0	0	0	0	0	0	0.000537079	0	0.328258	NA	NA	-6.3169	-4.50456	-5.92262	-6.27332	-5.77426	-6.12857	-5.74986	-5.39372	-5.85479	-5.60631	-6.36394	-5.85658	-5.0195
K00784	ribonuclease Z [EC:3.1.26.11]	0.000601991	0.000976457	0.00100959	0.00112279	0.00095061	0.000842912	0.000188615	0.000820816	0.000682464	0.00119289	0.000232468	0.000889743	0.000471531	0.000728556	0.000614251	0	0	0	0	0	0	0	0	0	0	0	0	0	0	0	0.000755046	0	0.393003	NA	NA	-5.93544	-6.62418	-6.67185	-6.82373	-6.58588	-6.41432	-4.3119	-6.37646	-6.11367	-6.91036	-4.59972	-6.49144	-5.58956
K00788	thiamine-phosphate pyrophosphorylase [EC:2.5.1.3]	0.000648298	0.000976457	0.000688358	0.000853319	0.000867948	0.000766284	0.00037723	0.000861857	0.000796209	0.00151099	0.000697404	0.000782974	0.000471531	0.000958626	0.0014453	0	0	0	0	0	0	0	0	0	0	0	0	0	0	0	0.000846852	0	0.358536	NA	NA	-6.04067	-6.62418	-6.12589	-6.43182	-6.45606	-6.27851	-5.27512	-6.44602	-6.33308	-7.24887	-6.14446	-6.3092	-5.58956
K00789	S-adenosylmethionine synthetase [EC:2.5.1.6]	0.00310257	0.003725	0.00316644	0.00305398	0.00500103	0.00455939	0.00309329	0.00373471	0.00291943	0.00413535	0.00306083	0.00330984	0.00365437	0.0038345	0.00462495	0.00222332	0	0.00201126	0.000956023	0.000865301	0.00603015	0.00572082	0.000808734	0.00106686	0.0026178	0.00275862	0.000917993	0.000769971	0.00661084	0.00379987	0.00366505	0.00247717	0.179764	0.859935	2.25812	-0.478916	-8.54496	-0.652156	-1.66528	-2.51726	0.402584	0.884944	-2.19339	-1.44379	-0.657639	-0.149461	-1.83893	-2.23207
K00790	UDP-N-acetylglucosamine 1-carboxyvinyltransferase [EC:2.5.1.7]	0.00273211	0.00473762	0.00206507	0.0023354	0.00504236	0.00394636	0.00260289	0.00398096	0.00352607	0.00310151	0.00457187	0.00330984	0.00381154	0.00356609	0.00429975	0.000247036	0	0	0	0	0.000502513	0	0	0	0	0	0	0	0	0	0.0035753	4.99699e-05	0.249626	2.81031	3.49289	-3.41525	-8.89106	-7.69702	-7.87369	-8.98081	-2.94851	-8.0295	-8.64059	-8.466	-8.28147	-8.83979	-8.37497	-8.57801
K00791	tRNA dimethylallyltransferase [EC:2.5.1.75]	0.00203751	0.00206141	0.00234042	0.0023354	0.00136392	0.0016092	0.00139575	0.00192892	0.00132701	0.00139171	0.00166602	0.00370133	0.00180754	0.00210898	0.00173435	0	0	0	0	0	0	0	0	0	0	0	0	0	0	0	0.00192063	0	0.311623	NA	NA	-7.67773	-7.69447	-7.87677	-7.87369	-7.10215	-7.33913	-7.1352	-7.59911	-7.06287	-7.13104	-7.3889	-8.53579	-7.50584
K00793	riboflavin synthase [EC:2.5.1.9]	0.000231535	0.000108495	0.000183562	0.000134735	0.000123993	3.83142e-05	0.000113169	4.10408e-05	7.58294e-05	0.000119289	0.000154979	0.000213538	3.92943e-05	0.000115035	0.000108397	0	0	0	0	0	0	0	0	0	0	0	0	0	0	0	0.00012008	0	0.489633	NA	NA	-4.59416	-3.56676	-4.27472	-3.85534	-3.74408	-2.27245	-3.62257	-2.35165	-3.10147	-3.69253	-4.04421	-4.48245	-2.30142
K00794	6,7-dimethyl-8-ribityllumazine synthase [EC:2.5.1.78]	0.00092614	0.000542476	0.00110137	0.000404204	0.000454639	0.000651341	0.000754461	0.000205204	0.000417062	0.000357867	0.000774893	0.000462666	0.00027506	0.00023007	0.000397456	0.000494071	0	0	0.000318674	0.000865301	0	0.000762777	0.000808734	0.000355619	0	0	0	0.000192493	0.000881446	0	0.000530327	0.000311941	0.492501	1.15303	1.22723	-0.893097	-5.78784	-6.7962	-0.333682	0.913668	-6.04732	0.0156088	1.92769	-0.224104	-5.20111	-6.29442	-5.56275	-0.493395
K00796	dihydropteroate synthase [EC:2.5.1.15]	0.000277842	0.00014466	0.000367124	0.000224558	0.000247985	0.000344828	0.000339507	0.000164163	0.000113744	0.000119289	0.000271213	0.000177949	0.000117883	7.66901e-05	0.000325192	0	0	0	0	0	0	0	0	0	0	0	0	0	0	0	0.000220842	0	0.44018	NA	NA	-4.84721	-3.95103	-5.23697	-4.55187	-4.68922	-5.14905	-5.12725	-4.12237	-3.62929	-3.69253	-4.81359	-4.23227	-3.67675
K00797	spermidine synthase [EC:2.5.1.16]	0.000138921	0.000325486	0.000321234	8.9823e-05	0.000206654	0.000383142	0	0.00049249	0.000189573	3.9763e-05	0	0	0.00027506	0.00046014	0	0	0	0	0	0	0	0	0	0	0	0	0	0.000192493	0	0	0.000194819	1.28329e-05	0.893425	3.87298	2.11603	-3.89648	-5.06818	-5.04978	-3.31937	-4.43732	-5.29698	0	-5.65102	-4.31885	-2.31507	0	0	-0.493395
K00800	3-phosphoshikimate 1-carboxyvinyltransferase [EC:2.5.1.19]	0.00185228	0.00162743	0.00169795	0.00112279	0.00099194	0.00199234	0.000792184	0.000861857	0.00174408	0.00270388	0.0011236	0.00156595	0.0013753	0.000690211	0.00393843	0	0	0	0	0	0	0	0	0	0	0	0	0	0	0	0.00160535	0	0.522135	NA	NA	-7.54093	-7.35529	-7.41612	-6.82373	-6.64665	-7.64554	-6.32586	-6.44602	-7.45457	-8.08422	-6.82476	-7.30008	-7.11405
K00806	undecaprenyl diphosphate synthase [EC:2.5.1.31]	0.00120398	0.000940291	0.00119315	0.00107788	0.00119859	0.00114943	0.000716738	0.00106706	0.0012891	0.00143147	0.00209221	0.00195743	0.000903768	0.00111201	0.00158983	0	0	0	0	0	0	0	0	0	0	0	0	0	0	0	0.00126153	0	0.296456	NA	NA	-6.9236	-6.5703	-6.91068	-6.76537	-6.91719	-6.85727	-6.18336	-6.75096	-7.02137	-7.1714	-7.71576	-7.62017	-6.51376
K00812	aspartate aminotransferase [EC:2.6.1.1]	0.000787219	3.61651e-05	0.000458905	0.000314381	0.000371978	0.000229885	0.000414953	0.000287286	0.000113744	0.000357867	0.000426191	0.000925333	0.000432237	0.00015338	0.000289059	0	0.000494315	0.000402253	0	0.000288434	0	0.000381388	0	0	0.00052356	0	0	0	0	0	0.000373239	0.00013933	0.62407	1.50761	1.27249	-6.3169	3.44945	-0.185767	-5.01962	-0.356077	-4.58427	-0.118704	-4.89378	-3.62929	0.536466	-5.44689	-6.54741	-5.46675
K00817	histidinol-phosphate aminotransferase [EC:2.6.1.9]	0.00115768	0.00108495	0.00183562	0.00152699	0.00185989	0.00103448	0.000641292	0.000943938	0.000909953	0.000914549	0.000852383	0.00128123	0.00113953	0.0011887	0.000939442	0	0	0	0	0	0	0.000381388	0	0	0	0	0	0	0	0	0.00115404	2.54259e-05	0.301915	3.87298	3.68123	-6.8675	-6.77472	-7.52796	-7.26397	-7.54681	-6.70664	-0.734703	-6.57582	-6.52349	-6.53068	-6.43026	-7.0126	-6.84491
K00818	acetylornithine aminotransferase [EC:2.6.1.11]	0.000555684	0.000397816	0.000504796	0.000269469	0.000330647	0.000383142	0.000226338	0.000779775	0.000341232	0.000556682	0.000542425	0.000711794	0.000314354	0.000843591	0.000180662	0	0	0	0	0	0	0	0	0	0	0	0	0	0	0	0.00046256	0	0.436509	NA	NA	-5.82192	-5.34985	-5.68593	-4.80462	-5.0902	-5.29698	-4.56278	-6.30337	-5.13435	-5.82447	-5.78771	-6.17352	-5.0195
K00820	glucosamine--fructose-6-phosphate aminotransferase (isomerizing) [EC:2.6.1.16]	0.00388979	0.0030017	0.00348768	0.00354801	0.0038851	0.0040613	0.00305557	0.00344743	0.00341232	0.00357867	0.000736149	0.00302513	0.00330072	0.00256912	0.00299899	0	0	0	0	0	0	0.000381388	0	0	0	0	0.000305998	0	0	0	0.00319984	4.58257e-05	0.247072	2.65724	3.42693	-8.60725	-8.23443	-8.45025	-8.47493	-8.60552	-8.66935	-2.96948	-8.43355	-8.41883	-8.48731	-6.22139	-3.26377	-8.371
K00821	acetylornithine/N-succinyldiaminopimelate aminotransferase [EC:2.6.1.11 2.6.1.17]	0.000370456	0.00104879	0.000550686	0.000494027	0.000826617	0.00111111	0.000414953	0.00131331	0.00056872	0.000675971	0.000736149	0.000213538	0.000864474	0.00141877	0.000650383	0	0	0	0	0	0	0	0	0	0	0	0.000305998	0	0.000440723	0	0.00075053	4.97814e-05	0.464432	2.6881	2.53305	-5.24966	-6.72627	-5.80912	-5.65543	-6.3865	-6.80879	-5.40923	-7.048	-5.85479	-6.10008	-6.22139	0.499391	-6.45034
K00826	branched-chain amino acid aminotransferase [EC:2.6.1.42]	0.000694605	0.00115728	0.00091781	0.00125752	0.0010746	0.00122605	0.000565846	0.00176475	0.00064455	0.000874786	0.000542425	0.000996512	0.00141459	0.00138042	0.000867177	0.00172925	0.000494315	0.00120676	0.000956023	0.00144217	0.000502513	0.00114416	0.00202184	0	0.00157068	0.000689655	0.00214198	0.00153994	0.000881446	0	0.00102526	0.00108805	0.339597	0.614357	0.855255	1.30358	-1.21075	0.391141	-0.391882	0.421043	-1.27008	1.0031	0.195165	-6.03243	0.837145	0.340864	1.0963	0.121664
K00831	phosphoserine aminotransferase [EC:2.6.1.52]	0.00180597	0.00108495	0.00261576	0.00296416	0.00115726	0.00203065	0.00173526	0.00217516	0.00193365	0.00139171	0.00197598	0.00156595	0.00184683	0.00122704	0.000831045	0.00815217	0.00840336	0.00643604	0.00382409	0.0115374	0.00251256	0.0064836	0.00646987	0.00746799	0.00837696	0.0144828	0.00795594	0.00307988	0.0118995	0.00126662	0.00175609	0.00722325	0.328325	0.503923	0.618078	2.16821	2.94182	1.29568	0.366402	3.30636	0.30586	1.89558	1.56823	1.94388	2.58097	2.86741	2.33762	0.73471
K00833	adenosylmethionine---8-amino-7-oxononanoate aminotransferase [EC:2.6.1.62]	0.00203751	0.00329102	0.0014685	0.00264978	0.00165323	0.0016092	0.000264061	0.000779775	0.00382938	0.00644161	0.000464936	0.00363015	0.00165036	0.00111201	0.00914149	0	0	0	0	0	0	0	0	0	0	0	0	0	0	0	0.0026682	0	0.898428	NA	NA	-7.67773	-8.36677	-7.20799	-8.05516	-7.37785	-7.33913	-4.77643	-6.30337	-8.58473	-9.33351	-5.56966	-8.50785	-7.37535
K00841	aminotransferase [EC:2.6.1.-]	9.2614e-05	7.23301e-05	4.58905e-05	0	4.13309e-05	0.000114943	3.7723e-05	4.10408e-05	0	0	0	3.55897e-05	0.000117883	0	7.22648e-05	0.000247036	0	0.000804505	0	0.000576868	0	0	0	0	0.00026178	0	0	0.000192493	0.000440723	0	4.47739e-05	0.000168227	0.929669	1.52079	0.710034	1.32474	-3.04142	3.86525	0	3.51514	-3.64319	-2.25469	-2.35165	0	4.76437	0	-2.18871	0.663048
K00845	glucokinase [EC:2.7.1.2]	0.000231535	3.61651e-05	0.000183562	4.49115e-05	4.13309e-05	3.83142e-05	7.54461e-05	0.000246245	0.000189573	0.000159052	7.74893e-05	0.000320307	0.000117883	0.000191725	3.61324e-05	0	0	0	0	0	0	0	0	0	0	0	0	0	0	0	0.000132645	0	0.692161	NA	NA	-4.59416	-2.2068	-4.27472	-2.45711	-2.35983	-2.27245	-3.09501	-4.67945	-4.31885	-4.0794	-3.12911	-5.04574	-3.67675
K00848	rhamnulokinase [EC:2.7.1.5]	0.00106506	0.000795631	0.000734248	0.0019312	0.000537301	0.000651341	0.000528123	0.000574571	0.000720379	0.00155076	0.000154979	0.000391487	0.00113953	0.00115035	0.000614251	0	0	0	0	0	0	0	0	0	0	0	0	0	0	0	0.000835947	0	0.551546	NA	NA	-6.74828	-6.33205	-6.21771	-7.6008	-5.77426	-6.04732	-5.74986	-5.86931	-6.19057	-7.2861	-4.04421	-5.32728	-6.84491
K00849	galactokinase [EC:2.7.1.6]	0.000509377	0.000361651	0.000458905	0.000494027	0.000123993	0.000191571	7.54461e-05	0.00053353	0.00056872	0.000278341	0.000426191	0.000569436	0.000314354	7.66901e-05	0.000180662	0.000494071	0	0	0	0	0	0	0	0	0	0	0	0	0	0	0.000344193	3.29381e-05	0.523454	3.87298	2.88731	-0.0431552	-5.21587	-5.55122	-5.65543	-3.74408	-4.33322	-3.09501	-5.76429	-5.85479	-4.8497	-5.44689	-5.85658	-5.0195
K00850	6-phosphofructokinase 1 [EC:2.7.1.11]	0.00361195	0.0044483	0.00348768	0.00435642	0.00322381	0.00241379	0.00309329	0.00254453	0.0036019	0.00632232	0.0032933	0.0024201	0.00554049	0.00210898	0.0064677	0.00197628	0.000494315	0	0.000318674	0.000576868	0.000502513	0.00190694	0.0012131	0.00213371	0.00052356	0.00137931	0.000611995	0.00211742	0.000881446	0	0.00379564	0.000975743	0.364242	0.776082	1.09131	-0.866693	-3.1441	-8.45025	-3.73172	-2.46213	-2.24161	-0.694992	-1.06251	-0.752645	-3.56901	-1.24954	-1.96604	-1.38351
K00853	L-ribulokinase [EC:2.7.1.16]	0.000277842	0.000867961	0.000275343	0.000494027	0	0.000268199	3.7723e-05	0.000369367	0.000265403	0.000318104	0.00166602	0.000355897	0.000707297	0.000191725	0.00130077	0	0	0	0	0	0	0	0	0	0	0	0	0	0	0	0.000493045	0	0.941497	NA	NA	-4.84721	-6.45609	-4.83463	-5.65543	0	-4.79805	-2.25469	-5.24552	-4.78347	-5.03608	-7.3889	-5.19337	-6.1645
K00857	thymidine kinase [EC:2.7.1.21]	0.00092614	0.000867961	0.000688358	0.00089823	0.00111593	0.000996169	0.000490399	0.000287286	0.00106161	0.00127242	0.000736149	0.000711794	0.000510826	0.000690211	0.000650383	0	0	0	0	0	0	0	0	0	0	0	0	0	0	0	0.000793591	0	0.330071	NA	NA	-6.54865	-6.45609	-6.12589	-6.50499	-6.81498	-6.65273	-5.64501	-4.89378	-6.74364	-7.00272	-6.22139	-6.17352	-5.70273
K00858	NAD+ kinase [EC:2.7.1.23]	0.000740912	0.00112112	0.00087192	0.00148208	0.0010746	0.000881226	0.000565846	0.000779775	0.000872038	0.00234602	0.00108485	0.000996512	0.000943063	0.000728556	0.000939442	0	0	0	0	0	0	0	0	0	0	0	0	0	0	0	0.00102853	0	0.410115	NA	NA	-6.23057	-6.8216	-6.46258	-7.22118	-6.76102	-6.47772	-5.84761	-6.30337	-6.46277	-7.88021	-6.77459	-6.65322	-6.5745
K00859	dephospho-CoA kinase [EC:2.7.1.24]	0.000370456	0.000180825	0.000550686	0.000449115	0.000165323	0.000191571	0.000226338	0.000123122	0.000341232	0.000318104	3.87447e-05	0.000106769	0.000196471	0.00015338	0.000325192	0	0	0	0	0	0	0	0	0	0	0	0	0	0	0	0.000249155	0	0.559996	NA	NA	-5.24966	-4.25418	-5.80912	-5.52078	-4.13195	-4.33322	-4.56278	-3.73468	-5.13435	-5.03608	-2.28524	-3.54559	-4.36787
K00860	adenylylsulfate kinase [EC:2.7.1.25]	0.000370456	0.000325486	0.000458905	0.000404204	0.000206654	0.000613027	3.7723e-05	0.000287286	0.000417062	0.00039763	3.87447e-05	3.55897e-05	0.00027506	0.000345105	0.00014453	0	0	0	0	0	0	0	0	0	0	0	0	0	0	0	0.000290497	0	0.584949	NA	NA	-5.24966	-5.06818	-5.55122	-5.37227	-4.43732	-5.96122	-2.25469	-4.89378	-5.41637	-5.34919	-2.28524	-2.18871	-4.83319
K00864	glycerol kinase [EC:2.7.1.30]	0.00166705	0.0022784	0.00087192	0.00143717	0.00210787	0.00206897	0.00275378	0.00262661	0.00163033	0.00079526	0.00302208	0.00177949	0.00157177	0.00364278	0.00101171	0.000247036	0	0	0	0.000576868	0	0	0.000404367	0	0	0	0	0.00173244	0	0	0.00195101	0.00019738	0.416831	2.33519	2.486	-2.70589	-7.83819	-6.46258	-7.17709	-1.85151	-7.69972	-8.1105	-2.6697	-7.35784	-6.33138	-8.24417	-7.4834	0.139564
K00865	glycerate 2-kinase [EC:2.7.1.165]	0.00101875	0.000325486	0.000137672	0.000449115	0.000289316	0.000229885	0.000150892	4.10408e-05	0.000265403	0.000278341	0.000232468	0.000355897	0.000589414	0.00038345	0.000325192	0	0	0	0	0	0	0	0	0	0	0	0	0	0	0	0.000338155	0	0.679444	NA	NA	-6.68475	-5.06818	-3.88432	-5.52078	-4.9036	-4.58427	-4.00802	-2.35165	-4.78347	-4.8497	-4.59972	-5.19337	-5.90548
K00870	protein kinase [EC:2.7.1.37]	0	0	0.000458905	0	0	0.000383142	3.7723e-05	4.10408e-05	3.79147e-05	0.000278341	0	0.000391487	0	0	3.61324e-05	0	0	0	0	0	0	0	0	0	0	0	0	0	0	0	0.000110979	0	1.54056	NA	NA	0	0	-5.55122	0	0	-5.29698	-2.25469	-2.35165	-2.26047	-4.8497	0	-5.32728	0
K00873	pyruvate kinase [EC:2.7.1.40]	0.0012966	0.000976457	0.000826029	0.000808407	0.000619963	0.000574713	0.000264061	0.0011081	0.00121327	0.000715734	0.000813638	0.000391487	0.00082518	0.000575175	0.000867177	0	0	0	0	0	0	0	0	0	0	0	0	0	0	0	0.000791733	0	0.360965	NA	NA	-7.02967	-6.62418	-6.38548	-6.35475	-5.97719	-5.86966	-4.77643	-6.80491	-6.9346	-6.18137	-6.36394	-5.32728	-6.38401
K00876	uridine kinase [EC:2.7.1.48]	0.00046307	0.000542476	0.000734248	0.000943142	0.00144658	0.000651341	0.000829907	0.0011081	0.00106161	0.000357867	0.000464936	0.000462666	0.000746591	0.000690211	0.000578118	0	0	0	0	0	0	0	0	0	0	0	0	0	0	0	0.000738724	0	0.402616	NA	NA	-5.56398	-5.78784	-6.21771	-6.57462	-7.18644	-6.04732	-6.39216	-6.80491	-6.74364	-5.20111	-5.56966	-5.56275	-6.24144
K00878	hydroxyethylthiazole kinase [EC:2.7.1.50]	0.000138921	0.000180825	0.000321234	0.000134735	8.26617e-05	0.000383142	0.000226338	0.000656653	0.000227488	0.000238578	0.000813638	0.000213538	0.000471531	0.00023007	0.00014453	0	0	0	0.000318674	0	0	0	0	0	0	0	0	0	0	0	0.000297592	2.1245e-05	0.691822	3.87298	2.48497	-3.89648	-4.25418	-5.04978	1.18325	-3.21197	-5.29698	-4.56278	-6.05886	-4.56978	-4.63563	-6.36394	-4.48245	-5.58956
K00891	shikimate kinase [EC:2.7.1.71]	0.000601991	0.000578641	0.000504796	0.000494027	0.000454639	0.000421456	0.000188615	0.00049249	0.000379147	0.000954312	0.000116234	0.000640615	0.00055012	0.000268415	0.000361324	0	0	0	0	0	0	0	0	0	0	0	0	0	0	0	0.000467121	0	0.43162	NA	NA	-5.93544	-5.87932	-5.68593	-5.65543	-5.53804	-5.43114	-4.3119	-5.65102	-5.28224	-6.59143	-3.65803	-6.02373	-5.80766
K00895	pyrophosphate--fructose-6-phosphate 1-phosphotransferase [EC:2.7.1.90]	0.000185228	3.61651e-05	0.000183562	0.000224558	8.26617e-05	0.000114943	0	8.20816e-05	0.000113744	0.000238578	0	0.000569436	0.000314354	3.8345e-05	0.000180662	0	0	0	0	0	0	0	0	0	0	0	0	0	0	0	0.000157621	0	0.9301	NA	NA	-4.28709	-2.2068	-4.27472	-4.55187	-3.21197	-3.64319	0	-3.20291	-3.62929	-4.63563	0	-5.85658	-5.0195
K00912	tetraacyldisaccharide 4'-kinase [EC:2.7.1.130]	0.00106506	0.000253155	0.00110137	0.000808407	0.00103327	0.00045977	7.54461e-05	0.000328326	0.000720379	0.000994075	0.000542425	0.000640615	0.00027506	0.00015338	0.000325192	0	0	0	0	0	0.000502513	0	0	0	0	0	0	0	0	0	0.000585062	3.35008e-05	0.602523	3.87298	2.68436	-6.74828	-4.71784	-6.7962	-6.35475	-6.70497	0.125632	-3.09501	-5.08034	-6.19057	-6.64972	-5.78771	-6.02373	-4.83319
K00919	4-diphosphocytidyl-2-C-methyl-D-erythritol kinase [EC:2.7.1.148]	0.000694605	0.000650971	0.00105548	0.000718584	0.000743955	0.000651341	0.000565846	0.000574571	0.000265403	0.00079526	0.000387447	0.000640615	0.000432237	0.000575175	0.000614251	0.000247036	0	0	0	0	0	0	0	0	0	0	0	0	0	0	0.000624383	1.6469e-05	0.295069	3.87298	3.71432	-1.45485	-6.04652	-6.73536	-6.18702	-6.23641	-6.04732	-5.84761	-5.86931	-4.78347	-6.33138	-5.31269	-6.02373	-5.46675
K00925	acetate kinase [EC:2.7.2.1]	0.00226904	0.00180825	0.00220274	0.00260487	0.0033478	0.00203065	0.00150892	0.00316014	0.00208531	0.00334009	0.00131732	0.00384369	0.00223977	0.00291422	0.00252927	0.00395257	0.000494315	0.00201126	0.0012747	0.0017306	0.000502513	0.000381388	0.000404367	0.00106686	0.00183246	0.000689655	0.00214198	0.00230991	0.00132217	0.000633312	0.00248014	0.0013832	0.291242	0.708341	1.28222	0.798007	-1.85015	-0.13058	-1.02531	-0.947929	-1.99337	-1.95637	-2.93557	-0.960337	-0.862567	-0.923799	-0.840574	0.0442911
K00926	carbamate kinase [EC:2.7.2.2]	0.000370456	0.000542476	0.000275343	0	0.000413309	0.000191571	0.000490399	0.000451449	0.000189573	3.9763e-05	0.000271213	7.11794e-05	0.00129671	0.000996971	0.000216794	0.000247036	0	0	0	0	0	0	0	0.000355619	0	0	0	0	0	0.000633312	0.000387814	8.23978e-05	0.909496	2.26291	1.31504	-0.565762	-5.78784	-4.83463	0	-5.40364	-4.33322	-5.64501	-5.5281	0.87342	-2.31507	-4.81359	-3.02111	-7.0298
K00927	phosphoglycerate kinase [EC:2.7.2.3]	0.00236166	0.00278471	0.00211096	0.00197611	0.00194255	0.00237548	0.00275378	0.00213412	0.00197156	0.00139171	0.00232468	0.00220656	0.00243625	0.00237739	0.00115624	0.0128458	0.0202669	0.0217216	0.0302741	0.00894145	0.0125628	0.0114416	0.0311363	0.0202703	0.00575916	0.00482759	0.0208078	0.0227141	0.0136624	0.0196327	0.00215358	0.0171243	0.203906	0.466126	1.19281	2.43846	2.85907	3.35701	3.93054	2.19676	2.39796	2.05084	3.8606	3.35537	2.04118	1.05106	3.23142	3.21559
K00928	aspartate kinase [EC:2.7.2.4]	0.00046307	0.000650971	0.000826029	0.000359292	0.000330647	0.000574713	0.000716738	0.000779775	0.000303318	0.000357867	0.000426191	0.000355897	0.000510826	0.000575175	0.000469721	0	0	0	0	0	0	0.000381388	0	0	0.00026178	0	0.000305998	0	0	0	0.000513349	6.32777e-05	0.328807	2.10148	2.67609	-5.56398	-6.04652	-6.38548	-5.20669	-5.0902	-5.86966	-0.892834	-6.30337	-4.96955	-0.436745	-5.44689	-0.211525	-5.70273
K00929	butyrate kinase [EC:2.7.2.7]	0.00125029	0.00264005	0.000963701	0.0019312	0.00247985	0.00114943	0.000829907	0.0011081	0.00238863	0.00314128	0.00224719	0.00113887	0.00165036	0.00149546	0.00364937	0	0	0	0	0	0	0	0	0	0	0.000689655	0	0.000192493	0	0	0.00187091	5.88099e-05	0.457841	3.0849	2.75231	-6.97761	-8.04988	-6.60541	-7.6008	-7.95992	-6.85727	-6.39216	-6.80491	-7.90606	-8.29979	-1.68981	-6.84407	-3.03555
K00930	acetylglutamate kinase [EC:2.7.2.8]	0.00106506	0.00115728	0.00160617	0.00148208	0.00157057	0.00203065	0.000943076	0.000984979	0.00125118	0.00210744	0.00166602	0.000782974	0.00106095	0.00187891	0.000939442	0	0	0	0	0	0	0	0	0	0	0	0	0	0	0	0.00136845	0	0.311491	NA	NA	-6.74828	-6.86701	-7.33643	-7.22118	-7.3043	-7.67289	-6.57452	-6.63659	-6.97864	-7.72618	-7.3889	-6.3092	-6.74274
K00931	glutamate 5-kinase [EC:2.7.2.11]	0.00157444	0.00137427	0.00137672	0.00202102	0.00099194	0.00149425	0.000716738	0.000902897	0.000796209	0.00202791	0.000503681	0.00167272	0.00113953	0.00180222	0.0014453	0	0	0	0	0	0	0	0	0	0	0	0	0	0.000440723	0	0.00132266	2.93815e-05	0.35492	3.87298	3.44788	-7.30783	-7.11298	-7.11553	-7.66606	-6.64665	-7.2329	-6.18336	-6.51238	-6.33308	-7.67095	-5.6828	-7.39465	-6.84491
K00936	E2.7.3.-	0.00115768	0.000180825	0.00169795	0.00143717	0.000206654	0.000306513	0	0.000451449	0.000379147	0.000437393	0.000154979	0.000747384	0.000196471	0.000345105	0.000469721	0	0	0	0	0	0	0	0	0	0	0	0	0	0	0	0.000544562	0	0.919432	NA	NA	-6.8675	-4.25418	-7.41612	-7.17709	-4.43732	-4.98419	0	-5.5281	-5.28224	-5.48347	-4.04421	-6.24295	-4.36787
K00937	polyphosphate kinase [EC:2.7.4.1]	0.00157444	0.00115728	0.0019274	0.00107788	0.0010746	0.00122605	0.000792184	0.0011081	0.000682464	0.00186886	0.00197598	0.000996512	0.00113953	0.000881936	0.00126463	0	0	0	0	0	0	0	0	0	0	0	0	0	0	0	0.00124986	0	0.324837	NA	NA	-7.30783	-6.86701	-7.59798	-6.76537	-6.76102	-6.9496	-6.32586	-6.80491	-6.11367	-7.55371	-7.63371	-6.65322	-6.84491
K00939	adenylate kinase [EC:2.7.4.3]	0.0013429	0.00108495	0.00160617	0.00130243	0.0017359	0.00153257	0.00113169	0.00119018	0.000985782	0.00111336	0.00131732	0.0010321	0.00113953	0.00138042	0.00101171	0	0.000988631	0	0.000637349	0.000288434	0.00100503	0.00228833	0	0.000355619	0.00026178	0	0	0.00115496	0	0.000633312	0.00126047	0.000507562	0.180395	1.26583	2.81085	-7.07992	-0.132844	-7.33643	-1.01963	-2.54848	-0.603818	1.00941	-6.90711	-1.44549	-2.04731	-7.05237	-6.70335	0.0192272
K00940	nucleoside-diphosphate kinase [EC:2.7.4.6]	0.000138921	0.000108495	0.000275343	8.9823e-05	0.000206654	3.83142e-05	0.000113169	0.000123122	0.000227488	0.000278341	7.74893e-05	0.000320307	0.000117883	0.000191725	3.61324e-05	0	0	0	0	0.000288434	0.00251256	0.00114416	0	0	0	0	0.000611995	0	0	0	0.000156214	0.00030381	0.569586	2.27624	1.99867	-3.89648	-3.56676	-4.83463	-3.31937	0.462016	5.7063	3.22814	-3.73468	-4.56978	-4.8497	-3.12911	0.913094	-3.67675
K00941	hydroxymethylpyrimidine/phosphomethylpyrimidine kinase [EC:2.7.1.49 2.7.4.7]	0.000231535	0.000325486	0.000275343	0.000269469	0.000206654	0.000383142	0.000565846	0.000246245	0.000265403	0.000159052	0.000619915	0.000284718	0.000314354	0.00053683	0.000361324	0	0	0	0	0	0	0	0	0	0	0	0	0	0	0	0.000336354	0	0.405112	NA	NA	-4.59416	-5.06818	-4.83463	-4.80462	-4.43732	-5.29698	-5.84761	-4.67945	-4.78347	-4.0794	-5.97708	-4.88126	-5.0195
K00942	guanylate kinase [EC:2.7.4.8]	0.000972447	0.000831796	0.00123904	0.000808407	0.000661294	0.000804598	0.000716738	0.000902897	0.00117536	0.00131218	0.00100736	0.000854153	0.000746591	0.000651865	0.000939442	0	0	0	0	0	0	0	0	0	0	0	0	0	0	0	0.000908278	0	0.223686	NA	NA	-6.61831	-6.3954	-6.96468	-6.35475	-6.06887	-6.34802	-6.18336	-6.51238	-6.88918	-7.04677	-6.66869	-6.43322	-6.24144
K00943	dTMP kinase [EC:2.7.4.9]	9.2614e-05	3.61651e-05	0.000229453	4.49115e-05	0.000206654	7.66284e-05	0.000113169	8.20816e-05	3.79147e-05	0.000238578	0.00058117	0.000498256	0.000196471	3.8345e-05	7.22648e-05	0	0	0	0	0	0	0	0	0	0	0	0	0	0	0	0.000169645	0	0.984665	NA	NA	-3.35916	-2.2068	-4.58167	-2.45711	-4.43732	-3.11484	-3.62257	-3.20291	-2.26047	-4.63563	-5.8855	-5.66748	-4.36787
K00945	cytidylate kinase [EC:2.7.4.14]	0.000601991	0.00151893	0.000780139	0.0011677	0.00148791	0.00130268	0.00135803	0.000820816	0.00117536	0.00155076	0.0014723	0.00142359	0.000864474	0.000881936	0.0011201	0	0	0	0	0	0	0	0	0	0	0	0	0	0	0	0.00116845	0	0.265941	NA	NA	-5.93544	-7.25638	-6.30403	-6.87983	-7.22681	-7.03637	-7.09596	-6.37646	-6.88918	-7.2861	-7.21169	-7.16349	-6.45034
K00948	ribose-phosphate pyrophosphokinase [EC:2.7.6.1]	0.00115768	0.0014466	0.00188151	0.00175155	0.00132259	0.00130268	0.00256517	0.00139539	0.00136493	0.00123265	0.00247966	0.00231333	0.00168965	0.00149546	0.0014453	0	0	0	0	0	0	0	0	0	0.00026178	0	0	0.000384986	0.000440723	0	0.00165628	7.24992e-05	0.276133	2.12452	2.9437	-6.8675	-7.18646	-7.5634	-7.4607	-7.05809	-7.03637	-8.00852	-7.13482	-7.10321	-2.19291	-7.9598	-7.86005	-2.10537
K00951	GTP pyrophosphokinase [EC:2.7.6.5]	0.00111137	0.000976457	0.00091781	0.000763496	0.00144658	0.000957854	0.000679015	0.00143643	0.000872038	0.000675971	0.000387447	0.000925333	0.000982357	0.00138042	0.000831045	0	0	0	0	0	0	0	0	0	0	0	0	0	0	0	0.000956241	0	0.308376	NA	NA	-6.80912	-6.62418	-6.53576	-6.27332	-7.18644	-6.59672	-6.10646	-7.17635	-6.46277	-6.10008	-5.31269	-6.54741	-6.63279
K00954	pantetheine-phosphate adenylyltransferase [EC:2.7.7.3]	0.000787219	0.000578641	0.00105548	0.000853319	0.000413309	0.000766284	0.000792184	0.000697694	0.000492891	0.000874786	0.00058117	0.000533846	0.000432237	0.00046014	0.000541986	0	0	0	0	0	0	0	0	0	0	0	0	0	0	0	0.000657412	0	0.290171	NA	NA	-6.3169	-5.87932	-6.73536	-6.43182	-5.40364	-6.27851	-6.32586	-6.14505	-5.65217	-6.46726	-5.8855	-5.76513	-5.46675
K00956	sulfate adenylyltransferase subunit 1 [EC:2.7.7.4]	0.00175967	0.000542476	0.00133082	0.00125752	0.000702625	0.000842912	0.000264061	0.000451449	0.00113744	0.00119289	0.000154979	0.000106769	0.000432237	0.000498485	0.000578118	0	0	0	0	0	0	0	0	0	0.00052356	0	0	0	0	0	0.000750164	3.4904e-05	0.647336	3.87298	2.58086	-7.46733	-5.78784	-7.06698	-6.98587	-6.15507	-6.41432	-4.77643	-5.5281	-6.84228	-1.17278	-4.04421	-3.54559	-5.46675
K00957	sulfate adenylyltransferase subunit 2 [EC:2.7.7.4]	0.00106506	0.000253155	0.000642467	0.000718584	0.000743955	0.000536398	0.000188615	0.000369367	0.000417062	0.00039763	0.000116234	7.11794e-05	0.000157177	0.00015338	0.000614251	0	0	0	0	0	0	0	0	0	0	0	0	0	0	0	0.000429634	0	0.666554	NA	NA	-6.74828	-4.71784	-6.02783	-6.18702	-6.23641	-5.77188	-4.3119	-5.24552	-5.41637	-5.34919	-3.65803	-3.02111	-4.06331
K00962	polyribonucleotide nucleotidyltransferase [EC:2.7.7.8]	0.00472332	0.00441214	0.00413015	0.00503009	0.00574499	0.00578544	0.00486627	0.00545843	0.00523223	0.00520895	0.00538551	0.0065841	0.00514755	0.0057901	0.00455268	0.0041996	0.00296589	0.000804505	0.00254939	0.00548024	0.00904523	0.0167811	0.0024262	0.00142248	0.00314136	0.000689655	0.00122399	0.00288739	0.00220361	0.00696643	0.00520346	0.0041858	0.121115	1.00082	3.04674	-0.169166	-0.571421	-2.34569	-0.977647	-0.0679433	0.643832	1.78384	-1.16649	-1.87167	-0.727786	-2.94704	-2.41784	-0.831931
K00963	UTP--glucose-1-phosphate uridylyltransferase [EC:2.7.7.9]	0.000324149	0.000253155	9.1781e-05	0.000314381	8.26617e-05	0.00045977	0.000264061	0.000164163	3.79147e-05	0	7.74893e-05	3.55897e-05	0.000117883	0.000115035	0.000108397	0	0	0	0	0	0	0	0	0	0	0	0	0	0	0	0.000163095	0	0.802627	NA	NA	-5.06242	-4.71784	-3.3474	-5.01962	-3.21197	-5.55388	-4.77643	-4.12237	-2.26047	0	-3.12911	-2.18871	-3.67675
K00965	UDPglucose--hexose-1-phosphate uridylyltransferase [EC:2.7.7.12]	0.000324149	0.00021699	0.000734248	0.000269469	0.000619963	0.000153257	0.000339507	0.000574571	0.000341232	0.000278341	0.000154979	0	0.000746591	0.000421795	0.000108397	0	0	0	0	0	0	0	0	0	0	0	0	0	0	0	0.000352233	0	0.644325	NA	NA	-5.06242	-4.50456	-6.21771	-4.80462	-5.97719	-4.02907	-5.12725	-5.86931	-5.13435	-4.8497	-4.04421	0	-6.24144
K00969	nicotinate-nucleotide adenylyltransferase [EC:2.7.7.18]	0.000833526	0.00028932	0.00087192	0.000673673	0.000537301	0.000306513	0.000490399	0.000205204	0.000151659	0.00079526	0.000154979	0.000427077	0.000314354	0.00046014	0.000252927	0	0	0	0	0	0	0	0	0	0	0	0	0	0	0	0.00045095	0	0.544419	NA	NA	-6.39836	-4.90362	-6.46258	-6.09523	-5.77426	-4.98419	-5.64501	-4.42763	-4.01488	-6.33138	-4.04421	-5.44981	-5.0195
K00973	glucose-1-phosphate thymidylyltransferase [EC:2.7.7.24]	0.0013429	0.00133811	0.0014685	0.00139226	0.00103327	0.00195402	0.000641292	0.00119018	0.00200948	0.00159052	0.00154979	0.00145918	0.00117883	0.00115035	0.00231247	0	0	0	0	0	0	0	0	0	0	0	0	0.00115496	0	0	0.00144074	7.69971e-05	0.288907	3.87298	3.74477	-7.07992	-7.07479	-7.20799	-7.13161	-6.70497	-7.61767	-6.02523	-6.90711	-7.65784	-7.3224	-7.28521	-7.19887	-0.029264
K00974	tRNA nucleotidyltransferase (CCA-adding enzyme) [EC:2.7.7.72 3.1.3.- 3.1.4.-]	0.000370456	0.000687136	0.000367124	8.9823e-05	0.00049597	0.000536398	0.000264061	0.000861857	0.000189573	0.000159052	0.000348702	0.000284718	0.00055012	0.00030676	0.000108397	0	0	0	0	0	0	0	0	0	0	0	0	0	0	0	0.000374677	0	0.581739	NA	NA	-5.24966	-6.12337	-5.23697	-3.31937	-5.66098	-5.77188	-4.77643	-6.44602	-4.31885	-4.0794	-5.16471	-4.88126	-5.80766
K00975	glucose-1-phosphate adenylyltransferase [EC:2.7.7.27]	0.000416763	0.000650971	0.00160617	0.000269469	0.00132259	0.000881226	0.000980799	0.00155955	0.000227488	0.000238578	0.000271213	0.000854153	0.00125742	0.00122704	0.000397456	0.00172925	0	0.00120676	0	0.00115374	0.000502513	0.000762777	0.00323494	0.00177809	0	0	0.000305998	0.00192493	0.000440723	0	0.000810725	0.000869314	0.613833	1.10405	0.846886	2.02696	-6.04652	-0.409535	-4.80462	-0.195467	-0.798204	-0.358541	1.04784	2.9125	-4.63563	-4.81359	-1.45137	0.610389
K00979	3-deoxy-manno-octulosonate cytidylyltransferase (CMP-KDO synthetase) [EC:2.7.7.38]	0.000509377	0.00104879	0.000780139	0.0015719	0.000826617	0.000804598	0.000226338	0.00053353	0.000909953	0.000556682	0.00209221	0.00110328	0.000589414	0.00061352	0.000939442	0	0	0	0	0	0	0.000381388	0	0	0	0	0	0	0	0	0.00087372	2.54259e-05	0.529245	3.87298	2.87144	-5.69871	-6.72627	-6.30403	-7.30552	-6.3865	-6.34802	0.727747	-5.76429	-6.52349	-5.82447	-7.71576	-6.79867	-5.90548
K00981	phosphatidate cytidylyltransferase [EC:2.7.7.41]	0.000509377	0.000253155	0.000275343	0.000359292	0.000247985	0.000383142	0.00037723	0.000287286	0.000379147	0.000437393	0.000309957	0.000284718	0.000432237	0.000268415	0.000180662	0	0	0	0	0	0	0	0	0	0	0	0	0	0	0	0.000332356	0	0.264753	NA	NA	-5.69871	-4.71784	-4.83463	-5.20669	-4.68922	-5.29698	-5.27512	-4.89378	-5.28224	-5.48347	-4.99981	-4.88126	-5.46675
K00982	glutamate-ammonia-ligase adenylyltransferase [EC:2.7.7.42]	0.000231535	0.00021699	0.00087192	0	8.26617e-05	0.000114943	7.54461e-05	8.20816e-05	0.000303318	0.000318104	3.87447e-05	0.000462666	0.00027506	7.66901e-05	3.61324e-05	0	0	0	0	0	0	0	0	0	0	0	0	0	0	0	0.000212419	0	1.0588	NA	NA	-4.59416	-4.50456	-6.46258	0	-3.21197	-3.64319	-3.09501	-3.20291	-4.96955	-5.03608	-2.28524	-5.56275	-4.83319
K00989	ribonuclease PH [EC:2.7.7.56]	0.000231535	0.00028932	0.000183562	0	0.000578632	0.000191571	0.000150892	0.000205204	0.000113744	0.000238578	0.000464936	0.000391487	0.000353648	0.00030676	0.000180662	0	0	0	0	0	0	0	0	0	0	0	0	0	0	0	0.000258702	0	0.56072	NA	NA	-4.59416	-4.90362	-4.27472	0	-5.87929	-4.33322	-4.00802	-4.42763	-3.62929	-4.63563	-5.56966	-5.32728	-5.18447
K00991	2-C-methyl-D-erythritol 4-phosphate cytidylyltransferase [EC:2.7.7.60]	0.000694605	0.000578641	0.00114726	0.00148208	0.00049597	0.000766284	0.000339507	0.00049249	0.000720379	0.000914549	0.000464936	0.000960922	0.000510826	0.000575175	0.00108397	0	0	0	0	0	0	0	0	0	0	0	0	0	0	0	0.000748507	0	0.419264	NA	NA	-6.13874	-5.87932	-6.85457	-7.22118	-5.66098	-6.27851	-5.12725	-5.65102	-6.19057	-6.53068	-5.56966	-6.60128	-5.70273
K00996	undecaprenyl-phosphate galactose phosphotransferase [EC:2.7.8.6]	9.2614e-05	0.000108495	0.000229453	0.000179646	8.26617e-05	0.000153257	7.54461e-05	4.10408e-05	0.000227488	7.9526e-05	0	3.55897e-05	0.000196471	3.8345e-05	7.22648e-05	0	0	0	0	0	0	0	0	0	0	0	0	0	0	0	0.000107487	0	0.677769	NA	NA	-3.35916	-3.56676	-4.58167	-4.24524	-3.21197	-4.02907	-3.09501	-2.35165	-4.56978	-3.16231	0	-2.18871	-4.36787
K01000	phospho-N-acetylmuramoyl-pentapeptide-transferase [EC:2.7.8.13]	0.00226904	0.00188058	0.00298288	0.00264978	0.00177723	0.00164751	0.00181071	0.0011081	0.00174408	0.00170981	0.00213096	0.00163713	0.00145389	0.00161049	0.00130077	0	0	0	0	0	0	0.000381388	0	0	0	0	0	0	0	0	0.00184753	2.54259e-05	0.265512	3.87298	3.8666	-7.83228	-7.56269	-8.22539	-8.05516	-7.48158	-7.37287	-2.21783	-6.80491	-7.45457	-7.4261	-7.74211	-7.36381	-7.19366
K01006	pyruvate, orthophosphate dikinase [EC:2.7.9.1]	0.00101875	0.00159126	0.000688358	0.00125752	0.00103327	0.00118774	0.00101852	0.000902897	0.00197156	0.00103384	0.0025184	0.00177949	0.00121812	0.000843591	0.00177049	0.000988142	0.00197726	0.000804505	0.000637349	0.00115374	0.00301508	0.00152555	0.00283057	0.00177809	0	0.00206897	0.000611995	0.0026949	0	0.00126662	0.00132225	0.00142352	0.379528	0.676624	0.834147	-0.0435811	0.311572	0.221958	-0.969397	0.157648	1.33666	0.578186	1.63766	-0.148217	-6.70575	-0.282361	-1.52457	1.13912
K01007	pyruvate, water dikinase [EC:2.7.9.2]	0.000416763	7.23301e-05	0.000183562	8.9823e-05	0.000123993	0.000153257	0.00165981	8.20816e-05	0.000113744	0	3.87447e-05	0	0.000235766	0.00030676	0	0	0	0	0	0	0	0	0	0	0	0	0	0	0	0	0.000231776	0	1.77877	NA	NA	-5.41536	-3.04142	-4.27472	-3.31937	-3.74408	-4.02907	-7.38354	-3.20291	-3.62929	0	-2.28524	0	-4.61921
K01008	selenide, water dikinase [EC:2.7.9.3]	0.000277842	0.00028932	9.1781e-05	4.49115e-05	0.000454639	0.00045977	0.000565846	0.000779775	7.58294e-05	0	0.000116234	7.11794e-05	0.000353648	0.000575175	3.61324e-05	0	0	0	0	0	0	0	0	0	0	0	0	0	0	0	0.000279472	0	0.869984	NA	NA	-4.84721	-4.90362	-3.3474	-2.45711	-5.53804	-5.55388	-5.84761	-6.30337	-3.10147	0	-3.65803	-3.02111	-5.18447
K01012	biotin synthase [EC:2.8.1.6]	0.000648298	0.000470146	0.000963701	0.000449115	0.000826617	0.00180077	0.00124486	0.000574571	0.000417062	0.000238578	0.0011236	0.000854153	0.000589414	0.00030676	0.000397456	0	0	0	0	0	0	0	0	0	0	0	0	0	0	0	0.000727006	0	0.577984	NA	NA	-6.04067	-5.5854	-6.60541	-5.52078	-6.3865	-7.50046	-6.97138	-5.86931	-5.41637	-4.63563	-6.82476	-6.43322	-5.90548
K01035	acetate CoA/acetoacetate CoA-transferase beta subunit [EC:2.8.3.8 2.8.3.9]	0.000138921	7.23301e-05	4.58905e-05	8.9823e-05	8.26617e-05	0.000114943	0	0.000205204	0.00056872	0	3.87447e-05	0	0.000157177	0.00015338	0.000325192	0	0	0	0	0	0	0	0	0	0	0	0	0	0	0	0.000132866	0	1.12174	NA	NA	-3.89648	-3.04142	-2.4826	-3.31937	-3.21197	-3.64319	0	-4.42763	-5.85479	0	-2.28524	0	-4.06331
K01039	glutaconate CoA-transferase, subunit A [EC:2.8.3.12]	4.6307e-05	3.61651e-05	0.000137672	0.000224558	0.000330647	3.83142e-05	7.54461e-05	0.000123122	0	3.9763e-05	0	0.000142359	0.000157177	0.00046014	3.61324e-05	0	0.000494315	0	0	0	0	0	0	0	0	0	0	0	0	0	0.000123187	3.29544e-05	1.05495	3.87298	1.87627	-2.49331	3.44945	-3.88432	-4.55187	-5.0902	-2.27245	-3.09501	-3.73468	0	-2.31507	0	-3.9294	-4.06331
K01040	glutaconate CoA-transferase, subunit B [EC:2.8.3.12]	0.000185228	0.000180825	4.58905e-05	0	8.26617e-05	0.000229885	0.000264061	0.000246245	0	0	3.87447e-05	3.55897e-05	7.85885e-05	0.000498485	3.61324e-05	0	0	0	0	0	0	0	0	0	0	0	0	0	0	0	0.000128156	0	1.08671	NA	NA	-4.28709	-4.25418	-2.4826	0	-3.21197	-4.58427	-4.77643	-4.67945	0	0	-2.28524	-2.18871	-3.14712
K01056	peptidyl-tRNA hydrolase, PTH1 family [EC:3.1.1.29]	0.00152813	0.000795631	0.00119315	0.000988054	0.000909279	0.000996169	0.00109397	0.00053353	0.00106161	0.000636208	0.00201472	0.000925333	0.000864474	0.000728556	0.00115624	0	0	0	0	0	0	0	0	0	0	0	0	0	0	0	0.00102834	0	0.35527	NA	NA	-7.26504	-6.33205	-6.91068	-6.64105	-6.52243	-6.65273	-6.78655	-5.76429	-6.74364	-6.01393	-7.66158	-6.54741	-6.45034
K01079	phosphoserine phosphatase [EC:3.1.3.3]	0.000231535	0.000470146	0.000321234	0.000269469	0.000289316	0.000153257	3.7723e-05	0.000123122	0.000417062	0.000238578	0.000154979	0.000427077	7.85885e-05	0.000191725	0.000578118	0	0	0	0	0	0	0	0	0	0	0	0	0	0	0	0.000265462	0	0.579752	NA	NA	-4.59416	-5.5854	-5.04978	-4.80462	-4.9036	-4.02907	-2.25469	-3.73468	-5.41637	-4.63563	-4.04421	-5.44981	-3.14712
K01082	3'(2'), 5'-bisphosphate nucleotidase [EC:3.1.3.7]	0.00046307	7.23301e-05	0.000137672	0.000134735	0.000165323	7.66284e-05	0	0.000123122	0.000189573	0.000198815	0.000193723	7.11794e-05	0	3.8345e-05	3.61324e-05	0	0	0	0	0	0	0	0	0	0	0	0	0	0	0	0.00012671	0	0.907562	NA	NA	-5.56398	-3.04142	-3.88432	-3.85534	-4.13195	-3.11484	0	-3.73468	-4.31885	-4.38415	-4.34854	-3.02111	0
K01089	imidazoleglycerol-phosphate dehydratase / histidinol-phosphatase [EC:4.2.1.19 3.1.3.15]	0.00120398	0.000940291	0.000963701	0.0011677	0.000909279	0.000881226	0.000528123	0.000164163	0.00109953	0.00147123	0	0.000854153	0.000707297	0.000651865	0.00126463	0	0	0	0	0	0	0	0	0	0	0	0	0	0	0	0.000853811	0	0.467212	NA	NA	-6.9236	-6.5703	-6.60541	-6.87983	-6.52243	-6.47772	-5.74986	-4.12237	-6.7938	-7.21065	0	-6.43322	-6.1645
K01129	dGTPase [EC:3.1.5.1]	0.000972447	0.000687136	0.00091781	0.000494027	0.00095061	0.00126437	0.00354597	0.00123122	0.000492891	0.000954312	0.000813638	0.000782974	0.000982357	0.00111201	0.000325192	0	0	0	0	0	0	0	0	0	0	0	0	0	0	0	0.00103513	0	0.719233	NA	NA	-6.61831	-6.12337	-6.53576	-5.65543	-6.58588	-6.99364	-8.4741	-6.95562	-5.65217	-6.59143	-6.36394	-6.3092	-6.63279
K01139	guanosine-3',5'-bis(diphosphate) 3'-pyrophosphohydrolase [EC:3.1.7.2]	0.000648298	0.000831796	0.000550686	0.00089823	0.000702625	0.000344828	0.000528123	0.000738734	0.0010237	0.000715734	0.00104611	0.00128123	0.000668003	0.000920281	0.000939442	0	0	0	0	0	0	0	0	0	0	0	0	0	0	0	0.000789188	0	0.300819	NA	NA	-6.04067	-6.3954	-5.80912	-6.50499	-6.15507	-5.14905	-5.74986	-6.22638	-6.69167	-6.18137	-6.72261	-7.0126	-6.08322
K01142	exodeoxyribonuclease III [EC:3.1.11.2]	0.00046307	0.000433981	0.00091781	0.000314381	0.000743955	0.000804598	0.000829907	0.000451449	0.000227488	0.000278341	0.000503681	0.000142359	0.000668003	0.00103532	7.22648e-05	0	0	0	0	0	0	0	0	0	0.00026178	0	0	0	0	0	0.000525773	1.7452e-05	0.560843	3.87298	2.78778	-5.56398	-5.47243	-6.53576	-5.01962	-6.23641	-6.34802	-6.39216	-5.5281	-4.56978	-0.0853366	-5.6828	-3.9294	-6.08322
K01151	deoxyribonuclease IV [EC:3.1.21.2]	0.00111137	0.00148277	0.00160617	0.000943142	0.00103327	0.00130268	0.00154664	0.00139539	0.00189573	0.000715734	0.00244091	0.00170831	0.00113953	0.000996971	0.00184275	0	0	0	0	0	0	0	0	0.000355619	0	0	0	0	0	0	0.00141076	2.37079e-05	0.318356	3.87298	3.60473	-6.80912	-7.22185	-7.33643	-6.57462	-6.70497	-7.03637	-7.2823	-7.13482	-2.38194	-6.18137	-7.93718	-7.42484	-6.84491
K01153	type I restriction enzyme, R subunit [EC:3.1.21.3]	0.000648298	0	0.00100959	0.000359292	0.000454639	0.000421456	0.000226338	0.000410408	7.58294e-05	0.000198815	0.000116234	0.000177949	0.000117883	0.000268415	0.000469721	0	0	0	0	0	0	0	0	0	0	0	0	0	0	0	0.000330325	0	0.781496	NA	NA	-6.04067	0	-6.67185	-5.20669	-5.53804	-5.43114	-4.56278	-5.39372	-3.10147	-4.38415	-3.65803	-4.23227	-3.67675
K01159	crossover junction endodeoxyribonuclease RuvC [EC:3.1.22.4]	0.000370456	0.000976457	0.000688358	0.00089823	0.000826617	0.000842912	0.000565846	0.000779775	0.000720379	0.000556682	0.00100736	0.00153036	0.000707297	0.00130373	0.00075878	0	0	0	0	0	0	0	0	0	0	0	0	0	0	0	0.000835549	0	0.347841	NA	NA	-5.24966	-6.62418	-6.12589	-6.50499	-6.3865	-6.41432	-5.84761	-6.30337	-6.19057	-5.82447	-6.66869	-7.26712	-6.1645
K01176	alpha-amylase [EC:3.2.1.1]	4.6307e-05	0	0	0	0	0.000153257	0	4.10408e-05	0	0	0	0	0.000157177	0	0	0	0	0.00160901	0.000318674	0.000288434	0	0.000381388	0	0	0	0.00137931	0.000611995	0.000192493	0	0.00126662	2.65188e-05	0.000403195	2.0524	1.39027	-0.561942	-2.49331	0	7.33897	5.03859	4.89934	-4.02907	5.29053	-2.35165	0	0	7.11823	5.95883	0.276493
K01179	endoglucanase [EC:3.2.1.4]	0.000231535	0.00014466	0	4.49115e-05	8.26617e-05	3.83142e-05	0	8.20816e-05	3.79147e-05	0.000159052	0.000154979	0.000142359	0.000157177	7.66901e-05	0.00108397	0	0	0	0	0	0	0.000381388	0.000404367	0	0	0	0	0	0	0	0.00016242	5.23837e-05	1.62269	2.6403	0.702309	-4.59416	-3.95103	0	-2.45711	-3.21197	-2.27245	5.29053	2.16993	-2.26047	-4.0794	-4.04421	-3.9294	-4.06331
K01182	oligo-1,6-glucosidase [EC:3.2.1.10]	9.2614e-05	0.000180825	0.000367124	0.000269469	0.000123993	0.000114943	0	0.000205204	3.79147e-05	0.000119289	0	0.000106769	7.85885e-05	0.00015338	3.61324e-05	0	0	0	0	0	0	0	0	0	0	0	0	0	0	0	0.00012575	0	0.79592	NA	NA	-3.35916	-4.25418	-5.23697	-4.80462	-3.74408	-3.64319	0	-4.42763	-2.26047	-3.69253	0	-3.54559	-3.14712
K01186	sialidase-1 [EC:3.2.1.18]	0.00106506	0.00028932	0.00110137	0.000628761	0.00049597	0.000421456	0.000716738	0	3.79147e-05	0.000874786	0.000154979	0.00106769	0.000628708	0.000766901	0.000180662	0	0	0.00241352	0	0	0.000502513	0	0	0	0.00104712	0	0	0	0.000440723	0	0.000562021	0.000293591	0.667861	2.24377	1.7483	-6.74828	-4.90362	1.12476	-5.99721	-5.66098	0.248374	-6.18336	0	-2.26047	0.256739	-4.04421	-6.7518	-5.99709
K01187	alpha-glucosidase [EC:3.2.1.20]	0.00175967	0.000831796	0.00123904	0.00161681	0.000619963	0.000536398	0.00124486	0.000861857	0.0023128	0.00135194	0.000774893	0.000782974	0.00110024	0.00126539	0.00231247	0	0	0	0	0	0	0	0	0	0	0	0	0	0	0	0.00124074	0	0.449787	NA	NA	-7.46733	-6.3954	-6.96468	-7.34591	-5.97719	-5.77188	-6.97138	-6.44602	-7.85972	-7.08952	-6.29442	-6.3092	-6.79473
K01190	beta-galactosidase [EC:3.2.1.23]	0.00351933	0.00278471	0.00321234	0.00565885	0.00289316	0.00272031	0.00128258	0.00143643	0.0038673	0.00421488	0.0021697	0.00245569	0.00290778	0.00203229	0.00509467	0.000494071	0	0.00120676	0	0	0.00150754	0.000762777	0	0.000355619	0	0	0.000611995	0	0.00132217	0	0.00308333	0.000417395	0.400575	1.31079	1.71029	-2.8077	-8.12655	-1.40506	-9.14691	-8.18148	-0.847331	-0.742134	-7.17635	-3.40664	-8.72277	-7.76799	-1.98702	-8.18873
K01197	hyaluronoglucosaminidase [EC:3.2.1.35]	0.000555684	7.23301e-05	0.000780139	0.000359292	0.00049597	0.000383142	0	0.000164163	0.000151659	0.00079526	0.00213096	0.000711794	0.000314354	3.8345e-05	0.000180662	0	0	0.000402253	0	0.000288434	0.000502513	0	0	0.000355619	0	0	0	0.000192493	0.000440723	0	0.000475583	0.000145469	1.11189	1.34741	0.277173	-5.82192	-3.04142	-0.938577	-5.20669	-0.761642	0.382538	0	-4.12237	1.17739	-6.33138	-7.74211	-6.17352	-0.6797
K01198	xylan 1,4-beta-xylosidase [EC:3.2.1.37]	4.6307e-05	0	0.000137672	0	0	0	3.7723e-05	4.10408e-05	0	0	0	0.000284718	3.92943e-05	3.8345e-05	0	0	0	0	0	0	0	0	0.000808734	0.000711238	0	0	0	0	0	0	4.16733e-05	0.000101331	1.83909	2.64525	0.524411	-2.49331	0	-3.88432	0	0	0	-2.25469	4.00367	6.1724	0	0	-4.88126	-2.30142
K01200	pullulanase [EC:3.2.1.41]	0.000509377	0.000614806	0.000367124	0.000494027	0.000371978	0.000153257	7.54461e-05	0.000123122	0.000341232	0.000715734	0.000154979	0.000142359	0.000117883	0.00030676	7.22648e-05	0	0	0.000402253	0.000318674	0.000288434	0	0	0.000404367	0	0	0	0.000611995	0	0	0	0.000304023	0.000135048	0.680234	1.54696	1.18534	-5.69871	-5.96534	0.12849	-0.616842	-0.356077	-4.02907	-3.09501	1.63816	-5.13435	-6.18137	-4.04421	2.02943	-3.67675
K01209	alpha-N-arabinofuranosidase [EC:3.2.1.55]	4.6307e-05	0.00014466	0.000137672	0	0.000330647	7.66284e-05	0.000113169	0.000410408	0.000265403	3.9763e-05	0	0.000213538	0.000196471	0	7.22648e-05	0	0	0	0	0	0	0	0	0	0	0	0	0	0	0	0.000136462	0	0.919826	NA	NA	-2.49331	-3.95103	-3.88432	0	-5.0902	-3.11484	-3.62257	-5.39372	-4.78347	-2.31507	0	-4.48245	-4.36787
K01218	mannan endo-1,4-beta-mannosidase [EC:3.2.1.78]	4.6307e-05	7.23301e-05	0.000137672	4.49115e-05	0.000165323	3.83142e-05	7.54461e-05	8.20816e-05	0.000151659	0.000198815	0.000116234	7.11794e-05	0.000510826	7.66901e-05	0.000180662	0	0	0	0	0	0	0	0	0	0.00026178	0	0	0	0	0	0.00013123	1.7452e-05	0.891977	3.87298	2.11837	-2.49331	-3.04142	-3.88432	-2.45711	-4.13195	-2.27245	-3.09501	-3.20291	-4.01488	0.380214	-3.65803	-3.02111	-5.70273
K01223	6-phospho-beta-glucosidase [EC:3.2.1.86]	0.00046307	0.000470146	0.000688358	0.000224558	0.000165323	7.66284e-05	7.54461e-05	0.00160059	0.000265403	7.9526e-05	0.000116234	0	0.000628708	0.000268415	0	0	0	0	0	0	0	0	0.000404367	0	0	0	0	0	0	0	0.000341494	2.69578e-05	1.20454	3.87298	1.68496	-5.56398	-5.5854	-6.12589	-4.55187	-4.13195	-3.11484	-3.09501	-1.95861	-4.78347	-3.16231	-3.65803	0	-5.99709
K01235	alpha-glucuronidase [EC:3.2.1.139]	0.000740912	0.000542476	0.000275343	0.000808407	0.000661294	0.000191571	0.000113169	0.000123122	0.000454976	0.000675971	0.000309957	3.55897e-05	0.000628708	0.00015338	0.000650383	0	0	0	0	0	0	0	0	0	0	0	0	0	0	0	0.000424351	0	0.622374	NA	NA	-6.23057	-5.78784	-4.83463	-6.35475	-6.06887	-4.33322	-3.62257	-3.73468	-5.53909	-6.10008	-4.99981	-2.18871	-5.99709
K01243	adenosylhomocysteine nucleosidase [EC:3.2.2.9]	9.2614e-05	0.000180825	0.000229453	8.9823e-05	0.000123993	0.000153257	3.7723e-05	0.000164163	0.000189573	0.000159052	3.87447e-05	0.000462666	0.000117883	3.8345e-05	0.000216794	0	0	0	0	0	0	0	0	0	0	0	0	0	0	0	0.000152994	0	0.69279	NA	NA	-3.35916	-4.25418	-4.58167	-3.31937	-3.74408	-4.02907	-2.25469	-4.12237	-4.31885	-4.0794	-2.28524	-5.56275	-3.67675
K01251	adenosylhomocysteinase [EC:3.3.1.1]	0.000787219	0.0014466	0.000688358	0.00161681	0.00095061	0.000804598	0.000792184	0.000615612	0.00197156	0.000596445	0.00422317	0.000818564	0.00102165	0.00046014	0.0014453	0	0	0	0	0	0	0.000381388	0.000404367	0	0	0	0	0	0	0	0.00121592	5.23837e-05	0.770035	2.6403	1.7777	-6.3169	-7.18646	-6.12589	-7.34591	-6.58588	-6.34802	-1.03533	-0.594358	-7.6305	-5.92231	-8.72559	-6.37254	-6.68881
K01258	tripeptide aminopeptidase [EC:3.4.11.4]	0.00185228	0.00231456	0.00133082	0.00242522	0.00202521	0.00176245	0.00215021	0.00233933	0.00235071	0.00163028	0.00321581	0.00323866	0.00141459	0.00256912	0.00209568	0.000741107	0.000494315	0.000402253	0.000318674	0	0.00301508	0.00114416	0	0.00142248	0.00052356	0.00206897	0	0	0.00132217	0.00126662	0.002181	0.000847959	0.257063	1.02625	1.99718	-1.30998	-2.20456	-1.70152	-2.88932	-7.66904	0.771224	-0.904324	-7.8761	-0.720711	-1.62022	-0.633795	-8.3437	-7.15441
K01265	methionyl aminopeptidase [EC:3.4.11.18]	0.00148182	0.00151893	0.00174384	0.00103297	0.00103327	0.00137931	0.0014712	0.000902897	0.000909953	0.00119289	0.000774893	0.00121005	0.000982357	0.00126539	0.00242087	0	0	0	0	0	0	0	0	0	0	0	0	0	0	0	0.00128804	0	0.322616	NA	NA	-7.22093	-7.25638	-7.45437	-6.70455	-6.70497	-7.11823	-7.21062	-6.51238	-6.52349	-6.91036	-6.29442	-6.9308	-6.63279
K01267	aspartyl aminopeptidase [EC:3.4.11.21]	0.000185228	0.00028932	0.000229453	0	0.000165323	0.000229885	0.000565846	0.000369367	0.000113744	0.000119289	3.87447e-05	0.000142359	0.000157177	0.00030676	0	0	0	0	0	0	0	0	0	0	0	0	0	0	0	0	0.000194166	0	0.765993	NA	NA	-4.28709	-4.90362	-4.58167	0	-4.13195	-4.58427	-5.84761	-5.24552	-3.62929	-3.69253	-2.28524	-3.9294	-4.06331
K01270	dipeptidase D [EC:3.4.13.-]	0.00092614	0.00115728	0.00119315	0.00139226	0.000578632	0.000498084	0.00037723	0.000656653	0.00106161	0.00155076	0.00154979	0.00185067	0.000864474	0.00053683	0.00148143	0.000494071	0.00148295	0	0.000318674	0	0	0	0	0.00106686	0	0.00137931	0.000305998	0	0	0.000633312	0.001045	0.000378745	0.437321	1.39863	1.67725	-0.893097	0.355009	-6.91068	-2.09302	-5.87929	-5.667	-5.27512	-6.05886	0.00704398	-7.2861	-0.16698	-2.55783	-6.45034
K01284	peptidyl-dipeptidase Dcp [EC:3.4.15.5]	0.000879833	0.000542476	0.000367124	0.000943142	0.000247985	0.000344828	0.000226338	0.000164163	0.00056872	0.000556682	0.000619915	0.000533846	0.000314354	0.000191725	0.0011201	0	0	0	0	0	0	0	0	0	0	0	0	0	0	0	0.000508082	0	0.569435	NA	NA	-6.47546	-5.78784	-5.23697	-6.57462	-4.68922	-5.14905	-4.56278	-4.12237	-5.85479	-5.82447	-5.97708	-5.76513	-5.0195
K01304	pyroglutamyl-peptidase [EC:3.4.19.3]	0	3.61651e-05	4.58905e-05	0	4.13309e-05	7.66284e-05	0.000301784	0.000287286	0	3.9763e-05	3.87447e-05	7.11794e-05	0.00027506	0.000421795	0	0	0	0	0	0	0	0	0	0	0	0	0	0	0	0	0.000109042	0	1.26877	NA	NA	0	-2.2068	-2.4826	0	-2.35983	-3.11484	-4.96248	-4.89378	0	-2.31507	-2.28524	-3.02111	-4.83319
K01338	ATP-dependent Lon protease [EC:3.4.21.53]	0.00319518	0.00350801	0.00229453	0.00354801	0.00384377	0.00398467	0.00603569	0.00385783	0.003109	0.00186886	0.00236343	0.00298954	0.00373296	0.00394954	0.0037939	0	0	0	0	0	0	0	0	0	0	0	0	0	0	0	0.00347166	0	0.279227	NA	NA	-8.32426	-8.45862	-7.84833	-8.47493	-8.59013	-8.64193	-9.23976	-8.59538	-8.28494	-7.55371	-7.89083	-8.2286	-8.54803
K01356	repressor LexA [EC:3.4.21.88]	0.000509377	0.00014466	0.000826029	8.9823e-05	0.00049597	0.000536398	0.000414953	0.000656653	0.000151659	0.000119289	7.74893e-05	0.000355897	0.000392943	0.00038345	0	0	0	0	0	0	0	0	0	0	0	0	0	0	0	0	0.000343639	0	0.69905	NA	NA	-5.69871	-3.95103	-6.38548	-3.31937	-5.66098	-5.77188	-5.40923	-6.05886	-4.01488	-3.69253	-3.12911	-5.19337	-5.3325
K01358	ATP-dependent Clp protease, protease subunit [EC:3.4.21.92]	0.00143552	0.000795631	0.00151439	0.00125752	0.00136392	0.00164751	0.00211249	0.00102602	0.00113744	0.000994075	0.0014723	0.00160154	0.000903768	0.00103532	0.000867177	0.000247036	0	0.000402253	0	0	0	0.00114416	0	0.000711238	0.00052356	0	0.000611995	0.000192493	0	0	0.00127764	0.000255516	0.282831	1.38138	2.2881	-2.49155	-6.33205	-1.88663	-6.98587	-7.10215	-7.37287	-0.878909	-6.69491	-0.669873	-0.912144	-7.21169	-1.37346	-2.17396
K01409	N6-L-threonylcarbamoyladenine synthase [EC:2.3.1.234]	0.00185228	0.00191675	0.00165206	0.00197611	0.00128126	0.00206897	0.0014712	0.00217516	0.00178199	0.00194839	0.00236343	0.0024201	0.0020826	0.00283753	0.00180662	0	0	0	0	0	0	0	0	0	0	0	0	0	0	0	0.00197563	0	0.194988	NA	NA	-7.54093	-7.59002	-7.37683	-7.6338	-7.01263	-7.69972	-7.21062	-7.7716	-7.48542	-7.61352	-7.89083	-7.92487	-7.70915
K01414	oligopeptidase A [EC:3.4.24.70]	0.000601991	0.00021699	0.000229453	0.000314381	0.000206654	0.000229885	0	0.000164163	0.000796209	0.000119289	0.000387447	0.000391487	0.000196471	0.000268415	0.000867177	0	0	0	0	0	0	0	0	0	0	0	0	0	0	0	0.000332667	0	0.735287	NA	NA	-5.93544	-4.50456	-4.58167	-5.01962	-4.43732	-4.58427	0	-4.12237	-6.33308	-3.69253	-5.31269	-5.32728	-4.36787
K01419	ATP-dependent HslUV protease, peptidase subunit HslV [EC:3.4.25.2]	0.000185228	7.23301e-05	0.000137672	4.49115e-05	0.000206654	0.000191571	0.000565846	0.000205204	0	0	0	0	0.000392943	0.00015338	0	0	0	0	0	0	0	0	0	0	0	0	0	0	0	0	0.000143716	0	1.13167	NA	NA	-4.28709	-3.04142	-3.88432	-2.45711	-4.43732	-4.33322	-5.84761	-4.42763	0	0	0	0	-5.3325
K01424	L-asparaginase [EC:3.5.1.1]	0.00115768	0.00119345	0.000780139	0.00103297	0.000537301	0.000536398	0.000414953	0.000205204	0.000985782	0.000954312	0.000658659	0.00128123	0.000903768	0.000651865	0.00126463	0.000741107	0	0	0	0.000576868	0	0	0	0	0	0	0	0	0	0	0.000837222	8.7865e-05	0.393001	2.66253	2.7602	-0.636549	-6.91103	-6.30403	-6.70455	0.1007	-5.77188	-5.40923	-4.42763	-6.63776	-6.59143	-6.0632	-7.0126	-6.51376
K01425	glutaminase [EC:3.5.1.2]	0.00101875	0.00191675	0.00100959	0.00215575	0.00103327	0.000536398	0.000339507	0.00049249	0.00159242	0.000954312	0.00213096	0.00145918	0.000903768	0.00038345	0.00191502	0	0	0	0	0	0	0	0	0	0	0	0	0	0	0	0.00118944	0	0.532568	NA	NA	-6.68475	-7.59002	-6.67185	-7.75873	-6.70497	-5.77188	-5.12725	-5.65102	-7.32411	-6.59143	-7.74211	-7.19887	-6.51376
K01428	urease subunit alpha [EC:3.5.1.5]	4.6307e-05	0.000578641	9.1781e-05	8.9823e-05	0	7.66284e-05	0	0.000123122	3.79147e-05	3.9763e-05	0	0.000925333	0.000196471	3.8345e-05	0.000108397	0	0	0	0	0	0	0	0	0	0	0	0.000611995	0	0	0	0.000156835	4.07997e-05	1.6315	3.87298	1.24725	-2.49331	-5.87932	-3.3474	-3.31937	0	-3.11484	0	-3.73468	-2.26047	-2.31507	0	-0.588577	-4.36787
K01439	succinyl-diaminopimelate desuccinylase [EC:3.5.1.18]	0.000324149	0.000325486	0.000275343	0.000224558	0.000123993	0.000114943	3.7723e-05	0.000246245	0.000189573	0.000278341	0.000193723	0.000106769	0.000392943	0.000115035	0.000325192	0	0	0	0	0	0	0	0	0	0	0	0	0	0	0	0.000218268	0	0.472673	NA	NA	-5.06242	-5.06818	-4.83463	-4.55187	-3.74408	-3.64319	-2.25469	-4.67945	-4.31885	-4.8497	-4.34854	-3.54559	-5.3325
K01442	choloylglycine hydrolase [EC:3.5.1.24]	0.000185228	7.23301e-05	0.000183562	8.9823e-05	0.000206654	0.000268199	0.000264061	0.000410408	0	0.000159052	0	7.11794e-05	0.000510826	0.000498485	3.61324e-05	0	0	0	0	0	0	0	0	0	0	0	0	0	0	0	0.000197063	0	0.849887	NA	NA	-4.28709	-3.04142	-4.27472	-3.31937	-4.43732	-4.79805	-4.77643	-5.39372	0	-4.0794	0	-3.02111	-5.70273
K01462	peptide deformylase [EC:3.5.1.88]	0.000879833	0.000578641	0.00105548	0.000943142	0.000661294	0.000804598	0.000641292	0.00147747	0.000834123	0.000715734	0.000464936	0.00128123	0.00117883	0.000690211	0.000505853	0	0	0	0	0	0	0	0	0	0	0	0	0	0	0	0.000847511	0	0.34615	NA	NA	-6.47546	-5.87932	-6.73536	-6.57462	-6.06887	-6.34802	-6.02523	-7.21672	-6.39938	-6.18137	-5.56966	-7.0126	-6.8934
K01465	dihydroorotase [EC:3.5.2.3]	0.000370456	0.00177209	0.000504796	0.000673673	0.00115726	0.00111111	0.00086763	0.00172371	0.00136493	0.000675971	0.00108485	0.00142359	0.00125742	0.00111201	0.00184275	0	0	0	0	0	0	0	0	0	0	0	0	0	0.000440723	0	0.00112948	2.93815e-05	0.401901	3.87298	3.26853	-5.24966	-7.47742	-5.68593	-6.09523	-6.86699	-6.80879	-6.45554	-7.43772	-7.10321	-6.10008	-6.77459	-7.16349	-6.98575
K01468	imidazolonepropionase [EC:3.5.2.7]	0.00125029	0.00224223	0.000963701	0.00202102	0.00115726	0.000766284	0.00109397	0.000615612	0.00212322	0.00270388	0.00123983	0.00113887	0.0013753	0.00145711	0.00263766	0	0	0	0	0	0	0	0	0	0	0	0	0	0	0	0.00151908	0	0.435142	NA	NA	-6.97761	-7.81521	-6.60541	-7.66606	-6.86699	-6.27851	-6.78655	-5.9672	-7.73689	-8.08422	-6.96559	-6.84407	-7.11405
K01478	arginine deiminase [EC:3.5.3.6]	0.000231535	0.000180825	9.1781e-05	0	0.000165323	0.000114943	0.000490399	0.000164163	0	0	3.87447e-05	0	0.000353648	0.000766901	0.00014453	0	0	0	0	0	0	0	0.000404367	0	0	0	0	0	0	0	0.000182853	2.69578e-05	1.16635	3.87298	1.73144	-4.59416	-4.25418	-3.3474	0	-4.13195	-3.64319	-5.64501	1.25047	0	0	-2.28524	0	-5.18447
K01486	adenine deaminase [EC:3.5.4.2]	0.000648298	0.000759466	0.000413015	0.000314381	0.00136392	0.000651341	0.000829907	0.00135435	0.000341232	0.000278341	0.000232468	3.55897e-05	0.00141459	0.00164884	0.000180662	0	0	0	0	0	0	0	0	0	0	0	0	0	0	0	0.00069776	0	0.74396	NA	NA	-6.04067	-6.26579	-5.40264	-5.01962	-7.10215	-6.04732	-6.39216	-7.09207	-5.13435	-4.8497	-4.59972	-2.18871	-7.15441
K01487	guanine deaminase [EC:3.5.4.3]	0.000277842	0	0.000137672	0.000134735	0.000165323	7.66284e-05	0.000113169	0.000123122	0.000227488	0.000278341	7.74893e-05	0.000320307	0.000235766	7.66901e-05	0.000180662	0	0	0	0	0	0	0	0	0	0	0	0	0	0	0	0.000161682	0	0.56126	NA	NA	-4.84721	0	-3.88432	-3.85534	-4.13195	-3.11484	-3.62257	-3.73468	-4.56978	-4.8497	-3.12911	-5.04574	-4.61921
K01489	cytidine deaminase [EC:3.5.4.5]	9.2614e-05	0.000108495	0	0.000134735	0.000123993	7.66284e-05	0.000188615	0.000123122	0.000113744	0.000159052	7.74893e-05	0.000177949	0.000353648	7.66901e-05	3.61324e-05	0	0	0	0	0	0	0	0	0	0	0	0	0	0	0	0.00012286	0	0.660604	NA	NA	-3.35916	-3.56676	0	-3.85534	-3.74408	-3.11484	-4.3119	-3.73468	-3.62929	-4.0794	-3.12911	-4.23227	-5.18447
K01491	methylenetetrahydrofolate dehydrogenase (NADP+) / methenyltetrahydrofolate cyclohydrolase [EC:1.5.1.5 3.5.4.9]	0.00152813	0.00141044	0.00151439	0.00139226	0.00152924	0.00187739	0.00162209	0.00172371	0.00113744	0.000715734	0.00143355	0.00217097	0.00172895	0.00161049	0.00195115	0	0	0	0.000318674	0	0	0	0	0	0	0	0	0	0	0	0.0015564	2.1245e-05	0.220606	3.87298	4.1339	-7.26504	-7.15019	-7.25209	-2.09302	-7.26608	-7.56025	-7.35058	-7.43772	-6.84228	-6.18137	-7.17348	-7.76883	-7.44207
K01494	dCTP deaminase [EC:3.5.4.13]	4.6307e-05	0	0.000504796	0.000134735	0	0.000191571	0.000565846	8.20816e-05	0	0.000198815	0	0.000213538	0	0	0	0	0	0	0	0	0	0	0	0	0	0	0	0	0	0	0.000129179	0	1.42373	NA	NA	-2.49331	0	-5.68593	-3.85534	0	-4.33322	-5.84761	-3.20291	0	-4.38415	0	-4.48245	0
K01495	GTP cyclohydrolase I [EC:3.5.4.16]	0.000740912	0.000687136	0.00160617	0.00161681	0.000578632	0.001341	0.00113169	0.000656653	0.00106161	0.000556682	0.00123983	0.00106769	0.000471531	0.000766901	0.000939442	0.000247036	0	0	0	0	0	0	0	0	0	0	0	0	0.000440723	0	0.000964179	4.58506e-05	0.384329	2.7571	2.84274	-1.54668	-6.12337	-7.33643	-7.34591	-5.87929	-7.07788	-6.83503	-6.05886	-6.74364	-5.82447	-6.96559	-6.7518	-5.58956
K01496	phosphoribosyl-AMP cyclohydrolase [EC:3.5.4.19]	4.6307e-05	0.00028932	0.000229453	8.9823e-05	0.000289316	3.83142e-05	7.54461e-05	0.000287286	7.58294e-05	7.9526e-05	0.000154979	0.000106769	0.000157177	0.000115035	0	0	0	0	0	0	0	0	0	0	0	0	0	0	0	0	0.000135639	0	0.708866	NA	NA	-2.49331	-4.90362	-4.58167	-3.31937	-4.9036	-2.27245	-3.09501	-4.89378	-3.10147	-3.16231	-4.04421	-3.54559	-4.06331
K01520	dUTP pyrophosphatase [EC:3.6.1.23]	0.000370456	0.000650971	0.000688358	0.000538938	0.0010746	0.000689655	0.000490399	0.000779775	0.000454976	0.00178934	0.000271213	0.00153036	0.00110024	0.00103532	0.000361324	0	0	0	0	0	0	0	0	0	0	0	0	0	0	0	0.000788394	0	0.558876	NA	NA	-5.24966	-6.04652	-6.12589	-5.77857	-6.76102	-6.12857	-5.64501	-6.30337	-5.53909	-7.49132	-4.81359	-7.26712	-6.79473
K01531	Mg2+-importing ATPase [EC:3.6.3.2]	0.000555684	7.23301e-05	0.000642467	0.000269469	0.00111593	0.000421456	7.54461e-05	0.000123122	0.000113744	0.00147123	3.87447e-05	0	0.00055012	0.000115035	3.61324e-05	0	0	0	0	0	0	0	0	0	0	0	0	0	0	0	0.000373394	0	1.16473	NA	NA	-5.82192	-3.04142	-6.02783	-4.80462	-6.81498	-5.43114	-3.09501	-3.73468	-3.62929	-7.21065	-2.28524	0	-5.80766
K01534	Cd2+/Zn2+-exporting ATPase [EC:3.6.3.3 3.6.3.5]	0.000879833	0.000976457	0.000550686	0.000449115	0.00144658	0.000996169	0.00135803	0.000984979	0.000720379	0.000994075	0.000813638	0.000640615	0.000785885	0.000920281	0.000469721	0	0	0	0	0	0	0	0	0	0	0	0	0	0	0	0.000865763	0	0.331537	NA	NA	-6.47546	-6.62418	-5.80912	-5.52078	-7.18644	-6.65273	-7.09596	-6.63659	-6.19057	-6.64972	-6.36394	-6.02373	-6.31449
K01537	Ca2+-transporting ATPase [EC:3.6.3.8]	0.000601991	0.000361651	0.000826029	0.000359292	0.000537301	0.000689655	0.00037723	0.00049249	0.000379147	0.000556682	0.000464936	0.000498256	0.000785885	0.00115035	0.000433589	0	0.000494315	0	0	0	0	0	0	0	0	0	0	0	0	0	0.000567632	3.29544e-05	0.384722	3.87298	3.33156	-5.93544	0.440379	-6.38548	-5.20669	-5.77426	-6.12857	-5.27512	-5.65102	-5.28224	-5.82447	-5.56966	-5.66748	-6.31449
K01546	K+-transporting ATPase ATPase A chain [EC:3.6.3.12]	0.00189859	0.000976457	0.00110137	0.00188628	0.000702625	0.000651341	0.000113169	0.00053353	0.00166825	0.000755497	0.00108485	0.000177949	0.000628708	0.00030676	0.00108397	0	0	0	0	0	0	0	0	0	0	0	0	0	0	0	0.000904623	0	0.626456	NA	NA	-7.57636	-6.62418	-6.7962	-7.56703	-6.15507	-6.04732	-3.62257	-5.76429	-7.39081	-6.25833	-6.77459	-4.23227	-5.99709
K01547	K+-transporting ATPase ATPase B chain [EC:3.6.3.12]	0.00222274	0.0014466	0.000826029	0.00125752	0.00115726	0.00149425	0.000150892	0.000738734	0.00117536	0.00139171	0.0011236	0.000569436	0.000628708	0.000843591	0.0013369	0	0	0	0	0	0	0	0	0	0	0	0	0	0	0	0.00109089	0	0.450825	NA	NA	-7.80267	-7.18646	-6.38548	-6.98587	-6.86699	-7.2329	-4.00802	-6.22638	-6.88918	-7.13104	-6.82476	-5.85658	-5.99709
K01548	K+-transporting ATPase ATPase C chain [EC:3.6.3.12]	0.000370456	0.000614806	0.000458905	0.00058385	0.000289316	0.000306513	3.7723e-05	0.000369367	0.000379147	0.000318104	0.000348702	0.000142359	0.000314354	3.8345e-05	0.000397456	0	0	0	0	0	0	0	0	0	0	0	0	0	0	0	0.000331294	0	0.497909	NA	NA	-5.24966	-5.96534	-5.55122	-5.89203	-4.9036	-4.98419	-2.25469	-5.24552	-5.28224	-5.03608	-5.16471	-3.9294	-5.0195
K01571	oxaloacetate decarboxylase, alpha subunit [EC:4.1.1.3]	4.6307e-05	0.000108495	0	0	0.000123993	3.83142e-05	0.000113169	0.000287286	3.79147e-05	0	3.87447e-05	3.55897e-05	0.000157177	0.00023007	0	0.000247036	0	0.000402253	0.00159337	0	0	0	0.000404367	0	0.00026178	0	0.000305998	0.000192493	0	0	8.11373e-05	0.000227153	1.08845	1.80381	0.728767	2.19058	-3.56676	5.36546	7.32496	-3.74408	-2.27245	-3.62257	0.47906	-2.26047	4.76437	-2.28524	2.79313	0.276493
K01572	oxaloacetate decarboxylase, beta subunit [EC:4.1.1.3]	0.00111137	0.000614806	0.00114726	0.000943142	0.000619963	0.00122605	0.00233883	0.000984979	0.00106161	0.000596445	0.00116234	0.000605025	0.00082518	0.00138042	0.000505853	0	0	0	0.000318674	0	0	0	0.000404367	0	0	0	0	0	0	0	0.00100822	4.82028e-05	0.454628	2.66029	2.54883	-6.80912	-5.96534	-6.85457	-1.53603	-5.97719	-6.9496	-7.8758	-1.26376	-6.74364	-5.92231	-6.87325	-5.94257	-6.38401
K01579	aspartate 1-decarboxylase [EC:4.1.1.11]	0.000601991	0.000361651	0.000275343	0.000628761	0.000165323	0.000421456	0.000188615	0.000287286	0.00064455	0.000357867	0.000658659	0.000569436	0.000235766	0.00023007	0.000216794	0	0	0	0	0	0	0	0	0.000355619	0	0	0	0	0	0	0.000389571	2.37079e-05	0.469343	3.87298	3.04473	-5.93544	-5.21587	-4.83463	-5.99721	-4.13195	-5.43114	-4.3119	-4.89378	-0.840163	-5.20111	-6.0632	-5.85658	-4.61921
K01580	glutamate decarboxylase [EC:4.1.1.15]	0.000694605	0.000795631	0.000413015	0.000943142	0.000578632	0.000383142	0.000188615	0.000287286	0.00121327	0.000437393	0.00139481	0.000605025	0.000392943	0.000115035	0.000975575	0	0	0	0	0	0	0	0	0	0	0	0	0	0	0	0.000627874	0	0.595346	NA	NA	-6.13874	-6.33205	-5.40264	-6.57462	-5.87929	-5.29698	-4.3119	-4.89378	-6.9346	-5.48347	-7.13423	-5.94257	-5.3325
K01581	ornithine decarboxylase [EC:4.1.1.17]	0.000787219	0.00021699	0.000688358	0.000179646	4.13309e-05	0.00114943	0.00271606	4.10408e-05	0.000303318	0	7.74893e-05	0	0.000353648	0.000115035	0	0	0.000494315	0	0	0	0	0	0	0	0	0	0	0	0	0	0.000444637	3.29544e-05	1.60671	3.87298	1.26933	-6.3169	1.1517	-6.12589	-4.24524	-2.35983	-6.85727	-8.09067	-2.35165	-4.96955	0	-3.12911	0	-5.18447
K01585	arginine decarboxylase [EC:4.1.1.19]	0.0026395	0.000723301	0.00215685	0.00251505	0.00132259	0.00137931	0.000829907	0.000820816	0.00121327	0.00274365	0.000658659	0.00231333	0.00129671	0.00111201	0.0014453	0	0	0	0	0	0	0	0	0	0	0	0	0	0	0	0.00154468	0	0.473298	NA	NA	-8.04958	-6.19633	-7.75946	-7.98017	-7.05809	-7.11823	-6.39216	-6.37646	-6.9346	-8.1052	-6.0632	-7.86005	-7.0298
K01586	diaminopimelate decarboxylase [EC:4.1.1.20]	0.00115768	0.000687136	0.00128493	0.00152699	0.000909279	0.000574713	0.000490399	0.00053353	0.00106161	0.00135194	0.000929872	0.000284718	0.000864474	0.000498485	0.000686515	0	0	0	0	0	0.000502513	0.000381388	0	0	0	0	0	0	0	0	0.000856152	5.89267e-05	0.424593	2.66743	2.6513	-6.8675	-6.12337	-7.01673	-7.26397	-6.52243	-0.19014	-0.35448	-5.76429	-6.74364	-7.08952	-6.55439	-4.88126	-6.45034
K01588	5-(carboxyamino)imidazole ribonucleotide mutase [EC:5.4.99.18]	0.000416763	0.000867961	0.000275343	0.000404204	0.000661294	0.000498084	0.000528123	0.000615612	0.00056872	0.000954312	0.000464936	0.00106769	0.000392943	0.000651865	0.000939442	0.000247036	0	0	0	0	0.00100503	0.00228833	0	0	0.00026178	0	0	0	0.00132217	0	0.000620486	0.000341623	0.382028	1.97507	2.37015	-0.731468	-6.45609	-4.83463	-5.37227	-6.06887	0.998376	2.09458	-5.9672	-5.85479	-1.82706	-5.56966	-6.7518	-5.3325
K01589	5-(carboxyamino)imidazole ribonucleotide synthase [EC:6.3.4.18]	0	0.000108495	4.58905e-05	8.9823e-05	8.26617e-05	3.83142e-05	3.7723e-05	4.10408e-05	0.000417062	7.9526e-05	0.000387447	0.000142359	0.000157177	3.8345e-05	3.61324e-05	0	0	0	0	0	0	0	0	0	0	0	0	0	0	0	0.000113466	0	1.10067	NA	NA	0	-3.56676	-2.4826	-3.31937	-3.21197	-2.27245	-2.25469	-2.35165	-5.41637	-3.16231	-5.31269	-3.9294	-4.06331
K01591	orotidine-5'-phosphate decarboxylase [EC:4.1.1.23]	0.000833526	0.00166359	0.00114726	0.0011677	0.00099194	0.00130268	0.00143348	0.00164163	0.00185782	0.00115313	0.000968617	0.00181508	0.00113953	0.00130373	0.00158983	0.000494071	0.000494315	0.00120676	0	0.000865301	0.00201005	0.00152555	0	0	0.00078534	0	0.000305998	0	0.00220361	0	0.00133397	0.0006594	0.238776	1.15391	2.2728	-0.742806	-1.73055	0.0723258	-6.87983	-0.194945	0.621874	0.0892118	-7.36775	-7.54521	-0.548365	-6.61267	-2.52997	-6.84491
K01596	phosphoenolpyruvate carboxykinase (GTP) [EC:4.1.1.32]	0.000370456	7.23301e-05	0.000137672	0.000179646	0.000785286	0.000957854	0.000603569	0.000656653	0.000265403	3.9763e-05	0.00131732	0.000213538	0.000589414	0.00141877	0.000252927	0	0	0	0.000637349	0.000576868	0.00150754	0	0.000404367	0	0	0	0.000305998	0.00230991	0	0	0.00052404	0.000382802	0.835112	1.76714	1.08137	-5.24966	-3.04142	-3.88432	1.77123	-0.438439	0.64887	-5.93915	-0.686026	-4.78347	-2.31507	-7.05237	0.499391	1.95245
K01609	indole-3-glycerol phosphate synthase [EC:4.1.1.48]	0.000416763	0.00104879	0.000688358	0.000763496	0.000785286	0.000689655	0.000301784	0.000410408	0.000872038	0.000874786	0.000116234	0.000462666	0.000746591	0.00061352	0.00314352	0	0	0	0	0	0	0	0	0	0	0	0	0	0	0	0.000795593	0	0.873183	NA	NA	-5.41536	-6.72627	-6.12589	-6.27332	-6.3134	-6.12857	-4.96248	-5.39372	-6.46277	-6.46726	-3.65803	-5.56275	-6.24144
K01610	phosphoenolpyruvate carboxykinase (ATP) [EC:4.1.1.49]	0.00240796	0.00166359	0.00266165	0.00327854	0.00136392	0.00130268	0.00184843	0.00233933	0.0023128	0.000994075	0.00197598	0.00192184	0.00196471	0.00149546	0.00115624	0.0407609	0.0514088	0.039823	0.0302741	0.0484569	0.0532663	0.0465294	0.0311363	0.0455192	0.0505236	0.0124138	0.0370257	0.0463908	0.012781	0.0747308	0.00191248	0.0414027	0.323242	0.3799	0.233006	4.07567	4.94128	3.89816	3.20304	5.14063	5.34291	4.6463	3.72874	4.29286	5.6533	2.64518	4.26087	4.55443
K01613	phosphatidylserine decarboxylase [EC:4.1.1.65]	0.000972447	0.000506311	0.000734248	0.00107788	0.000454639	0.000421456	0.000264061	0.000205204	0.000834123	0.000675971	0.000813638	0.000889743	0.000510826	0.00023007	0.000650383	0	0	0	0	0	0	0	0	0	0	0	0	0	0	0	0.000616067	0	0.444374	NA	NA	-6.61831	-5.69017	-6.21771	-6.76537	-5.53804	-5.43114	-4.77643	-4.42763	-6.39938	-6.10008	-6.36394	-6.49144	-5.70273
K01615	glutaconyl-CoA decarboxylase [EC:4.1.1.70]	0.000740912	0.000542476	0.00110137	0.00103297	0.00169456	0.0035249	0.00520578	0.0011081	0.00117536	0.000357867	0.00108485	0.000747384	0.00117883	0.00176387	0.00075878	0.000494071	0.000494315	0.00362027	0.00159337	0.00144217	0.000502513	0.000762777	0.0012131	0.000355619	0.00078534	0.000689655	0.00183599	0.000384986	0.000440723	0.00126662	0.00146787	0.00105877	0.868438	0.807809	-0.10441	-0.575017	-0.131585	1.70774	0.620418	-0.231194	-2.78601	-2.75476	0.129493	-1.69691	1.11239	-0.646018	1.28529	-1.58967
K01619	deoxyribose-phosphate aldolase [EC:4.1.2.4]	0.000787219	0.000650971	0.000550686	0.000449115	0.000413309	0.000727969	0.00128258	0.00106706	0.000303318	0.000238578	0.000503681	0.000782974	0.000785885	0.00061352	0.000361324	0.000247036	0	0	0.000318674	0	0	0	0	0	0.00026178	0	0.000611995	0	0.000440723	0	0.000634546	0.000125347	0.448388	1.60155	1.83665	-1.63301	-6.04652	-5.80912	-0.482198	-5.40364	-6.20549	-7.01411	-6.75096	-4.96955	0.128741	-5.6828	-0.35037	-6.31449
K01621	xylulose-5-phosphate/fructose-6-phosphate phosphoketolase [EC:4.1.2.9 4.1.2.22]	0.000324149	0.000578641	0.00105548	0.000269469	0.00165323	0.000689655	0.00124486	0.00123122	0.000379147	0.000755497	0.000232468	0.000996512	0.000864474	0.00187891	0.000397456	0.000247036	0	0.0120676	0	0.000576868	0.00201005	0	0.00485241	0.000355619	0.00418848	0	0.00917993	0.00173244	0.000440723	0	0.000836745	0.00237674	0.605693	1.56627	1.37067	-0.378524	-5.87932	3.50275	-4.80462	-1.50288	1.52968	-6.97138	1.96991	-0.0899748	2.4554	-4.59972	3.19069	0.994617
K01623	fructose-bisphosphate aldolase, class I [EC:4.1.2.13]	0	0	0	0	0	0	0	0	0	0	0	0	0	0	0	0.00271739	0	0.00160901	0	0.000576868	0	0	0	0	0	0	0	0	0	0	0	0.000326885	NA	2.41201	NA	8.09138	0	7.33897	0	5.87496	0	0	0	0	0	0	0	0
K01624	fructose-bisphosphate aldolase, class II [EC:4.1.2.13]	0.00180597	0.00169976	0.00174384	0.00211084	0.0016119	0.00187739	0.00162209	0.00209308	0.00265403	0.00119289	0.00224719	0.00259805	0.00161107	0.00199394	0.00162596	0.0212451	0.0286703	0.00804505	0.0347355	0.0311509	0.0241206	0.01373	0.0254751	0.022404	0.0151832	0.0158621	0.00917993	0.0275265	0.0193918	0.0322989	0.0018992	0.0219346	0.2068	0.378054	0.870359	3.54899	4.0682	2.19938	4.03412	4.26397	3.6764	3.07359	3.59908	3.07272	3.65885	2.81389	1.81708	4.08633
K01625	2-dehydro-3-deoxyphosphogluconate aldolase / (4S)-4-hydroxy-2-oxoglutarate aldolase [EC:4.1.2.14 4.1.3.42]	0.000138921	0.00014466	9.1781e-05	4.49115e-05	8.26617e-05	0	0.000301784	0.000164163	0.000227488	0	3.87447e-05	3.55897e-05	0.000117883	0.000191725	3.61324e-05	0.000494071	0.000494315	0	0.000318674	0.000288434	0	0	0	0.000355619	0.00026178	0	0	0.000577478	0	0	0.000107763	0.000186025	0.814316	1.18699	0.543649	1.75908	1.70522	-3.3474	2.58148	1.68737	0	-4.96248	-4.12237	0.622485	4.76437	-2.28524	-2.18871	2.19971
K01626	3-deoxy-7-phosphoheptulonate synthase [EC:2.5.1.54]	9.2614e-05	0	0.000504796	4.49115e-05	8.26617e-05	0.000344828	3.7723e-05	8.20816e-05	7.58294e-05	0.000238578	0.000619915	0.000355897	0.000157177	3.8345e-05	3.61324e-05	0	0	0	0	0	0	0	0	0	0	0	0	0	0	0	0.000180766	0	1.05614	NA	NA	-3.35916	0	-5.68593	-2.45711	-3.21197	-5.14905	-2.25469	-3.20291	-3.10147	-4.63563	-5.97708	-5.19337	-4.06331
K01627	2-dehydro-3-deoxyphosphooctonate aldolase (KDO 8-P synthase) [EC:2.5.1.55]	0.000555684	0.000506311	0.000367124	0.000853319	0.000661294	0.000842912	0.000452676	0.000410408	0.000796209	0.000357867	0.00139481	0.000854153	0.000510826	0.00023007	0.000939442	0	0	0	0	0	0	0	0	0	0	0	0	0	0	0	0.000648874	0	0.463657	NA	NA	-5.82192	-5.69017	-5.23697	-6.43182	-6.06887	-6.41432	-5.53193	-5.39372	-6.33308	-5.20111	-7.13423	-6.43322	-5.70273
K01629	rhamnulose-1-phosphate aldolase [EC:4.1.2.19]	0.000416763	0.000397816	0.000413015	0.000853319	0.000454639	0.000613027	0.000150892	0.000205204	0.000796209	0.000516919	3.87447e-05	0.000177949	0.000510826	0.00030676	0.000108397	0.000741107	0.000988631	0	0	0.000576868	0.000502513	0	0	0.000355619	0.00052356	0.00137931	0.000611995	0.000384986	0	0	0.000397365	0.000404306	0.605582	1.04222	0.783267	0.815582	1.29203	-5.40264	-6.43182	0.336924	-0.281707	-4.00802	-4.42763	-1.14081	0.0180694	4.83298	1.72656	-0.399
K01643	citrate lyase subunit alpha / citrate CoA-transferase [EC:2.8.3.10]	4.6307e-05	0.00028932	0	0.000134735	0.000165323	7.66284e-05	0.000679015	4.10408e-05	0	0	3.87447e-05	0	0.000196471	0.00061352	7.22648e-05	0	0	0	0	0	0	0	0	0	0	0	0	0	0	0	0.000156891	0	1.37599	NA	NA	-2.49331	-4.90362	0	-3.85534	-4.13195	-3.11484	-6.10646	-2.35165	0	0	-2.28524	0	-4.36787
K01647	citrate synthase [EC:2.3.3.1]	0.000185228	0.00014466	0.000321234	0.000134735	0.000123993	0.000191571	0.000188615	8.20816e-05	0.000265403	0.000198815	0.000387447	0.000142359	0.000235766	0.00023007	3.61324e-05	0	0	0	0	0	0	0	0	0	0	0	0	0	0	0	0.000191207	0	0.46931	NA	NA	-4.28709	-3.95103	-5.04978	-3.85534	-3.74408	-4.33322	-4.3119	-3.20291	-4.78347	-4.38415	-5.31269	-3.9294	-4.61921
K01649	2-isopropylmalate synthase [EC:2.3.3.13]	0.00250058	0.0021699	0.00316644	0.00229049	0.00243852	0.00260536	0.00188615	0.00213412	0.00125118	0.00163028	0.00197598	0.00245569	0.00180754	0.0023007	0.00220408	0	0	0	0	0	0	0	0	0	0	0.000689655	0	0	0.000440723	0	0.0021878	7.53585e-05	0.206586	2.71182	3.71445	-7.97188	-7.76812	-8.31127	-7.8458	-7.93577	-8.03087	-7.56693	-7.74424	-6.97864	-7.3578	-1.50513	-7.94585	-7.50584
K01652	acetolactate synthase I/II/III large subunit [EC:2.2.1.6]	0.000787219	0.00206141	0.00119315	0.000763496	0.00169456	0.000881226	0.000754461	0.00180579	0.00166825	0.00147123	0.000774893	0.00128123	0.00121812	0.0015338	0.00148143	0	0	0	0	0	0	0	0	0	0	0	0	0	0	0	0.00129135	0	0.331179	NA	NA	-6.3169	-7.69447	-6.91068	-6.27332	-7.41326	-6.47772	-6.25637	-7.50446	-7.39081	-7.21065	-6.29442	-7.0126	-6.94031
K01657	anthranilate synthase component I [EC:4.1.3.27]	0.000277842	0.000542476	0.000321234	0.000269469	0.00049597	0.000498084	0.000226338	0.000328326	0.000454976	0.000357867	0.000387447	0.000142359	0.000432237	0.000345105	0.000939442	0	0	0	0	0	0	0	0	0	0	0	0	0	0	0	0.000401278	0	0.460931	NA	NA	-4.84721	-5.78784	-5.04978	-4.80462	-5.66098	-5.667	-4.56278	-5.08034	-5.53909	-5.20111	-5.31269	-3.9294	-5.46675
K01661	naphthoate synthase [EC:4.1.3.36]	0.000740912	0.000361651	0.000413015	0.000404204	0.000826617	0.000421456	0.000188615	0.000205204	0.000606635	0.00143147	0.00116234	0.000854153	0.000392943	0.000843591	0.000289059	0	0	0	0	0	0	0.000381388	0	0	0	0	0	0	0	0	0.000609458	2.54259e-05	0.592908	3.87298	2.70756	-6.23057	-5.21587	-5.40264	-5.37227	-6.3865	-5.43114	0.978625	-4.42763	-5.94635	-7.1714	-6.87325	-6.43322	-5.3325
K01662	1-deoxy-D-xylulose-5-phosphate synthase [EC:2.2.1.7]	0.00412132	0.00419515	0.00279932	0.00525465	0.00479438	0.00375479	0.00320646	0.00426824	0.00458768	0.00469204	0.0039907	0.00352338	0.00432237	0.00556003	0.00527533	0	0	0	0	0	0	0	0	0	0	0	0	0.000192493	0	0	0.00428972	1.28329e-05	0.180763	3.87298	4.42127	-8.69046	-8.71601	-8.13408	-9.04019	-8.90821	-8.55643	-8.32933	-8.74087	-8.84476	-8.87714	-8.64411	-8.46491	-4.41921
K01664	para-aminobenzoate synthetase component II [EC:2.6.1.85]	0.000138921	3.61651e-05	0.000229453	0	8.26617e-05	7.66284e-05	0.000188615	8.20816e-05	0.000227488	0.000357867	7.74893e-05	0.000142359	0.000235766	0.000115035	0.000216794	0	0	0	0	0	0	0	0	0	0	0	0	0	0	0	0.000147155	0	0.643053	NA	NA	-3.89648	-2.2068	-4.58167	0	-3.21197	-3.11484	-4.3119	-3.20291	-4.56978	-5.20111	-3.12911	-3.9294	-4.61921
K01665	para-aminobenzoate synthetase component I [EC:2.6.1.85]	0.000648298	0.000542476	0.000413015	0.000763496	0.000330647	0.000268199	0.000264061	0.000123122	0.000417062	0.000556682	0.000193723	0.000249128	0.000235766	0.00030676	0.00169822	0	0	0	0	0	0	0	0	0	0	0	0	0	0	0	0.000467377	0	0.823652	NA	NA	-6.04067	-5.78784	-5.40264	-6.27332	-5.0902	-4.79805	-4.77643	-3.73468	-5.41637	-5.82447	-4.34854	-4.69559	-4.61921
K01667	tryptophanase [EC:4.1.99.1]	0.00115768	0.000759466	0.000504796	0.00125752	0.000454639	0.000574713	0.000150892	0.000328326	0.000834123	0.00119289	0.00162728	0.00113887	0.000392943	0.000191725	0.0011201	0.00148221	0	0.000402253	0	0.00115374	0	0	0.000808734	0.000355619	0.00078534	0	0	0	0	0	0.000779064	0.000332526	0.576721	1.48821	1.36763	0.353815	-6.26579	-0.320471	-6.98587	1.32458	-5.86966	-4.00802	1.27498	-1.20711	-0.596861	-7.35515	-6.84407	-5.3325
K01668	tyrosine phenol-lyase [EC:4.1.99.2]	0.000185228	0.000108495	9.1781e-05	0.000134735	8.26617e-05	3.83142e-05	0	8.20816e-05	0.000189573	3.9763e-05	0.000271213	0.000213538	3.92943e-05	3.8345e-05	0.000216794	0	0	0	0	0	0	0	0.000404367	0	0	0	0	0	0	0	0.000115454	2.69578e-05	0.711376	3.87298	2.44476	-4.28709	-3.56676	-3.3474	-3.85534	-3.21197	-2.27245	0	2.16993	-4.31885	-2.31507	-4.81359	-4.48245	-2.30142
K01673	carbonic anhydrase [EC:4.2.1.1]	9.2614e-05	7.23301e-05	0.000275343	0.000269469	0.000123993	0.000153257	0	4.10408e-05	3.79147e-05	0.000159052	0.000426191	0.000142359	3.92943e-05	0.00015338	7.22648e-05	0	0	0	0	0	0	0	0	0	0	0	0	0	0	0	0.000137234	0	0.824457	NA	NA	-3.35916	-3.04142	-4.83463	-4.80462	-3.74408	-4.02907	0	-2.35165	-2.26047	-4.0794	-5.44689	-3.9294	-2.30142
K01676	fumarate hydratase, class I [EC:4.2.1.2]	0.00166705	0.00162743	0.00174384	0.00247013	0.00198388	0.00118774	0.00162209	0.00114914	0.00291943	0.00254483	0.00275087	0.0031319	0.00110024	0.00168718	0.00289059	0.000494071	0	0	0	0.00115374	0.00150754	0.00190694	0.000404367	0	0.00104712	0	0	0.000192493	0.000881446	0	0.00203176	0.000505847	0.341395	1.26362	1.88805	-1.73423	-7.35529	-7.45437	-7.95427	-0.776816	0.341418	0.232085	-1.48408	-8.19448	-1.27309	-8.10898	-8.29549	-2.45493
K01679	fumarate hydratase, class II [EC:4.2.1.2]	0.00046307	0.000108495	0.000275343	0.000449115	0.000454639	0.00045977	0.00086763	0.000123122	0.000151659	0.000119289	0.000271213	0.000142359	0.000589414	0.00107366	0.000216794	0	0	0	0	0	0	0	0	0	0	0	0	0	0	0	0.000384372	0	0.746242	NA	NA	-5.56398	-3.56676	-4.83463	-5.52078	-5.53804	-5.55388	-6.45554	-3.73468	-4.01488	-3.69253	-4.81359	-3.9294	-5.90548
K01681	aconitate hydratase [EC:4.2.1.3]	0.000787219	0.00101262	0.00123904	0.000628761	0.000578632	0.00114943	0.00150892	0.00176475	0.000189573	0.000437393	0.00185974	0.000889743	0.00145389	0.00241574	0.000180662	0	0	0	0	0	0	0	0	0	0	0	0	0	0	0	0.00107307	0	0.600351	NA	NA	-6.3169	-6.67613	-6.96468	-5.99721	-5.87929	-6.85727	-7.2469	-7.47148	-4.31885	-5.48347	-7.5467	-6.49144	-7.19366
K01685	altronate hydrolase [EC:4.2.1.7]	0.000740912	0.00162743	0.000642467	0.00112279	0.00119859	0.000842912	0.000603569	0.00114914	0.00136493	0.0010736	0.000426191	0.000427077	0.00125742	0.00138042	0.00151756	0	0	0	0	0	0	0	0	0	0	0	0	0.000192493	0	0	0.001025	1.28329e-05	0.379	3.87298	3.35318	-6.23057	-7.35529	-6.02783	-6.82373	-6.91719	-6.41432	-5.93915	-6.85691	-7.10321	-6.75969	-5.44689	-5.44981	-2.64595
K01686	mannonate dehydratase [EC:4.2.1.8]	0.0019912	0.00354418	0.00197329	0.00260487	0.00128126	0.00157088	0.00120714	0.00172371	0.00265403	0.00238578	0.000271213	0.00124564	0.00149318	0.00191725	0.00357711	0.000247036	0	0	0	0	0	0	0	0	0	0	0	0	0	0	0.00196272	1.6469e-05	0.452059	3.87298	3.09886	-2.96083	-8.47337	-7.63175	-8.03059	-7.01263	-7.30459	-6.92735	-7.43772	-8.05747	-7.90435	-4.81359	-6.97228	-7.23188
K01687	dihydroxy-acid dehydratase [EC:4.2.1.9]	0.00287103	0.00477379	0.00335001	0.00345819	0.00380244	0.00279693	0.00298012	0.00369367	0.00352607	0.00445346	0.00197598	0.00288277	0.00353648	0.00552168	0.00202341	0.000988142	0.000494315	0.000402253	0.000318674	0.000288434	0.00150754	0.00381388	0.000808734	0.000355619	0.00078534	0.000689655	0.00244798	0.000192493	0.000440723	0.000633312	0.00344307	0.000944473	0.277382	1.03983	1.90641	-1.52927	-3.24576	-3.02686	-3.39945	-3.67523	-0.887263	0.354835	-2.17749	-3.27373	-2.48852	-1.50513	-0.234977	-4.13045
K01689	enolase [EC:4.2.1.11]	0.00291734	0.00412282	0.0033959	0.00291925	0.00297582	0.0032567	0.00215021	0.00299598	0.00401896	0.00298223	0.00530802	0.00412841	0.00385084	0.00283753	0.0052392	0.0165514	0.0316362	0.0172969	0.0178458	0.0334583	0.041206	0.0171625	0.0218358	0.0209815	0.0314136	0.0062069	0.0260098	0.0413859	0.0149846	0.0341989	0.00353995	0.0248116	0.253224	0.416617	0.718307	2.50016	2.93683	2.34524	2.60779	3.4866	3.6573	2.99085	2.86145	2.38133	3.39256	0.225305	2.65246	3.4225
K01693	imidazoleglycerol-phosphate dehydratase [EC:4.2.1.19]	0.000138921	0.000397816	0.000780139	0.000134735	0.000413309	0.000536398	0.000150892	0.000615612	0.000492891	0.000198815	0.000503681	0.000391487	0.000392943	0.000881936	0.000216794	0	0	0	0	0	0	0	0	0	0	0	0	0	0	0	0.000416424	0	0.549149	NA	NA	-3.89648	-5.34985	-6.30403	-3.85534	-5.40364	-5.77188	-4.00802	-5.9672	-5.65217	-4.38415	-5.6828	-5.32728	-5.3325
K01695	tryptophan synthase alpha chain [EC:4.2.1.20]	0.000879833	0.000795631	0.000780139	0.000494027	0.000785286	0.000957854	0.000414953	0.000328326	0.000758294	0.00131218	0.000503681	0.000391487	0.000982357	0.00038345	0.0012285	0	0	0	0	0	0	0	0	0	0	0	0	0	0	0	0.000733067	0	0.42175	NA	NA	-6.47546	-6.33205	-6.30403	-5.65543	-6.3134	-6.59672	-5.40923	-5.08034	-6.26359	-7.04677	-5.6828	-5.32728	-6.63279
K01696	tryptophan synthase beta chain [EC:4.2.1.20]	0.00166705	0.00209757	0.00165206	0.0019312	0.00210787	0.00310345	0.00154664	0.000820816	0.00189573	0.00278341	0.00197598	0.001388	0.00192542	0.00145711	0.00473334	0	0	0	0	0	0	0	0	0	0	0	0	0	0	0	0.00207238	0	0.442329	NA	NA	-7.38978	-7.71944	-7.37683	-7.6008	-7.72647	-8.28237	-7.2823	-6.37646	-7.5742	-8.12588	-7.63371	-7.12722	-7.5965
K01698	porphobilinogen synthase [EC:4.2.1.24]	0.000277842	0.000180825	0.000596577	0.000314381	4.13309e-05	0.000268199	0.00173526	0.000369367	0.000227488	7.9526e-05	0.000503681	3.55897e-05	0.000117883	7.66901e-05	3.61324e-05	0	0	0	0	0	0	0.000381388	0	0	0	0	0	0	0.00132217	0	0.000324051	0.00011357	1.31568	3.06838	1.22167	-4.84721	-4.25418	-5.92262	-5.01962	-2.35983	-4.79805	-2.15677	-5.24552	-4.56978	-3.16231	-5.6828	-2.18871	-3.67675
K01703	3-isopropylmalate/(R)-2-methylmalate dehydratase large subunit [EC:4.2.1.33 4.2.1.35]	0.00194489	0.00285704	0.00252398	0.0023354	0.00202521	0.00279693	0.00184843	0.00266765	0.00276777	0.00334009	0.00205347	0.00224215	0.0027506	0.00180222	0.00278219	0	0	0	0	0	0.000502513	0.000381388	0	0	0	0	0	0	0	0	0.0024492	5.89267e-05	0.184654	2.66743	3.85255	-7.61095	-8.16342	-7.98526	-7.87369	-7.66904	-2.45334	-2.24741	-8.06482	-8.11778	-8.38806	-7.68893	-7.81516	-8.10884
K01704	3-isopropylmalate/(R)-2-methylmalate dehydratase small subunit [EC:4.2.1.33 4.2.1.35]	0.000509377	0.000650971	0.000826029	0.000763496	0.000289316	0.00045977	0.000339507	0.00049249	0.000530806	0.000477156	0.000348702	0.000213538	0.000707297	0.000498485	0.000325192	0	0	0	0	0	0	0	0	0	0	0	0	0	0	0	0.000495475	0	0.361872	NA	NA	-5.69871	-6.04652	-6.38548	-6.27332	-4.9036	-5.55388	-5.12725	-5.65102	-5.75704	-5.60631	-5.16471	-4.48245	-6.1645
K01709	CDP-glucose 4,6-dehydratase [EC:4.2.1.45]	0.000416763	0.00014466	0	4.49115e-05	0.000289316	3.83142e-05	0.000414953	0	0	7.9526e-05	0.000116234	0	0.000117883	0.00015338	0.000180662	0	0	0	0	0	0	0	0	0	0	0	0	0	0	0	0.000133107	0	1.0589	NA	NA	-5.41536	-3.95103	0	-2.45711	-4.9036	-2.27245	-5.40923	0	0	-3.16231	-3.65803	0	-3.67675
K01710	dTDP-glucose 4,6-dehydratase [EC:4.2.1.46]	0.00152813	0.00101262	0.00183562	0.00125752	0.000743955	0.00145594	0.00037723	0.000697694	0.00140284	0.00250507	0.00151104	0.00135241	0.00106095	0.000575175	0.00166209	0.000247036	0	0	0.000318674	0.000288434	0	0.000381388	0	0.000355619	0	0	0	0.000577478	0.000440723	0	0.00126522	0.000173957	0.431702	1.1816	1.45264	-2.58114	-6.67613	-7.52796	-1.94728	-1.33707	-7.19568	0.0154083	-6.14505	-1.95019	-7.97445	-7.24892	-7.09002	-0.866277
K01711	GDPmannose 4,6-dehydratase [EC:4.2.1.47]	0.00111137	0.00104879	0.00119315	0.000943142	0.000909279	0.000689655	0.000226338	0.00053353	0.000909953	0.00115313	0.000619915	0.000711794	0.000628708	0.00046014	0.00101171	0	0	0	0	0	0	0	0	0	0	0	0	0	0	0	0.00081004	0	0.34968	NA	NA	-6.80912	-6.72627	-6.91068	-6.57462	-6.52243	-6.12857	-4.56278	-5.76429	-6.52349	-6.86187	-5.97708	-6.17352	-5.99709
K01712	urocanate hydratase [EC:4.2.1.49]	0.00046307	0.000795631	0.000275343	0.000449115	0.000165323	0.000191571	0.000226338	0.000205204	0.000606635	0.000477156	0.000348702	0.000427077	7.85885e-05	0.000498485	0.00101171	0	0	0	0	0	0	0	0	0	0	0	0	0	0	0	0.000414663	0	0.604981	NA	NA	-5.56398	-6.33205	-4.83463	-5.52078	-4.13195	-4.33322	-4.56278	-4.42763	-5.94635	-5.60631	-5.16471	-5.44981	-3.14712
K01714	4-hydroxy-tetrahydrodipicolinate synthase [EC:4.3.3.7]	0.0012966	0.0015551	0.00165206	0.00112279	0.00157057	0.00168582	0.000943076	0.00147747	0.0012891	0.000954312	0.00193723	0.00145918	0.00113953	0.00111201	0.000975575	0	0.000494315	0.000402253	0.000637349	0.000288434	0	0	0.0012131	0.000355619	0	0.000689655	0	0.000962464	0.00264434	0	0.00134469	0.000512502	0.225634	1.37461	2.60696	-7.02967	-1.63385	-2.01137	-0.807263	-2.40496	-7.40584	-6.57452	-0.282315	-1.8291	-6.59143	-1.47671	-7.19887	-0.241332
K01715	enoyl-CoA hydratase [EC:4.2.1.17]	9.2614e-05	0.00028932	9.1781e-05	4.49115e-05	0.000165323	0.000229885	0.000301784	0.00049249	0.000151659	0	0.000193723	3.55897e-05	0.000314354	0.00046014	0.000180662	0.000741107	0.00197726	0.00120676	0.00350542	0.000865301	0.000502513	0.00114416	0.00161747	0.00248933	0.00157068	0.000689655	0.000611995	0.00192493	0.00705156	0	0.000202949	0.00172654	0.725699	0.995508	0.456061	2.87179	2.73102	3.5795	6.00044	2.31976	1.09524	1.88823	1.69546	3.95052	7.3044	1.78003	3.77012	2.57664
K01733	threonine synthase [EC:4.2.3.1]	0.000601991	0.000542476	0.000367124	0.000494027	0.000289316	7.66284e-05	0.00037723	0.000246245	0.000379147	0.000437393	3.87447e-05	0.000640615	0.000510826	0.00030676	0.000469721	0	0	0	0	0	0.00100503	0.000381388	0	0	0	0	0	0	0	0	0.000385216	9.24276e-05	0.452189	2.93091	2.69635	-5.93544	-5.78784	-5.23697	-5.65543	-4.9036	3.55053	0.0154083	-4.67945	-5.28224	-5.48347	-2.28524	-6.02373	-5.70273
K01734	methylglyoxal synthase [EC:4.2.3.3]	0.000231535	0.000650971	0.000367124	0.000449115	0.00049597	0.000536398	0.00037723	0.00049249	0.000454976	0.000238578	0.000271213	0.000320307	0.000392943	0.000690211	0.000614251	0	0	0	0	0	0	0	0	0	0	0	0	0	0	0	0.000438887	0	0.32864	NA	NA	-4.59416	-6.04652	-5.23697	-5.52078	-5.66098	-5.77188	-5.27512	-5.65102	-5.53909	-4.63563	-4.81359	-5.04574	-5.3325
K01735	3-dehydroquinate synthase [EC:4.2.3.4]	0.000879833	0.000976457	0.00100959	0.000988054	0.000619963	0.00126437	0.00188615	0.000902897	0.000872038	0.000516919	0.000697404	0.001388	0.00102165	0.00107366	0.00292672	0	0	0	0	0	0.000502513	0	0	0	0	0	0	0	0	0	0.00113491	3.35008e-05	0.524526	3.87298	2.88436	-6.47546	-6.62418	-6.67185	-6.64105	-5.97719	-1.31412	-7.56693	-6.51238	-6.46277	-5.71951	-6.14446	-7.12722	-6.68881
K01736	chorismate synthase [EC:4.2.3.5]	0.00120398	0.00235073	0.00128493	0.00206593	0.00198388	0.00168582	0.00192387	0.00180579	0.00174408	0.00310151	0.00213096	0.0020642	0.00239695	0.00214732	0.00184275	0	0	0	0	0	0	0.000381388	0	0	0	0	0	0	0	0	0.00198218	2.54259e-05	0.230169	3.87298	4.07268	-6.9236	-7.88309	-7.01673	-7.69761	-7.63944	-7.40584	-2.30482	-7.50446	-7.45457	-8.28147	-7.74211	-7.69641	-7.91106
K01738	cysteine synthase A [EC:2.5.1.47]	0.00120398	0.00141044	0.00114726	0.00175155	0.0016119	0.00164751	0.00105625	0.00139539	0.00121327	0.00178934	0.00131732	0.000889743	0.00188613	0.00207063	0.00173435	0.000247036	0.000988631	0.000804505	0.000318674	0.000288434	0.00150754	0.00190694	0.00202184	0.00320057	0.00026178	0.00413793	0.00397797	0.00153994	0.000440723	0	0.001475	0.00144283	0.230442	0.952924	2.04796	-2.23971	-0.508312	-0.50672	-2.42211	-2.4422	-0.127285	0.846267	0.531816	1.39209	-2.72695	1.64388	2.14807	-0.29084
K01739	cystathionine gamma-synthase [EC:2.5.1.48]	0.000277842	3.61651e-05	0.000367124	0.000224558	8.26617e-05	0.000574713	3.7723e-05	8.20816e-05	0.000189573	0.000357867	0.000154979	0.000213538	0.000392943	7.66901e-05	0.000289059	0	0	0	0	0	0	0	0	0	0	0	0	0	0	0	0.000223834	0	0.691017	NA	NA	-4.84721	-2.2068	-5.23697	-4.55187	-3.21197	-5.86966	-2.25469	-3.20291	-4.31885	-5.20111	-4.04421	-4.48245	-5.3325
K01744	aspartate ammonia-lyase [EC:4.3.1.1]	0.000972447	0.000795631	0.000504796	0.0015719	0.000702625	0.000498084	0.000679015	0.000369367	0.00064455	0.000715734	0.0014723	0.000533846	0.00055012	0.000345105	0.000867177	0.00123518	0	0	0	0	0	0	0	0	0	0	0.000305998	0	0	0	0.00074818	0.000102745	0.479407	3.14408	2.71331	0.3419	-6.33205	-5.68593	-7.30552	-6.15507	-5.667	-6.10646	-5.24552	-6.03243	-6.18137	-7.21169	-0.783284	-5.80766
K01745	histidine ammonia-lyase [EC:4.3.1.3]	0.00175967	0.00180825	0.000963701	0.00170664	0.00099194	0.000613027	0.00128258	0.000820816	0.00208531	0.000954312	0.00240217	0.00131682	0.00172895	0.00176387	0.00270993	0.000247036	0	0.000402253	0	0	0	0	0	0	0.00026178	0	0	0	0.000440723	0	0.0015272	9.01194e-05	0.395551	1.78869	2.17697	-2.78344	-7.50641	-1.23995	-7.42344	-6.64665	-5.96122	-7.01411	-6.37646	-7.71102	-1.82706	-7.91419	-7.05183	-7.44207
K01749	hydroxymethylbilane synthase [EC:2.5.1.61]	0.000324149	0.000253155	9.1781e-05	0.000134735	0.000289316	0.000229885	0.000679015	0.000164163	0.000151659	0	0.000232468	3.55897e-05	0	0	0.00014453	0	0	0	0	0	0	0	0	0	0	0	0	0	0	0	0.00018203	0	0.954319	NA	NA	-5.06242	-4.71784	-3.3474	-3.85534	-4.9036	-4.58427	-6.10646	-4.12237	-4.01488	0	-4.59972	-2.18871	0
K01752	L-serine dehydratase [EC:4.3.1.17]	0.000972447	0.00104879	0.000734248	0.000269469	0.000619963	0.000766284	0.000905353	0.000697694	0.00064455	0.00147123	0.00162728	0.00131682	0.00129671	0.000690211	0.000686515	0	0	0	0	0	0	0	0	0	0	0	0	0	0	0	0.000916504	0	0.404781	NA	NA	-6.61831	-6.72627	-6.21771	-4.80462	-5.97719	-6.27851	-6.51626	-6.14505	-6.03243	-7.21065	-7.35515	-7.05183	-7.0298
K01753	D-serine dehydratase [EC:4.3.1.18]	0.000138921	0.000397816	0.000137672	0	0.000206654	0.000153257	0.000150892	0.000123122	7.58294e-05	0	0	0	0.000196471	0.000115035	0	0	0	0	0	0	0	0	0	0	0	0	0	0	0	0	0.000113045	0	0.964785	NA	NA	-3.89648	-5.34985	-3.88432	0	-4.43732	-4.02907	-4.00802	-3.73468	-3.10147	0	0	0	-4.36787
K01754	threonine dehydratase [EC:4.3.1.19]	0.00046307	0.000325486	0.000550686	0.000179646	0.000619963	0.000306513	0.000452676	0.00049249	0.000379147	0.000675971	0.000348702	0.000284718	0.000746591	0.000690211	0.000108397	0	0	0	0	0	0	0	0	0	0	0	0	0	0	0	0.000441618	0	0.430134	NA	NA	-5.56398	-5.06818	-5.80912	-4.24524	-5.97719	-4.98419	-5.53193	-5.65102	-5.28224	-6.10008	-5.16471	-4.88126	-6.24144
K01755	argininosuccinate lyase [EC:4.3.2.1]	0.00185228	0.00191675	0.00279932	0.00220066	0.00256251	0.00291188	0.0034328	0.00233933	0.00170616	0.00230625	0.00232468	0.00163713	0.00235766	0.0023007	0.0013369	0	0	0	0	0	0.00100503	0.000381388	0	0	0	0	0	0	0	0	0.00226567	9.24276e-05	0.237114	2.93091	3.62769	-7.54093	-7.59002	-8.13408	-7.78834	-8.00703	-1.52538	-3.13691	-7.8761	-7.42304	-7.85565	-7.86708	-7.36381	-7.88732
K01756	adenylosuccinate lyase [EC:4.3.2.2]	0.00120398	0.000795631	0.00110137	0.000943142	0.00103327	0.00114943	0.00275378	0.00053353	0.00147867	0.00115313	0.000813638	0.00177949	0.000589414	0.000728556	0.0013369	0.000247036	0	0	0	0.000288434	0.000502513	0.000381388	0	0	0.00026178	0	0	0	0	0	0.0011596	0.000112077	0.476943	1.54966	1.70006	-2.23971	-6.33205	-6.7962	-6.57462	-1.80563	-1.17775	-2.81997	-5.76429	-7.21788	-2.0975	-6.36394	-7.4834	-5.90548
K01760	cystathionine beta-lyase [EC:4.4.1.8]	0.000324149	0.00028932	0.000183562	8.9823e-05	0.000206654	0.000153257	0.000150892	0.000246245	0.000341232	0.000278341	0.000503681	0.000391487	0.000353648	0.000268415	0.000289059	0.000494071	0.000988631	0	0	0.000288434	0	0	0	0	0.00026178	0	0	0	0	0	0.000271318	0.000135528	0.390904	2.0661	2.40202	0.593135	1.73826	-4.27472	-3.31937	0.462016	-4.02907	-4.00802	-4.67945	-5.13435	-0.0853366	-5.6828	-5.32728	-5.18447
K01766	cysteine sulfinate desulfinase [EC:4.4.1.-]	9.2614e-05	0.000325486	0.000137672	0.000179646	0.000165323	0.000229885	0.000113169	0.000123122	0.000379147	0.000198815	0.00058117	0.000498256	7.85885e-05	0.00015338	0.000361324	0	0	0	0	0	0	0	0	0	0	0	0	0	0	0	0.000241173	0	0.637537	NA	NA	-3.35916	-5.06818	-3.88432	-4.24524	-4.13195	-4.58427	-3.62257	-3.73468	-5.28224	-4.38415	-5.8855	-5.66748	-3.14712
K01770	2-C-methyl-D-erythritol 2,4-cyclodiphosphate synthase [EC:4.6.1.12]	0.000972447	0.000687136	0.000826029	0.000628761	0.00144658	0.000574713	0.00113169	0.000984979	0.000872038	0.000954312	0.000891127	0.000854153	0.000943063	0.00122704	0.00108397	0	0	0	0.000318674	0	0	0	0	0	0	0	0	0	0	0	0.000938536	2.1245e-05	0.241858	3.87298	4.00121	-6.61831	-6.12337	-6.38548	-0.958618	-7.18644	-5.86966	-6.83503	-6.63659	-6.46277	-6.59143	-6.49366	-6.43322	-6.5745
K01775	alanine racemase [EC:5.1.1.1]	0.00046307	0.000867961	0.000458905	0.000449115	0.000702625	0.000881226	0.00037723	0.000984979	0.000379147	0.000159052	0.000929872	0.000569436	0.00117883	0.0011887	0.000361324	0	0	0	0	0	0	0	0	0	0	0	0	0	0	0	0.000663431	0	0.485403	NA	NA	-5.56398	-6.45609	-5.55122	-5.52078	-6.15507	-6.47772	-5.27512	-6.63659	-5.28224	-4.0794	-6.55439	-5.85658	-6.8934
K01776	glutamate racemase [EC:5.1.1.3]	0.000416763	0.000723301	0.000413015	0.00058385	0.00049597	0.000727969	0.000603569	0.000984979	0.000454976	0.000596445	0.000697404	0.000320307	0.000510826	0.000498485	0.000433589	0	0	0	0	0	0	0	0	0	0	0	0	0	0	0	0.000564097	0	0.297694	NA	NA	-5.41536	-6.19633	-5.40264	-5.89203	-5.66098	-6.20549	-5.93915	-6.63659	-5.53909	-5.92231	-6.14446	-5.04574	-5.70273
K01778	diaminopimelate epimerase [EC:5.1.1.7]	0.00125029	0.00148277	0.000734248	0.00112279	0.000867948	0.000957854	0.000452676	0.00123122	0.000947867	0.00123265	0.000658659	0.000711794	0.00161107	0.00103532	0.00119237	0	0	0	0	0	0	0	0	0	0	0	0	0	0	0	0.00103263	0	0.306862	NA	NA	-6.97761	-7.22185	-6.21771	-6.82373	-6.45606	-6.59672	-5.53193	-6.95562	-6.58175	-6.95728	-6.0632	-6.17352	-7.3408
K01783	ribulose-phosphate 3-epimerase [EC:5.1.3.1]	0.000601991	0.000687136	0.000550686	0.000538938	0.000206654	0.000574713	0.000113169	0.000902897	0.000454976	0.000437393	0.000426191	0.000391487	0.00027506	0.00053683	0.000289059	0	0	0	0	0	0	0	0	0	0	0	0	0	0	0	0.000465812	0	0.427511	NA	NA	-5.93544	-6.12337	-5.80912	-5.77857	-4.43732	-5.86966	-3.62257	-6.51238	-5.53909	-5.48347	-5.44689	-5.32728	-4.83319
K01784	UDP-glucose 4-epimerase [EC:5.1.3.2]	0.00101875	0.00101262	0.00114726	0.000718584	0.000909279	0.00114943	0.00086763	0.00192892	0.00106161	0.00079526	0.000774893	0.000960922	0.00145389	0.00207063	0.000614251	0.00123518	0.000988631	0.000402253	0.000318674	0.00115374	0.000502513	0.000381388	0.000808734	0.00142248	0.00104712	0	0.000917993	0.00134745	0	0.000633312	0.00109893	0.000743964	0.381799	0.624977	0.710991	0.275453	-0.0342492	-1.48912	-1.14844	0.340189	-1.17775	-1.16501	-1.24378	0.418728	0.392613	-6.29442	-0.0652427	-0.108907
K01786	L-ribulose-5-phosphate 4-epimerase [EC:5.1.3.4]	0.000370456	0.00014466	0.000275343	0	0.000371978	0.000114943	0.000452676	0.000246245	0.000227488	0.000437393	0.000193723	0.000106769	0.000235766	7.66901e-05	0.000289059	0	0	0	0	0	0.00100503	0.000762777	0.000404367	0.000355619	0	0	0	0	0.000440723	0	0.000236213	0.000197901	0.567053	1.64772	1.53892	-5.24966	-3.95103	-4.83463	0	-5.25542	3.02218	0.740048	0.693387	0.622485	-5.48347	-4.34854	-3.54559	-4.61921
K01788	N-acylglucosamine-6-phosphate 2-epimerase [EC:5.1.3.9]	0.000138921	0.000361651	0.000137672	0	4.13309e-05	0.000229885	3.7723e-05	0.000328326	0	0.000159052	0.000116234	0.000106769	0.000196471	0.000268415	7.22648e-05	0	0	0	0	0	0	0	0	0	0	0	0	0	0	0	0.000146314	0	0.770176	NA	NA	-3.89648	-5.21587	-3.88432	0	-2.35983	-4.58427	-2.25469	-5.08034	0	-4.0794	-3.65803	-3.54559	-4.36787
K01790	dTDP-4-dehydrorhamnose 3,5-epimerase [EC:5.1.3.13]	0.000324149	0.000759466	0.000550686	0.000494027	0.000454639	0.000613027	0.00037723	0.00049249	0.000682464	0.000715734	0.000154979	0.000996512	0.000353648	0.000690211	0.000505853	0	0	0	0	0	0	0	0	0	0	0	0	0	0	0	0.000544341	0	0.381689	NA	NA	-5.06242	-6.26579	-5.80912	-5.65543	-5.53804	-5.96122	-5.27512	-5.65102	-6.11367	-6.18137	-4.04421	-6.65322	-5.18447
K01791	UDP-N-acetylglucosamine 2-epimerase (non-hydrolysing) [EC:5.1.3.14]	0.000972447	0.000253155	0.000826029	0.00058385	0.000826617	0.000804598	0.00169754	0.000451449	0.000379147	7.9526e-05	0.00058117	0.000391487	0.000746591	0.00103532	0.000361324	0	0	0	0	0	0	0	0	0	0	0	0	0	0	0	0.000666016	0	0.594702	NA	NA	-6.61831	-4.71784	-6.38548	-5.89203	-6.3865	-6.34802	-7.41577	-5.5281	-5.28224	-3.16231	-5.8855	-5.32728	-6.24144
K01803	triosephosphate isomerase (TIM) [EC:5.3.1.1]	0.0012966	0.00162743	0.00174384	0.00152699	0.000826617	0.00153257	0.00113169	0.00164163	0.00200948	0.00119289	0.0014723	0.00117446	0.00149318	0.00164884	0.000867177	0.0185277	0.0434998	0.0406275	0.0286807	0.0467263	0.0386935	0.0312738	0.0117266	0.0366287	0.0361257	0.0427586	0.0232558	0.0225217	0.0396651	0.0360988	0.00141238	0.0331207	0.231457	0.307229	0.408568	3.82657	4.73184	4.53422	4.2224	5.80383	4.64906	4.77617	2.82906	4.18131	4.90885	4.85065	4.29591	3.90586
K01804	L-arabinose isomerase [EC:5.3.1.4]	0.00203751	0.000904126	0.00220274	0.00152699	0.000661294	0.000996169	0.000565846	0.00114914	0.00197156	0.00151099	7.74893e-05	0.00188626	0.00141459	0.00030676	0.00169822	0.0076581	0.00247158	0.0164924	0.000318674	0.00980675	0.0130653	0.0125858	0.00970481	0.00213371	0.0091623	0.0103448	0.0107099	0.000962464	0.0114588	0.00316656	0.00126065	0.0080028	0.523518	0.623101	0.251227	1.905	1.44079	2.89876	-2.22538	3.87023	3.6999	4.45112	3.06713	0.113472	2.59227	6.88698	2.49907	-0.550834
K01805	xylose isomerase [EC:5.3.1.5]	0.000972447	0.000687136	0.00174384	0.000763496	0.000619963	0.000727969	0.000150892	0.000369367	0.00121327	0.00143147	0.0025184	0.00131682	0.000628708	0.00030676	0.000939442	0.0177866	0.00889768	0.0450523	0.014659	0.0190366	0.0175879	0	0.00768298	0.0124467	0.0159686	0.0117241	0.0235618	0.00731473	0.00749229	0.0234326	0.000959332	0.0155096	0.640145	0.672694	0.0715529	4.17907	3.67554	4.68333	4.24523	4.91813	4.5757	-4.00802	4.34188	3.3481	3.47053	2.21441	4.15102	3.51955
K01808	ribose 5-phosphate isomerase B [EC:5.3.1.6]	4.6307e-05	0.00021699	0.000183562	0.000134735	0.000247985	0.000306513	0.000150892	0.000287286	7.58294e-05	3.9763e-05	0.000232468	0.000106769	0.000235766	0.00023007	3.61324e-05	0	0	0	0	0	0	0	0	0	0	0	0	0	0	0	0.000168738	0	0.542546	NA	NA	-2.49331	-4.50456	-4.27472	-3.85534	-4.68922	-4.98419	-4.00802	-4.89378	-3.10147	-2.31507	-4.59972	-3.54559	-4.61921
K01809	mannose-6-phosphate isomerase [EC:5.3.1.8]	0.000138921	0.000180825	9.1781e-05	0.000224558	0.000165323	0.000306513	0.000528123	0.000410408	0.000189573	0.000238578	0.000154979	7.11794e-05	0.000314354	0.000690211	3.61324e-05	0	0	0	0	0	0	0	0	0	0	0	0	0	0	0	0.000249431	0	0.714529	NA	NA	-3.89648	-4.25418	-3.3474	-4.55187	-4.13195	-4.98419	-5.74986	-5.39372	-4.31885	-4.63563	-4.04421	-3.02111	-5.0195
K01810	glucose-6-phosphate isomerase [EC:5.3.1.9]	0.00222274	0.00224223	0.00183562	0.00269469	0.00210787	0.00252874	0.00207477	0.00250349	0.00204739	0.00170981	0.00282836	0.00323866	0.00243625	0.00264581	0.00198728	0.00296443	0.00148295	0.00402253	0.00478011	0.00374964	0.000502513	0.00114416	0.0036393	0.00284495	0.00183246	0.00275862	0.00673195	0.0026949	0.00352578	0	0.00234025	0.00284495	0.174925	0.605553	1.79152	0.413799	-0.593194	1.12758	0.824596	0.827978	-2.30845	-0.853037	0.53793	0.472648	0.0993851	-0.0358907	1.05332	0.145006
K01811	alpha-D-xyloside xylohydrolase [EC:3.2.1.177]	0.000555684	0.00014466	0.000229453	4.49115e-05	0.000578632	0.000229885	0	0.000369367	0.000227488	0.000357867	7.74893e-05	0.000106769	0.000432237	0.000191725	0.000180662	0	0	0	0	0	0	0	0	0	0	0	0	0	0	0	0.000248455	0	0.710258	NA	NA	-5.82192	-3.95103	-4.58167	-2.45711	-5.87929	-4.58427	0	-5.24552	-4.56978	-5.20111	-3.12911	-3.54559	-5.46675
K01812	glucuronate isomerase [EC:5.3.1.12]	0.00152813	0.000940291	0.00156028	0.00112279	0.00144658	0.000996169	0.000905353	0.00180579	0.00113744	0.000914549	0.000116234	0.00149477	0.00125742	0.00157215	0.000578118	0.00494071	0.00840336	0.00321802	0.00159337	0.00461494	0.0130653	0.0129672	0.00606551	0.00817923	0.00680628	0.00551724	0.00703794	0.00442733	0.0141031	0.00126662	0.0011584	0.00681375	0.380256	0.584099	0.619243	1.68646	3.14624	1.03963	0.501231	1.66685	3.6999	3.82551	1.7424	2.83531	2.88216	5.45239	2.22766	1.8078
K01813	L-rhamnose isomerase [EC:5.3.1.14]	0.00111137	0.000723301	0.000780139	0.0019312	0.000785286	0.000689655	0.000603569	0.000902897	0.00144076	0.00186886	7.74893e-05	0.000284718	0.00106095	0.00130373	0.00119237	0.00568182	0.0123579	0.00362027	0.00223072	0.00490337	0.0150754	0.000762777	0.00485241	0.00640114	0.00497382	0.00758621	0.00642595	0.00173244	0.00881446	0.0050665	0.000983752	0.00603234	0.526398	0.632186	0.264195	2.34363	4.07605	2.1999	0.207017	2.62717	4.43036	0.332827	2.41315	2.14377	1.40739	6.44003	4.44875	0.70222
K01814	phosphoribosylformimino-5-aminoimidazole carboxamide ribotide isomerase [EC:5.3.1.16]	0.00046307	0.000867961	0.00110137	0.000763496	0.00049597	0.000766284	0.000641292	0.000656653	0.000606635	0.000994075	0.000116234	0.000782974	0.000785885	0.00061352	0.000650383	0	0	0	0	0	0	0	0	0	0	0	0	0	0	0	0.000687054	0	0.338783	NA	NA	-5.56398	-6.45609	-6.7962	-6.27332	-5.66098	-6.27851	-6.02523	-6.05886	-5.94635	-6.64972	-3.65803	-6.3092	-6.31449
K01815	4-deoxy-L-threo-5-hexosulose-uronate ketol-isomerase [EC:5.3.1.17]	0.00106506	0.000904126	0.00114726	0.00166173	0.000867948	0.00045977	0.000603569	0.000820816	0.000834123	0.00147123	0.000232468	0.00110328	0.000510826	0.00061352	0.000578118	0.00222332	0.000988631	0.00201126	0.000318674	0.00288434	0	0	0.000404367	0.00177809	0.00340314	0.000689655	0.00305998	0.000384986	0.00308506	0	0.000858257	0.00141543	0.449773	0.900537	1.00159	1.05477	0.127558	0.804541	-2.34661	1.72103	-5.55388	-5.93915	-1.00362	1.0829	1.2043	1.52885	1.46341	-0.399
K01817	phosphoribosylanthranilate isomerase [EC:5.3.1.24]	0.000324149	0.000253155	0.000137672	0.000494027	0.000247985	0.000383142	0.000113169	0.000246245	0.000341232	0.000835023	0.000232468	0.000213538	0.000314354	0.00038345	0.000794913	0	0	0	0	0	0	0	0	0	0	0	0	0	0	0	0.000354301	0	0.594945	NA	NA	-5.06242	-4.71784	-3.88432	-5.65543	-4.68922	-5.29698	-3.62257	-4.67945	-5.13435	-6.40092	-4.59972	-4.48245	-5.0195
K01818	L-fucose/D-arabinose isomerase [EC:5.3.1.25 5.3.1.3]	0.00157444	0.00151893	0.0019274	0.00134735	0.00132259	0.00214559	0.00177298	0.000984979	0.000909953	0.00190862	0.00437815	0.000249128	0.00235766	0.00299091	0.000867177	0.00815217	0.00889768	0.0100563	0.00414277	0.00490337	0.00904523	0.00419527	0.00485241	0.00960171	0.00366492	0.0110345	0.00703794	0.00346487	0.00881446	0.0050665	0.00175039	0.00686201	0.566833	0.383402	-0.564067	2.36498	2.54252	2.37734	1.61328	1.88248	2.07067	1.23791	2.28893	3.38516	0.937641	1.33164	4.76547	0.553499
K01834	2,3-bisphosphoglycerate-dependent phosphoglycerate mutase [EC:5.4.2.11]	0.0012966	0.00104879	0.00137672	0.00175155	0.000578632	0.00130268	0.00105625	0.000205204	0.00166825	0.000914549	0.000619915	0.000925333	0.000589414	0.00061352	0.00184275	0.000988142	0.000988631	0.000402253	0.000318674	0.000288434	0	0.000381388	0.000808734	0	0.00026178	0.000689655	0.000611995	0.000384986	0.000440723	0	0.00105268	0.000437693	0.46062	0.744696	0.693074	-0.388496	-0.0843887	-1.75007	-2.42211	-0.979955	-7.03637	-1.44587	1.92769	-7.39081	-1.76631	0.151487	-0.588577	-0.601753
K01835	phosphoglucomutase [EC:5.4.2.2]	0.000648298	0.000614806	0.00091781	0.000763496	0.000619963	0.000574713	0.000641292	0.000943938	0.00056872	0.000477156	0.000852383	0.000640615	0.000903768	0.000996971	0.000541986	0	0.00197726	0	0.000637349	0.000288434	0.000502513	0.000381388	0.000404367	0.00177809	0	0.000689655	0	0	0	0.00189994	0.000713728	0.0005706	0.234435	1.26756	2.4348	-6.04067	1.6693	-6.53576	-0.256851	-1.07786	-0.19014	-0.734703	-1.20299	1.62748	-5.60631	-0.301684	-6.02373	-6.51376
K01839	phosphopentomutase [EC:5.4.2.7]	0.000416763	0.000542476	0.000504796	0.000179646	0.000661294	0.000804598	0.00037723	0.00127226	0.000265403	3.9763e-05	0.000116234	7.11794e-05	0.000707297	0.000805246	3.61324e-05	0	0	0	0	0	0	0	0	0	0	0	0	0	0	0	0.000453355	0	0.781717	NA	NA	-5.41536	-5.78784	-5.68593	-4.24524	-6.06887	-6.34802	-5.27512	-7.00255	-4.78347	-2.31507	-3.65803	-3.02111	-6.1645
K01843	lysine 2,3-aminomutase [EC:5.4.3.2]	9.2614e-05	0.000325486	4.58905e-05	0.000449115	4.13309e-05	0.000268199	0.000264061	0.000287286	0.000379147	0.000238578	3.87447e-05	3.55897e-05	0.00027506	0.00015338	0.000541986	0	0	0	0	0.000288434	0	0	0.000404367	0	0	0	0	0	0	0	0.000229098	4.61867e-05	0.693418	2.68129	1.95113	-3.35916	-5.06818	-2.4826	-5.52078	2.53951	-4.79805	-4.77643	0.47906	-5.28224	-4.63563	-2.28524	-2.18871	-4.83319
K01844	beta-lysine 5,6-aminomutase alpha subunit [EC:5.4.3.3]	0.000694605	0.000542476	0.000137672	0.000314381	0.000537301	0.000498084	0.000452676	0.000205204	0.000872038	0.000198815	7.74893e-05	3.55897e-05	0.000628708	0.000115035	0.0013369	0	0	0	0	0.000865301	0	0	0.0012131	0	0	0	0	0	0.000440723	0	0.000443132	0.000167942	0.794636	2.2458	1.49886	-6.13874	-5.78784	-3.88432	-5.01962	0.677445	-5.667	-5.53193	2.50677	-6.46277	-4.38415	-3.12911	-2.18871	-5.99709
K01845	glutamate-1-semialdehyde 2,1-aminomutase [EC:5.4.3.8]	0.000231535	0.000723301	0.000321234	0.000269469	0.000413309	0.000651341	0.00199932	0.000410408	0.000492891	0.000159052	0.00193723	7.11794e-05	0.000628708	0.00030676	0.000180662	0	0	0	0	0	0	0	0	0	0	0	0	0	0	0	0.000586427	0	1.00916	NA	NA	-4.59416	-6.19633	-5.04978	-4.80462	-5.40364	-6.04732	-7.65056	-5.39372	-5.65217	-4.0794	-7.60528	-3.02111	-5.99709
K01847	methylmalonyl-CoA mutase [EC:5.4.99.2]	0.00379718	0.0044483	0.00357946	0.00565885	0.00305848	0.00310345	0.00422498	0.00225724	0.00633175	0.00477156	0.005463	0.00498256	0.00243625	0.00164884	0.00509467	0.000247036	0	0.000402253	0	0.000576868	0.00100503	0.000762777	0	0.000711238	0	0.000689655	0.000611995	0.000384986	0.00176289	0.00126662	0.0040571	0.000561423	0.337249	0.907724	1.42844	-3.88868	-8.80035	-3.12217	-9.14691	-2.38642	-1.617	-2.45423	-7.8248	-3.13634	-8.90134	-2.96762	-3.0048	-2.6307
K01848	methylmalonyl-CoA mutase, N-terminal domain [EC:5.4.99.2]	0	0	0	0	0	3.83142e-05	0.000679015	0	3.79147e-05	0	3.87447e-05	0	0	0	0	0	0	0	0	0.000865301	0	0.00114416	0	0	0	0	0.000305998	0	0	0.00126662	5.29325e-05	0.000238806	3.28556	1.90599	-0.785598	0	0	0	0	6.45171	-2.27245	0.744243	0	-2.26047	0	-2.28524	4.98184	0
K01849	methylmalonyl-CoA mutase, C-terminal domain [EC:5.4.99.2]	0	3.61651e-05	0	0	0	0.000114943	7.54461e-05	0	0	0	0	0	0	0	0	0.000494071	0.000988631	0.000402253	0.000956023	0.000576868	0.00251256	0.00419527	0.000808734	0.00248933	0.00052356	0.00206897	0.000611995	0.00153994	0.00220361	0.00253325	1.51036e-05	0.001527	2.29288	0.721468	-1.66815	5.65556	4.43508	5.36546	6.59399	5.87496	4.33555	5.62104	6.35532	7.9654	5.73758	7.69972	5.95883	7.27607
K01854	UDP-galactopyranose mutase [EC:5.4.99.9]	0.000787219	0.000904126	0.00114726	0.00103297	0.000867948	0.000689655	0.000980799	0.00147747	0.000530806	0.000914549	7.74893e-05	0.000889743	0.000707297	0.000345105	0.000614251	0	0	0	0	0	0	0	0	0	0	0	0	0	0	0	0.000797779	0	0.418414	NA	NA	-6.3169	-6.51432	-6.85457	-6.70455	-6.45606	-6.12857	-6.63052	-7.21672	-5.75704	-6.53068	-3.12911	-6.49144	-6.1645
K01866	tyrosyl-tRNA synthetase [EC:6.1.1.1]	0.00268581	0.00318253	0.00266165	0.00247013	0.0033478	0.00306513	0.00384775	0.00250349	0.00291943	0.00413535	0.00325455	0.00341661	0.00286848	0.00199394	0.002457	0.000494071	0	0	0	0	0.000502513	0	0	0	0.00026178	0	0	0.000192493	0	0	0.00298731	9.67238e-05	0.189224	1.87787	3.31093	-2.41902	-8.31855	-8.06159	-7.95427	-8.39137	-2.58499	-8.59162	-7.97355	-8.19448	-3.93098	-8.35074	-8.42064	-3.82937
K01867	tryptophanyl-tRNA synthetase [EC:6.1.1.2]	0.000694605	0.00101262	0.000596577	0.000943142	0.00132259	0.0010728	0.00132031	0.0011081	0.000758294	0.000596445	0.000852383	0.00117446	0.00141459	0.00149546	0.000831045	0	0	0	0	0	0	0	0	0	0	0	0	0	0	0	0.00101289	0	0.28904	NA	NA	-6.13874	-6.67613	-5.92262	-6.57462	-7.05809	-6.75862	-7.05561	-6.80491	-6.26359	-5.92231	-6.43026	-6.88809	-7.15441
K01868	threonyl-tRNA synthetase [EC:6.1.1.3]	0.00370456	0.00441214	0.00394658	0.00449115	0.00458772	0.00498084	0.00320646	0.00504802	0.004891	0.0029027	0.00554049	0.00501815	0.00432237	0.00429464	0.00375777	0.00172925	0.00148295	0	0.000318674	0.00144217	0.00100503	0.00343249	0.000808734	0.000711238	0.00052356	0	0	0.00173244	0.00264434	0	0.00434031	0.00105539	0.168147	0.976942	2.53855	-1.09473	-1.56658	-8.62811	-3.77556	-1.66271	-2.29777	0.0979813	-2.6271	-2.76453	-2.44863	-9.11647	-8.97388	-1.31405
K01869	leucyl-tRNA synthetase [EC:6.1.1.4]	0.00606622	0.00596723	0.00651645	0.00615288	0.00731556	0.00536398	0.00513033	0.00607404	0.00625592	0.00636208	0.00685781	0.00572995	0.00495108	0.00532996	0.0052392	0.000247036	0	0	0.000637349	0.000288434	0	0.000381388	0	0	0.00026178	0	0	0	0	0	0.00595418	0.000121066	0.112614	1.62907	3.85459	-4.56313	-9.22333	-9.35016	-3.25099	-4.61746	-9.06985	-3.71519	-9.24889	-9.29138	-4.55125	-9.42371	-9.16489	-8.95451
K01870	isoleucyl-tRNA synthetase [EC:6.1.1.5]	0.00634406	0.00636505	0.00711303	0.00696129	0.00586898	0.00762452	0.00995888	0.00673069	0.00758294	0.0054873	0.00856257	0.00665528	0.00723015	0.00778404	0.00700968	0	0	0	0	0.000288434	0	0.00114416	0	0	0	0	0	0.000192493	0	0	0.0071519	0.000108339	0.153418	2.7617	4.17002	-9.31154	-9.31629	-9.47635	-9.44528	-4.30008	-9.57639	-3.11058	-9.39675	-9.56851	-9.10258	-9.74358	-9.38052	-5.16008
K01872	alanyl-tRNA synthetase [EC:6.1.1.7]	0.0046307	0.00509927	0.00564453	0.00511991	0.00578632	0.00559387	0.00520578	0.00566363	0.00436019	0.00616327	0.00623789	0.00505374	0.00534402	0.00556003	0.00556439	0.000988142	0.000494315	0.000402253	0	0	0	0.00114416	0.000808734	0.000711238	0.00104712	0	0	0.000384986	0	0.00126662	0.00540184	0.000483172	0.0946015	0.989298	3.38647	-2.21703	-3.34072	-3.77781	-9.00279	-9.17899	-9.13028	-2.17603	-2.7928	-2.59915	-2.54589	-9.28723	-8.98406	-3.76075
K01873	valyl-tRNA synthetase [EC:6.1.1.9]	0.00532531	0.00611189	0.0048185	0.0058385	0.00657161	0.0062069	0.00724282	0.00656653	0.004891	0.00485109	0.00503681	0.00647733	0.00440096	0.00602017	0.00404683	0	0	0	0	0.000288434	0	0.000762777	0	0	0.00052356	0	0	0.000384986	0	0	0.00562708	0.00013065	0.165326	1.86512	3.49588	-9.05943	-9.25783	-8.91543	-9.19192	-4.46296	-9.28005	-3.23042	-9.36118	-8.93693	-3.18756	-8.97923	-9.34148	-3.48122
K01874	methionyl-tRNA synthetase [EC:6.1.1.10]	0.00351933	0.00596723	0.00426782	0.00552412	0.00545567	0.00394636	0.00305557	0.00525322	0.00606635	0.006879	0.00476559	0.00669087	0.00436166	0.0046014	0.00650383	0.00123518	0.000988631	0	0.0012747	0.000288434	0.00201005	0.00266972	0	0	0.00026178	0	0.000305998	0.000577478	0	0	0.00512387	0.000640798	0.229035	1.29999	2.50486	-1.50304	-2.58145	-8.74073	-2.10692	-4.19492	-0.969783	-0.194072	-9.0398	-9.24706	-4.66378	-8.89954	-4.40636	-2.89558
K01875	seryl-tRNA synthetase [EC:6.1.1.11]	0.00148182	0.0014466	0.00133082	0.00170664	0.0017359	0.00164751	0.0014712	0.00143643	0.00193365	0.00115313	0.00267338	0.00249128	0.00157177	0.00176387	0.00209568	0	0	0	0	0.000576868	0	0.000381388	0	0	0.00104712	0	0	0	0	0	0.00172931	0.000133692	0.242668	2.28508	3.23519	-7.22093	-7.18646	-7.06698	-7.42344	-1.57286	-7.37287	-1.92009	-7.17635	-7.60262	-0.137869	-8.06791	-7.96652	-7.3054
K01876	aspartyl-tRNA synthetase [EC:6.1.1.12]	0.00384348	0.0028932	0.00357946	0.00336836	0.00322381	0.00340996	0.00362141	0.00320118	0.0051564	0.00314128	0.00484308	0.00533846	0.00365437	0.00433299	0.00383003	0.000741107	0	0	0.000318674	0.000865301	0	0.00343249	0.000808734	0.000355619	0.00026178	0	0.000611995	0.000769971	0.000440723	0	0.00382917	0.00057376	0.196867	1.49162	2.92158	-2.35907	-8.1815	-8.48762	-3.36159	-1.88538	-8.41784	-0.0770762	-1.97164	-3.82075	-3.53543	-8.92276	-3.10415	-2.23207
K01878	glycyl-tRNA synthetase alpha chain [EC:6.1.1.14]	0.000231535	0.00014466	0.000413015	0.000134735	0.000165323	0.000498084	0.00162209	8.20816e-05	7.58294e-05	0	3.87447e-05	0	0.000117883	3.8345e-05	7.22648e-05	0	0	0	0	0	0	0	0	0	0	0	0	0	0	0	0.000242306	0	1.68139	NA	NA	-4.59416	-3.95103	-5.40264	-3.85534	-4.13195	-5.667	-7.35058	-3.20291	-3.10147	0	-2.28524	0	-3.67675
K01879	glycyl-tRNA synthetase beta chain [EC:6.1.1.14]	0.000277842	0.000108495	0.000137672	4.49115e-05	0.000123993	0.000229885	0.00184843	8.20816e-05	0.000227488	0	0	0	0.00027506	0.000191725	7.22648e-05	0	0	0	0	0	0	0	0	0	0	0	0	0	0	0	0.000241323	0	1.88514	NA	NA	-4.84721	-3.56676	-3.88432	-2.45711	-3.74408	-4.58427	-7.53794	-3.20291	-4.56978	0	0	0	-4.83319
K01880	glycyl-tRNA synthetase [EC:6.1.1.14]	0.00208382	0.00249539	0.00247809	0.00291925	0.00260384	0.00249042	0.00150892	0.00357055	0.00212322	0.00202791	0.0021697	0.00252687	0.00282919	0.00268415	0.00162596	0.00148221	0	0	0	0.00230747	0	0.000381388	0.000404367	0	0.00026178	0	0	0.000962464	0	0	0.00240915	0.000386646	0.214704	1.77349	3.04617	-0.488681	-7.96889	-7.95889	-8.19439	-0.173622	-7.96603	-1.95637	-3.1112	-7.73689	-2.90658	-7.76799	-7.98691	-1.54576
K01881	prolyl-tRNA synthetase [EC:6.1.1.15]	0.0026395	0.00292937	0.00344179	0.00332345	0.00301715	0.00329502	0.00309329	0.00324222	0.00337441	0.00170981	0.00453313	0.00320307	0.00337931	0.00329767	0.00234861	0	0.000494315	0	0	0.000288434	0.00100503	0.00114416	0	0	0.00026178	0	0.000305998	0.000192493	0.000440723	0	0.00312185	0.000275529	0.195596	1.33755	2.77365	-8.04958	-2.54311	-8.4312	-8.38087	-3.34248	-1.70314	-1.42695	-8.34528	-8.40276	-2.66174	-8.82754	-3.34597	-4.06505
K01883	cysteinyl-tRNA synthetase [EC:6.1.1.16]	0.00375087	0.00325486	0.00367124	0.00363783	0.00384377	0.00344828	0.00381003	0.00365263	0.00409479	0.00469204	0.00414568	0.00441313	0.0034186	0.00375781	0.00429975	0.000247036	0	0	0	0	0	0.000381388	0	0	0	0	0.000305998	0	0	0	0.00385942	6.22948e-05	0.102993	2.11013	4.35672	-3.87103	-8.35088	-8.52405	-8.5109	-8.59013	-8.43391	-3.28691	-8.51674	-8.68116	-8.87714	-8.69894	-3.80708	-8.42148
K01885	glutamyl-tRNA synthetase [EC:6.1.1.17]	0.00324149	0.00350801	0.0033959	0.0035031	0.00405042	0.00245211	0.00158437	0.00340639	0.00307109	0.00425464	0.00461062	0.00409282	0.00267201	0.00226236	0.00285446	0.000247036	0	0.000402253	0.000637349	0.000288434	0.000502513	0.00190694	0	0	0	0	0	0	0	0	0.00326398	0.000265635	0.249626	1.89374	2.9234	-3.66106	-8.45862	-3.04643	-2.44013	-3.76615	-2.26423	0.265822	-8.41633	-8.2673	-8.73628	-8.85194	-8.68047	-8.06717
K01886	glutaminyl-tRNA synthetase [EC:6.1.1.18]	0.0026395	0.00441214	0.0024322	0.00359292	0.00380244	0.00356322	0.00252744	0.00426824	0.0041327	0.00202791	0.00468811	0.00288277	0.00389013	0.00379616	0.00419136	0.000247036	0	0	0	0	0	0.000381388	0.000404367	0.000355619	0	0	0	0.000577478	0	0	0.00352315	0.000131059	0.232857	1.54269	2.72793	-3.36568	-8.7886	-7.93204	-8.49302	-8.57457	-8.48108	-2.6967	-3.36804	-3.50216	-7.67095	-8.87594	-8.17631	-2.73092
K01887	arginyl-tRNA synthetase [EC:6.1.1.19]	0.00356564	0.00274854	0.00312055	0.0030989	0.00322381	0.00333333	0.0062243	0.00324222	0.00326066	0.00337986	0.00395196	0.00427077	0.00267201	0.00341271	0.00220408	0.000247036	0	0	0.000318674	0	0	0.000762777	0	0	0	0	0	0	0	0	0.00344729	8.85658e-05	0.264814	2.38901	3.17336	-3.79816	-8.10776	-8.29027	-3.24167	-8.33709	-8.38514	-3.0121	-8.34528	-8.35344	-8.40508	-8.63007	-8.74173	-8.06717
K01889	phenylalanyl-tRNA synthetase alpha chain [EC:6.1.1.20]	0.00226904	0.00188058	0.00270754	0.00215575	0.00243852	0.00195402	0.00135803	0.00164163	0.00238863	0.00155076	0.00282836	0.00202861	0.00145389	0.00245408	0.00231247	0	0.000494315	0	0.000318674	0	0.000502513	0.000762777	0	0	0	0	0.000305998	0	0.000440723	0	0.0020948	0.000188333	0.215522	1.37298	2.67141	-7.83228	-1.90643	-8.08616	-2.72014	-7.93577	-1.93815	-0.823976	-7.36775	-7.90606	-7.2861	-8.14891	-2.6896	-7.19366
K01890	phenylalanyl-tRNA synthetase beta chain [EC:6.1.1.20]	0.00324149	0.00267621	0.00348768	0.00372766	0.00301715	0.00233716	0.00241427	0.00377575	0.00432227	0.00369796	0.00356451	0.00508933	0.00306495	0.00279919	0.00242087	0	0.000494315	0.000402253	0	0.000288434	0.000502513	0.000381388	0	0	0.00026178	0	0	0	0	0	0.0033091	0.000155379	0.231014	1.32536	2.52033	-8.34496	-2.41318	-3.0848	-8.54599	-3.34248	-2.19526	-2.63088	-8.56444	-8.75898	-3.77011	-8.4816	-8.99416	-8.26442
K01892	histidyl-tRNA synthetase [EC:6.1.1.21]	0.00222274	0.00133811	0.00201918	0.00224558	0.00210787	0.00180077	0.00128258	0.00188788	0.00174408	0.00127242	0.001821	0.00217097	0.00149318	0.00199394	0.0014453	0	0	0	0	0.000576868	0.000502513	0.000762777	0.000404367	0	0.00026178	0	0	0.000192493	0	0	0.00178971	0.000180053	0.193809	1.44671	2.90007	-7.80267	-7.07479	-7.66475	-7.81735	-1.85151	-1.82094	-0.742134	-2.1954	-7.45457	-2.23835	-7.51649	-7.76883	-2.89208
K01893	asparaginyl-tRNA synthetase [EC:6.1.1.22]	0.00231535	0.00195291	0.00256987	0.0035031	0.00351312	0.00302682	0.00222566	0.00352951	0.00295735	0.00139171	0.00402945	0.00366574	0.00310425	0.00371947	0.00202341	0.000988142	0.000988631	0	0.000956023	0.000576868	0.00201005	0.000762777	0	0.000355619	0.00157068	0	0	0.000769971	0.000440723	0	0.00290185	0.000627966	0.26972	0.978709	1.85942	-1.22013	-0.974973	-8.01115	-1.86261	-2.58575	-0.58817	-1.53258	-8.46741	-3.02076	0.173363	-8.65801	-8.52189	-1.99739
K01894	glutamyl-Q tRNA(Asp) synthetase [EC:6.1.1.-]	0	0.00028932	4.58905e-05	0	0.000165323	7.66284e-05	0.000113169	0.000205204	0.000151659	0	0.000348702	0.000106769	0.000196471	0.00038345	0	0	0	0	0	0	0	0	0	0	0	0	0	0	0	0	0.000138839	0	0.915961	NA	NA	0	-4.90362	-2.4826	0	-4.13195	-3.11484	-3.62257	-4.42763	-4.01488	0	-5.16471	-3.54559	-4.36787
K01895	acetyl-CoA synthetase [EC:6.2.1.1]	0.000416763	0.00021699	0.000229453	0.000179646	0.000371978	0.000536398	0.000113169	4.10408e-05	7.58294e-05	0.000318104	0.000116234	0.000106769	0.000510826	0.000115035	0.000361324	0	0	0	0	0	0	0.000381388	0	0	0	0	0	0	0	0	0.000247304	2.54259e-05	0.653329	3.87298	2.56756	-5.41536	-4.50456	-4.58167	-4.24524	-5.25542	-5.77188	1.66796	-2.35165	-3.10147	-5.03608	-3.65803	-3.54559	-5.70273
K01897	long-chain acyl-CoA synthetase [EC:6.2.1.3]	0.000879833	0.000325486	0.00091781	0.00058385	0.00049597	0.000804598	0.000716738	0.000205204	0.000454976	0.000636208	0.000154979	0.000925333	0.00027506	0.000651865	0.000289059	0	0	0	0	0	0	0	0	0	0	0	0	0	0	0	0.000554465	0	0.476488	NA	NA	-6.47546	-5.06818	-6.53576	-5.89203	-5.66098	-6.34802	-6.18336	-4.42763	-5.53909	-6.01393	-4.04421	-6.54741	-4.83319
K01902	succinyl-CoA synthetase alpha subunit [EC:6.2.1.5]	0.000324149	0	0.000321234	8.9823e-05	8.26617e-05	0.000498084	0	0.000123122	7.58294e-05	0	0.000348702	0.000142359	0.00027506	0	0.000180662	0	0	0	0	0	0	0	0	0	0	0	0	0	0	0	0.000164112	0	0.947243	NA	NA	-5.06242	0	-5.04978	-3.31937	-3.21197	-5.667	0	-3.73468	-3.10147	0	-5.16471	-3.9294	-4.83319
K01903	succinyl-CoA synthetase beta subunit [EC:6.2.1.5]	0.000509377	0	0.000183562	4.49115e-05	0.000165323	0.000766284	0	0.000246245	0.000227488	3.9763e-05	0.000736149	3.55897e-05	0.000432237	0	0.00014453	0.000247036	0	0	0	0	0	0	0	0	0	0	0	0	0	0	0.000235431	1.6469e-05	1.10246	3.87298	1.81271	-1.01481	0	-4.27472	-2.45711	-4.13195	-6.27851	0	-4.67945	-4.56978	-2.31507	-6.22139	-2.18871	-5.46675
K01912	phenylacetate-CoA ligase [EC:6.2.1.30]	0.000416763	0.000940291	0.00119315	0.000943142	0.000661294	0.00122605	3.7723e-05	0.000205204	0.000454976	0.00135194	0.000348702	7.11794e-05	0.00110024	0.000191725	0.00137303	0	0	0	0	0	0	0	0	0	0	0	0	0	0	0	0.000701028	0	0.690177	NA	NA	-5.41536	-6.5703	-6.91068	-6.57462	-6.06887	-6.9496	-2.25469	-4.42763	-5.53909	-7.08952	-5.16471	-3.02111	-6.79473
K01914	aspartate--ammonia ligase [EC:6.3.1.1]	0.00152813	0.0015551	0.00156028	0.00143717	0.00144658	0.00183908	0.0014712	0.00196996	0.00132701	0.00222673	0.000464936	0.00113887	0.00176824	0.00161049	0.00169822	0.000247036	0	0	0	0	0	0.000381388	0	0	0.00052356	0	0	0.000192493	0	0	0.00153613	8.96318e-05	0.258915	1.87909	2.85948	-2.58114	-7.29011	-7.29488	-7.17709	-7.18644	-7.53066	-1.92009	-7.62933	-7.06287	-2.06767	-5.56966	-6.84407	-3.13451
K01915	glutamine synthetase [EC:6.3.1.2]	0.00319518	0.00658204	0.0033959	0.00449115	0.00392643	0.00360153	0.00233883	0.00287286	0.00527014	0.006879	0.00344828	0.00444872	0.00337931	0.00302926	0.00697355	0.000988142	0.000988631	0.00120676	0.00223072	0.000288434	0.000502513	0.00152555	0.000404367	0.00284495	0.0026178	0.000689655	0.00458996	0.00654475	0.00132217	0.00633312	0.00425548	0.00220517	0.353678	0.934493	1.40175	-1.68309	-2.7227	-1.48499	-1.00633	-3.72141	-2.81695	-0.613183	-2.79852	-0.887111	-1.39044	-2.30534	0.0449943	0.951551
K01918	pantoate--beta-alanine ligase [EC:6.3.2.1]	0.00111137	0.000831796	0.000688358	0.000988054	0.00115726	0.00122605	0.000150892	0.000574571	0.00140284	0.000675971	0.00166602	0.00149477	0.000707297	0.00061352	0.000867177	0.000247036	0	0	0	0	0	0	0	0	0	0	0	0	0	0	0.00094373	1.6469e-05	0.4273	3.87298	3.18013	-2.12522	-6.3954	-6.12589	-6.64105	-6.86699	-6.9496	-4.00802	-5.86931	-7.14246	-6.10008	-7.3889	-7.2334	-6.1645
K01921	D-alanine-D-alanine ligase [EC:6.3.2.4]	0.00125029	0.00151893	0.00169795	0.00206593	0.00194255	0.00126437	0.00109397	0.00151851	0.00140284	0.00230625	0.00123983	0.001388	0.00125742	0.00176387	0.00162596	0	0	0	0	0	0	0	0	0	0	0.000689655	0	0	0	0	0.00155578	4.5977e-05	0.222405	3.87298	4.12219	-6.97761	-7.25638	-7.41612	-7.69761	-7.60922	-6.99364	-6.78655	-7.25598	-7.14246	-7.85565	-0.837015	-7.12722	-6.98575
K01923	phosphoribosylaminoimidazole-succinocarboxamide synthase [EC:6.3.2.6]	0.0013429	0.00119345	0.00133082	0.0019312	0.00136392	0.00149425	0.00241427	0.00160059	0.00193365	0.00131218	0.00282836	0.00227774	0.000903768	0.00157215	0.000975575	0.00197628	0.00197726	0.000402253	0.00159337	0.00230747	0.00201005	0.00419527	0.00202184	0.00320057	0.00157068	0	0.000305998	0.00288739	0.00220361	0.000633312	0.00163166	0.00181902	0.334334	0.629115	0.912036	0.554013	0.723609	-1.70152	-0.275837	0.754255	0.425344	0.794646	0.335194	0.724061	0.257628	-8.14891	-2.85594	1.66485
K01924	UDP-N-acetylmuramate--alanine ligase [EC:6.3.2.8]	0.00273211	0.00253155	0.00215685	0.0019312	0.00256251	0.00210728	0.0014712	0.00176475	0.00216114	0.00246531	0.00189849	0.00302513	0.00200401	0.00149546	0.0037939	0	0	0	0	0	0	0.00190694	0	0	0	0	0	0	0	0	0.00227339	0.000127129	0.2672	3.87298	3.85745	-8.09914	-7.98957	-7.75946	-7.6008	-8.00703	-7.72607	0.372041	-7.47148	-7.76231	-7.95146	-7.57629	-8.24561	-7.65393
K01925	UDP-N-acetylmuramoylalanine--D-glutamate ligase [EC:6.3.2.9]	0.00194489	0.00220607	0.00234042	0.00242522	0.00210787	0.00203065	0.00188615	0.00209308	0.0023128	0.00270388	0.00228594	0.00341661	0.00176824	0.00249243	0.00310739	0	0	0	0	0	0.00150754	0.00305111	0	0	0	0	0	0	0	0	0.00234144	0.00030391	0.192087	2.80813	3.86978	-7.61095	-7.79186	-7.87677	-7.92791	-7.72647	-0.427297	0.690978	-7.71636	-7.85972	-8.08422	-7.84294	-8.42064	-7.47431
K01926	redox-sensing transcriptional repressor	0.000972447	0.000433981	0.00114726	0.000538938	0.000578632	0.000536398	0.000188615	0.000574571	0.000189573	0.000318104	0.000154979	0.000498256	0.000353648	0.000345105	0.000578118	0	0	0	0	0	0	0	0	0	0	0	0	0	0	0	0.000493909	0	0.556457	NA	NA	-6.61831	-5.47243	-6.85457	-5.77857	-5.87929	-5.77188	-4.3119	-5.86931	-4.31885	-5.03608	-4.04421	-5.66748	-5.18447
K01928	UDP-N-acetylmuramoyl-L-alanyl-D-glutamate--2,6-diaminopimelate ligase [EC:6.3.2.13]	0.00194489	0.00238689	0.00275343	0.00300907	0.00256251	0.00249042	0.0027915	0.00217516	0.00280569	0.00246531	0.00275087	0.00338102	0.00220048	0.00191725	0.0039023	0	0	0	0	0	0	0.000381388	0	0	0	0	0	0	0	0	0.00263579	2.54259e-05	0.200032	3.87298	4.27514	-7.61095	-7.90502	-8.11032	-8.23796	-8.00703	-7.96603	-2.83953	-7.7716	-8.13734	-7.95146	-8.10898	-8.40558	-7.78822
K01929	UDP-N-acetylmuramoyl-tripeptide--D-alanyl-D-alanine ligase [EC:6.3.2.10]	0.000324149	0.00028932	0.000367124	0.000404204	0.000289316	0.000229885	0.000226338	0.000328326	0.000265403	0.000198815	0.000426191	0.000177949	0.000353648	0.00038345	0.000289059	0	0	0	0	0	0	0.000381388	0	0	0	0	0	0	0	0	0.000303545	2.54259e-05	0.248019	3.87298	3.96492	-5.06242	-4.90362	-5.23697	-5.37227	-4.9036	-4.58427	0.727747	-5.08034	-4.78347	-4.38415	-5.44689	-4.23227	-5.18447
K01933	phosphoribosylformylglycinamidine cyclo-ligase [EC:6.3.3.1]	0.00125029	0.0015551	0.00169795	0.000718584	0.00140525	0.00222222	0.00252744	0.00225724	0.00174408	0.00079526	0.00209221	0.00202861	0.0013753	0.00187891	0.0013369	0	0	0	0.000956023	0.000288434	0	0	0	0	0	0	0	0.000384986	0	0	0.00165902	0.000108629	0.316814	2.42109	2.93395	-6.97761	-7.29011	-7.41612	0.406961	-2.24557	-7.80234	-7.98723	-7.8248	-7.45457	-6.33138	-7.71576	-7.67144	-1.81033
K01935	dethiobiotin synthetase [EC:6.3.3.3]	0.000601991	0.000253155	0.000458905	0.000494027	0.000371978	0.000383142	0.000264061	0	0.000227488	0.00131218	0.000387447	0.000498256	0.000432237	0.000345105	0.000433589	0	0	0	0	0	0	0	0	0	0	0	0	0	0	0	0.000430904	0	0.655432	NA	NA	-5.93544	-4.71784	-5.55122	-5.65543	-5.25542	-5.29698	-4.77643	0	-4.56978	-7.04677	-5.31269	-5.66748	-5.46675
K01937	CTP synthase [EC:6.3.4.2]	0.00495485	0.00339952	0.00399247	0.00386239	0.00400909	0.00394636	0.00592252	0.00426824	0.00580095	0.00230625	0.00437815	0.00473343	0.00357578	0.00467809	0.00448042	0.000988142	0	0	0	0.000576868	0.00201005	0.00114416	0	0.000355619	0	0	0	0	0	0	0.00428723	0.000338323	0.211295	1.7784	3.07325	-2.31443	-8.41342	-8.64475	-8.59708	-2.77576	-0.969783	-2.3618	-8.74087	-3.99036	-7.85565	-8.77747	-8.88979	-8.48614
K01938	formate--tetrahydrofolate ligase [EC:6.3.4.3]	0.00324149	0.00296553	0.00238631	0.00314381	0.00384377	0.00363985	0.00350824	0.00385783	0.00193365	0.00274365	0.00143355	0.00163713	0.00369366	0.00483147	0.00195115	0.00148221	0	0.00120676	0.00223072	0.00288434	0.00150754	0.00228833	0.00444804	0.00142248	0.00052356	0.00137931	0.00152999	0.00115496	0.00176289	0	0.00298741	0.00158807	0.322804	0.70192	1.12065	-1.12365	-8.21701	-0.97777	-0.493132	-0.413037	-1.2661	-0.614269	0.204883	-0.440258	-2.36762	-0.0552551	-0.0970331	-1.66868
K01939	adenylosuccinate synthase [EC:6.3.4.4]	0.00231535	0.00256772	0.00252398	0.00287434	0.00165323	0.00264368	0.00437587	0.00180579	0.00276777	0.00198815	0.00259589	0.0034522	0.00223977	0.00191725	0.00213181	0.00469368	0.000988631	0.000402253	0.00478011	0.00865301	0.00904523	0.00953471	0.0012131	0.00213371	0.0026178	0.00137931	0.00152999	0.0026949	0.00661084	0.00443319	0.00252352	0.00404736	0.274177	0.769063	1.48799	1.01634	-1.36807	-2.6198	0.73182	2.38088	1.77076	1.12184	-0.570057	-0.373817	0.395191	-0.907409	-1.16877	0.265795
K01940	argininosuccinate synthase [EC:6.3.4.5]	0.000833526	0.00126578	0.00142261	0.000763496	0.000867948	0.00226054	0.00313101	0.00283181	0.00109953	0.00079526	0.00143355	0.00128123	0.00184683	0.00138042	0.000831045	0.00123518	0	0.00241352	0.00318674	0.000288434	0	0.00114416	0.000404367	0.000711238	0.00052356	0.000689655	0.00122399	0.00346487	0.00176289	0.00126662	0.00146964	0.00122102	0.505835	0.880174	0.799122	0.561847	-6.99523	0.75846	2.04714	-1.55672	-7.82689	-1.44438	-2.77783	-0.621397	-0.593804	-1.04491	-0.065415	0.904117
K01945	phosphoribosylamine--glycine ligase [EC:6.3.4.13]	0.00189859	0.00195291	0.00174384	0.00211084	0.00140525	0.00137931	0.00169754	0.002011	0.00216114	0.00123265	0.00197598	0.00281159	0.00200401	0.00187891	0.00177049	0	0	0	0	0	0	0	0	0	0	0	0	0.000192493	0	0	0.00186894	1.28329e-05	0.202474	3.87298	4.25764	-7.57636	-7.61685	-7.45437	-7.72849	-7.14491	-7.11823	-7.41577	-7.65892	-7.76231	-6.95728	-7.63371	-8.14036	-3.31413
K01950	NAD+ synthase (glutamine-hydrolysing) [EC:6.3.5.1]	0.000416763	0.000940291	0.000413015	0.000673673	0.000371978	0.000881226	0.000301784	0.000697694	0.000682464	0.000636208	0.00116234	0.000676205	0.000432237	0.00030676	0.000722648	0	0	0	0	0	0	0	0	0	0	0	0	0	0	0	0.000621019	0	0.401878	NA	NA	-5.41536	-6.5703	-5.40264	-6.09523	-5.25542	-6.47772	-4.96248	-6.14505	-6.11367	-6.01393	-6.87325	-6.10057	-5.46675
K01951	GMP synthase (glutamine-hydrolysing) [EC:6.3.5.2]	0.00375087	0.00509927	0.00431371	0.00341328	0.00475305	0.00559387	0.0057339	0.00496594	0.00538389	0.0036582	0.00461062	0.00572995	0.00463672	0.00456306	0.00719035	0.00123518	0	0.000402253	0.0012747	0.000576868	0	0.00533944	0.000404367	0.000355619	0.00026178	0	0	0.000384986	0.000881446	0	0.00489311	0.000741109	0.197643	1.81031	3.19526	-1.59471	-8.99697	-3.39067	-1.41395	-3.02078	-9.13028	-0.102644	-3.58599	-3.88291	-3.75456	-8.85194	-9.16489	-3.55634
K01952	phosphoribosylformylglycinamidine synthase [EC:6.3.5.3]	0.000694605	0.000506311	0.000367124	0.000538938	0.000371978	0.000306513	0.000150892	0.000246245	0.000720379	0.00079526	0.000426191	0.000605025	0.00055012	0.000498485	0.00014453	0.000247036	0.000494315	0	0	0	0.00150754	0.00190694	0	0	0	0	0	0	0.000881446	0	0.000461506	0.000335818	0.431832	1.83215	2.085	-1.45485	-0.0339136	-5.23697	-5.77857	-5.25542	2.26139	3.57464	-4.67945	-6.19057	-6.33138	-5.44689	-5.94257	-5.80766
K01953	asparagine synthase (glutamine-hydrolysing) [EC:6.3.5.4]	0.00143552	0.00253155	0.0014685	0.00134735	0.000826617	0.00114943	0.000452676	0.000656653	0.00265403	0.00405583	0.000736149	0.00156595	0.00153248	0.00168718	0.00281833	0	0	0	0	0	0	0	0	0	0	0	0	0	0	0	0.00166121	0	0.587016	NA	NA	-7.17544	-7.98957	-7.20799	-7.08464	-6.3865	-6.85727	-5.53193	-6.05886	-8.05747	-8.66741	-6.22139	-7.30008	-7.2691
K01955	carbamoyl-phosphate synthase large subunit [EC:6.3.5.5]	0.00564946	0.00773932	0.00582809	0.00628761	0.00578632	0.00681992	0.00414953	0.00648445	0.00686256	0.00616327	0.00852383	0.00572995	0.00605132	0.00506154	0.00632317	0.00123518	0.000988631	0	0.000637349	0.000288434	0.00201005	0.00266972	0	0.000711238	0.00157068	0	0	0.000769971	0.000881446	0	0.00623069	0.00078418	0.166351	1.03816	2.64174	-2.18431	-2.95605	-9.18935	-3.28219	-4.27965	-1.75748	-0.634341	-9.34306	-3.2523	-1.96549	-9.73705	-9.16489	-2.95814
K01956	carbamoyl-phosphate synthase small subunit [EC:6.3.5.5]	0.00106506	0.00133811	0.00119315	0.000943142	0.00103327	0.00137931	0.000943076	0.00131331	0.00136493	0.00139171	0.00224719	0.000996512	0.00145389	0.00130373	0.00101171	0	0	0	0	0	0	0	0	0	0	0	0	0	0	0	0.00126521	0	0.257934	NA	NA	-6.74828	-7.07479	-6.91068	-6.57462	-6.70497	-7.11823	-6.57452	-7.048	-7.10321	-7.13104	-7.81838	-6.65322	-7.19366
K01958	pyruvate carboxylase [EC:6.4.1.1]	0.000648298	0.000687136	0.00105548	0.000718584	0.00049597	0.00141762	0.00505489	0.000574571	0.000303318	0.000238578	0.000774893	0.000213538	0.000353648	0.000421795	0.000469721	0	0	0	0	0	0	0	0	0	0	0	0	0	0	0	0.000895203	0	1.33375	NA	NA	-6.04067	-6.12337	-6.73536	-6.18702	-5.66098	-7.15747	-8.98439	-5.86931	-4.96955	-4.63563	-6.29442	-4.48245	-5.18447
K01959	pyruvate carboxylase subunit A [EC:6.4.1.1]	9.2614e-05	0.00021699	0.000183562	4.49115e-05	0.000206654	7.66284e-05	0	0	0.000151659	0.000159052	0.000154979	3.55897e-05	0.000235766	3.8345e-05	0.00014453	0	0	0	0	0	0	0	0	0	0	0	0	0	0	0	0.000116085	0	0.688158	NA	NA	-3.35916	-4.50456	-4.27472	-2.45711	-4.43732	-3.11484	0	0	-4.01488	-4.0794	-4.04421	-2.18871	-4.61921
K01960	pyruvate carboxylase subunit B [EC:6.4.1.1]	0.000138921	7.23301e-05	0.000183562	0.000179646	0.000165323	0.000306513	7.54461e-05	0.000369367	3.79147e-05	3.9763e-05	3.87447e-05	0.000213538	0.000117883	0.000268415	3.61324e-05	0	0	0	0	0	0	0	0	0	0	0	0	0	0	0	0.000149567	0	0.705134	NA	NA	-3.89648	-3.04142	-4.27472	-4.24524	-4.13195	-4.98419	-3.09501	-5.24552	-2.26047	-2.31507	-2.28524	-4.48245	-3.67675
K01961	acetyl-CoA carboxylase, biotin carboxylase subunit [EC:6.4.1.2 6.3.4.14]	0.00106506	0.00137427	0.000504796	0.000628761	0.000578632	0.000651341	0.000113169	0.000246245	0.000758294	0.00115313	0.000271213	0.000320307	0.00121812	0.00046014	0.0011201	0	0	0	0	0.000576868	0	0	0	0	0	0	0	0	0	0	0.000697572	3.84578e-05	0.573108	3.87298	2.75657	-6.74828	-7.11298	-5.68593	-5.99721	-0.00433077	-6.04732	-3.62257	-4.67945	-6.26359	-6.86187	-4.81359	-5.04574	-6.94031
K01962	acetyl-CoA carboxylase carboxyl transferase subunit alpha [EC:6.4.1.2]	0.000416763	0.000976457	0.000504796	0.000179646	0.000619963	0.000574713	0.000339507	0.000861857	0.000417062	0.000119289	0.000464936	0.000249128	0.000785885	0.000575175	0.000252927	0	0	0	0	0	0	0	0	0	0	0	0	0	0	0	0.000489207	0	0.511301	NA	NA	-5.41536	-6.62418	-5.68593	-4.24524	-5.97719	-5.86966	-5.12725	-6.44602	-5.41637	-3.69253	-5.56966	-4.69559	-6.31449
K01963	acetyl-CoA carboxylase carboxyl transferase subunit beta [EC:6.4.1.2]	0.000277842	0.00028932	9.1781e-05	8.9823e-05	0.000165323	3.83142e-05	0.000113169	0.000451449	0.000189573	7.9526e-05	7.74893e-05	0.000106769	0.000432237	0.000498485	0.000325192	0	0	0	0	0	0	0	0	0	0	0	0	0	0	0	0.000215086	0	0.713383	NA	NA	-4.84721	-4.90362	-3.3474	-3.31937	-4.13195	-2.27245	-3.62257	-5.5281	-4.31885	-3.16231	-3.12911	-3.54559	-5.46675
K01966	propionyl-CoA carboxylase beta chain [EC:6.4.1.3]	0.00231535	0.00386966	0.0028911	0.00359292	0.00194255	0.00272031	0.00230111	0.00114914	0.00390521	0.00393654	0.0029446	0.00291836	0.00188613	0.00134208	0.00563665	0.00222332	0.000494315	0.000804505	0.000318674	0.00230747	0.00150754	0.00343249	0.00161747	0.00213371	0	0	0.000611995	0.00365736	0.00264434	0	0.00289011	0.00145021	0.404838	0.85811	1.08382	-0.0582583	-2.94353	-1.83261	-3.45444	0.247191	-0.847331	0.574871	0.489572	-0.868979	-8.62444	-8.20682	-2.23512	0.951689
K01972	DNA ligase (NAD+) [EC:6.5.1.2]	0.00254689	0.00386966	0.00307466	0.00220066	0.0038851	0.00398467	0.00313101	0.00352951	0.00352607	0.00377749	0.00453313	0.00476902	0.00404731	0.0046014	0.00296286	0	0	0	0	0	0	0	0	0	0	0	0	0	0	0	0.0036293	0	0.204877	NA	NA	-7.99824	-8.59979	-8.26897	-7.78834	-8.60552	-8.64193	-8.29509	-8.46741	-8.466	-8.5651	-8.82754	-8.90057	-8.66438
K01990	ABC-2 type transport system ATP-binding protein	0.00106506	0.000506311	0.000780139	0.00166173	0.00123993	0.00118774	0.00256517	0.0011081	0.00117536	0.00159052	0.00162728	0.00124564	0.00102165	0.00111201	0.0014453	0	0	0	0	0	0	0	0	0	0	0	0	0	0	0	0.00128879	0	0.364055	NA	NA	-6.74828	-5.69017	-6.30403	-7.38519	-6.9657	-6.90417	-8.00852	-6.80491	-6.88918	-7.3224	-7.35515	-6.97228	-6.68881
K01992	ABC-2 type transport system permease protein	0.000555684	3.61651e-05	0	0.000179646	0.000165323	0.000153257	0.00105625	0	3.79147e-05	0	0.000232468	0	0.000392943	0	0	0	0	0	0	0	0	0	0	0	0	0	0	0	0	0	0.00018731	0	1.5581	NA	NA	-5.82192	-2.2068	0	-4.24524	-4.13195	-4.02907	-6.7364	0	-2.26047	0	-4.59972	0	-5.3325
K01993	HlyD family secretion protein	0.000555684	7.23301e-05	9.1781e-05	0.000269469	0.000165323	0.000114943	0.000113169	4.10408e-05	0.000151659	0.000198815	0.000232468	0.000106769	0.000196471	0	0.000252927	0	0	0	0	0	0	0	0	0	0	0	0	0	0	0	0.000170857	0	0.770699	NA	NA	-5.82192	-3.04142	-3.3474	-4.80462	-4.13195	-3.64319	-3.62257	-2.35165	-4.01488	-4.38415	-4.59972	-3.54559	-4.36787
K01995	branched-chain amino acid transport system ATP-binding protein	9.2614e-05	0.00021699	0.000137672	4.49115e-05	0.000413309	0.000383142	0.000414953	0.000410408	0.000341232	0.000119289	0.000271213	0.000355897	0.000510826	0.000766901	0.000180662	0	0	0	0	0	0	0	0	0	0	0	0	0	0	0	0.000310668	0	0.608166	NA	NA	-3.35916	-4.50456	-3.88432	-2.45711	-5.40364	-5.29698	-5.40923	-5.39372	-5.13435	-3.69253	-4.81359	-5.19337	-5.70273
K01996	branched-chain amino acid transport system ATP-binding protein	0.000277842	0.000723301	0.000413015	0.000224558	0.000619963	0.00103448	0.00120714	0.00114914	0.000189573	0.000318104	0.000232468	0.000355897	0.000785885	0.00145711	0.000325192	0	0	0	0	0	0	0	0	0	0	0	0	0	0	0	0.000620911	0	0.671668	NA	NA	-4.84721	-6.19633	-5.40264	-4.55187	-5.97719	-6.70664	-6.92735	-6.85691	-4.31885	-5.03608	-4.59972	-5.19337	-6.31449
K01997	branched-chain amino acid transport system permease protein	0.000231535	0.00014466	0.000275343	0.000269469	0.000206654	0.000383142	0.000528123	0.000287286	0.000113744	0.000119289	0	0.000177949	0.000353648	0.00030676	7.22648e-05	0	0	0	0	0	0	0	0	0	0	0	0	0	0	0	0.000231324	0	0.58282	NA	NA	-4.59416	-3.95103	-4.83463	-4.80462	-4.43732	-5.29698	-5.74986	-4.89378	-3.62929	-3.69253	0	-4.23227	-5.18447
K02000	glycine betaine/proline transport system ATP-binding protein [EC:3.6.3.32]	0.000601991	0.000506311	9.1781e-05	0.000359292	0.000206654	0.000114943	3.7723e-05	4.10408e-05	3.79147e-05	3.9763e-05	7.74893e-05	0.000142359	0.000157177	0	0	0	0	0	0	0	0	0	0	0	0	0	0	0	0	0	0.000160963	0	1.15113	NA	NA	-5.93544	-5.69017	-3.3474	-5.20669	-4.43732	-3.64319	-2.25469	-2.35165	-2.26047	-2.31507	-3.12911	-3.9294	-4.06331
K02001	glycine betaine/proline transport system permease protein	0.000138921	0.000433981	0	0.000404204	0.000165323	7.66284e-05	3.7723e-05	0	0.000189573	0.000318104	7.74893e-05	0	0.00027506	0.000115035	3.61324e-05	0	0	0	0	0	0	0	0	0	0	0	0	0	0	0	0.000151212	0	0.961606	NA	NA	-3.89648	-5.47243	0	-5.37227	-4.13195	-3.11484	-2.25469	0	-4.31885	-5.03608	-3.12911	0	-4.83319
K02003	putative ABC transport system ATP-binding protein	0.000787219	0.00169976	0.00087192	0.000404204	0.00119859	0.00126437	0.000754461	0.00106706	0.00109953	0.00131218	0.000697404	0.00113887	0.00125742	0.00107366	0.00177049	0	0	0	0	0	0	0	0	0	0	0	0	0	0	0	0.00109314	0	0.331086	NA	NA	-6.3169	-7.41765	-6.46258	-5.37227	-6.91719	-6.99364	-6.25637	-6.75096	-6.7938	-7.04677	-6.14446	-6.84407	-6.98575
K02004	putative ABC transport system permease protein	0.000185228	0.00021699	4.58905e-05	0.000134735	4.13309e-05	0.000114943	0.000188615	0.000328326	0.000151659	0.000198815	0	0.000177949	0.00027506	0.000115035	3.61324e-05	0	0	0	0	0	0	0	0	0	0	0	0	0	0	0	0.000147381	0	0.624303	NA	NA	-4.28709	-4.50456	-2.4826	-3.85534	-2.35983	-3.64319	-4.3119	-5.08034	-4.01488	-4.38415	0	-4.23227	-4.83319
K02006	cobalt/nickel transport system ATP-binding protein	0.000138921	0.000397816	0.000183562	4.49115e-05	4.13309e-05	0.000153257	0.000188615	8.20816e-05	0.000113744	0.000119289	0.000503681	3.55897e-05	0.000314354	0.00015338	3.61324e-05	0	0	0	0	0	0	0	0	0	0	0	0	0	0	0	0.000167111	0	0.82742	NA	NA	-3.89648	-5.34985	-4.27472	-2.45711	-2.35983	-4.02907	-4.3119	-3.20291	-3.62929	-3.69253	-5.6828	-2.18871	-5.0195
K02010	iron(III) transport system ATP-binding protein [EC:3.6.3.30]	0.000370456	0.00014466	0.000321234	0.000179646	0.000578632	0.000421456	0.00207477	0.000738734	0.000113744	0.000318104	0.000426191	0.000213538	0.00027506	0.000766901	0.000108397	0.000247036	0.000494315	0	0	0.000576868	0.000502513	0	0.000808734	0.000355619	0.00052356	0	0.000611995	0.000192493	0	0	0.000470101	0.000287542	1.04187	0.9822	-0.0850852	-0.565762	1.70522	-5.04978	-4.24524	-0.00433077	0.248374	-7.70374	0.128942	1.56298	0.701497	-5.44689	1.47638	-0.493395
K02013	iron complex transport system ATP-binding protein [EC:3.6.3.34]	0.000972447	0.000578641	0.000321234	0.000538938	0.000743955	0.000191571	0.000641292	0.000410408	0.000530806	0.000636208	0.000542425	0.000142359	0.000785885	0.000421795	0.000252927	0	0	0	0	0	0	0	0	0	0	0	0	0	0	0	0.000514059	0	0.447429	NA	NA	-6.61831	-5.87932	-5.04978	-5.77857	-6.23641	-4.33322	-6.02523	-5.39372	-5.75704	-6.01393	-5.78771	-3.9294	-6.31449
K02014	iron complex outermembrane recepter protein	0.00949294	0.00336335	0.00858152	0.00772478	0.00198388	0.00203065	0.00162209	0.0011081	0.0041327	0.00417512	0.00240217	0.0048402	0.00322213	0.00253077	0.00361324	0.0197628	0.00197726	0.0132743	0.00350542	0.0256706	0.0261307	0.0427155	0.0165791	0.0199147	0.0264398	0.0262069	0.0205018	0.0105871	0.0308506	0.0145662	0.00405491	0.0199122	0.63759	0.529382	-0.26832	1.05707	-0.7634	0.62874	-1.13766	3.68703	3.67919	4.7103	3.89111	2.26591	2.65992	3.44209	2.08034	1.71311
K02015	iron complex transport system permease protein	0.000277842	0.000361651	0.000137672	0.000134735	0.000289316	0.000383142	0.000792184	0.000164163	0.000227488	0.000238578	0.000348702	7.11794e-05	0.000668003	0.000345105	0.000433589	0	0	0	0	0	0	0	0	0	0	0	0	0	0	0	0.00032489	0	0.60195	NA	NA	-4.84721	-5.21587	-3.88432	-3.85534	-4.9036	-5.29698	-6.32586	-4.12237	-4.56978	-4.63563	-5.16471	-3.02111	-6.08322
K02028	polar amino acid transport system ATP-binding protein [EC:3.6.3.21]	0.000185228	0.000180825	0.000229453	0.000134735	0.000578632	0.000268199	0.000565846	0.000246245	0.000113744	3.9763e-05	0.000154979	0.000142359	0.000353648	0.00015338	0.00014453	0	0	0	0	0	0	0	0	0	0	0	0	0	0	0	0.000232771	0	0.670401	NA	NA	-4.28709	-4.25418	-4.58167	-3.85534	-5.87929	-4.79805	-5.84761	-4.67945	-3.62929	-2.31507	-4.04421	-3.9294	-5.18447
K02031	peptide/nickel transport system ATP-binding protein	0.000277842	0.000253155	0.000275343	0.000179646	0.000702625	0.00045977	0.00105625	0.000861857	0.000227488	0.000278341	0.000852383	0.000249128	0.000589414	0.000690211	0.00014453	0	0	0	0	0	0	0	0.000404367	0	0	0	0.000917993	0	0	0	0.000473198	8.81573e-05	0.622988	2.85948	2.19848	-4.84721	-4.71784	-4.83463	-4.24524	-6.15507	-5.55388	-6.7364	-1.07318	-4.56978	-4.8497	-6.43026	1.84045	-5.90548
K02032	peptide/nickel transport system ATP-binding protein	0.000324149	0.000325486	0.000550686	0.000224558	0.000867948	0.000536398	0.00116941	0.000820816	0.000341232	0.000238578	0.000697404	0.000177949	0.000982357	0.000920281	0.000108397	0	0	0	0	0	0	0	0	0	0	0	0	0	0	0	0.000552377	0	0.609196	NA	NA	-5.06242	-5.06818	-5.80912	-4.55187	-6.45606	-5.77188	-6.88193	-6.37646	-5.13435	-4.63563	-6.14446	-4.23227	-6.63279
K02033	peptide/nickel transport system permease protein	0.000138921	0.000253155	9.1781e-05	0.000134735	0.000289316	7.66284e-05	0.000641292	0.000205204	0.000113744	3.9763e-05	3.87447e-05	3.55897e-05	0.000235766	0.000345105	7.22648e-05	0	0	0	0	0	0	0	0	0	0	0	0	0	0	0	0.000180801	0	0.886633	NA	NA	-3.89648	-4.71784	-3.3474	-3.85534	-4.9036	-3.11484	-6.02523	-4.42763	-3.62929	-2.31507	-2.28524	-2.18871	-4.61921
K02034	peptide/nickel transport system permease protein	0	0.000108495	0.000137672	4.49115e-05	0.000330647	0	0.000264061	0.000287286	7.58294e-05	0	7.74893e-05	7.11794e-05	0.000157177	0.00030676	0	0	0	0	0	0	0	0	0	0	0	0	0	0	0	0	0.0001241	0	0.960568	NA	NA	0	-3.56676	-3.88432	-2.45711	-5.0902	0	-4.77643	-4.89378	-3.10147	0	-3.12911	-3.02111	-4.06331
K02036	phosphate transport system ATP-binding protein [EC:3.6.3.27]	0.00101875	0.00177209	0.00114726	0.00112279	0.00115726	0.00199234	0.00101852	0.00209308	0.000872038	0.00127242	0.00170477	0.000782974	0.0020433	0.00161049	0.00180662	0	0	0	0	0	0	0	0	0	0	0	0	0	0	0	0.00142765	0	0.315528	NA	NA	-6.68475	-7.47742	-6.85457	-6.82373	-6.86699	-7.64554	-6.68443	-7.71636	-6.46277	-7.00272	-7.42187	-6.3092	-7.6818
K02037	phosphate transport system permease protein	0.000185228	0.000433981	0.000413015	0.000179646	0.000371978	0.000191571	3.7723e-05	0.000123122	0.000454976	0.000437393	0.000271213	0.000106769	0.00055012	0.000345105	0.000867177	0	0	0	0	0	0	0	0	0	0	0	0	0	0	0	0.000331268	0	0.639385	NA	NA	-4.28709	-5.47243	-5.40264	-4.24524	-5.25542	-4.33322	-2.25469	-3.73468	-5.53909	-5.48347	-4.81359	-3.54559	-5.80766
K02038	phosphate transport system permease protein	0	0.00021699	0.000229453	8.9823e-05	8.26617e-05	0.000229885	0	0.000164163	0.000113744	0.000159052	0.000116234	3.55897e-05	0.000353648	3.8345e-05	0.00014453	0	0	0	0	0	0	0	0	0	0	0	0	0	0	0	0.000131608	0	0.746307	NA	NA	0	-4.50456	-4.58167	-3.31937	-3.21197	-4.58427	0	-4.12237	-3.62929	-4.0794	-3.65803	-2.18871	-5.18447
K02040	phosphate transport system substrate-binding protein	9.2614e-05	0.000108495	0.000183562	8.9823e-05	0.000165323	0.000344828	0.000113169	0.000164163	0.000189573	0.000119289	0.000154979	3.55897e-05	0.000196471	0.00015338	7.22648e-05	0	0	0	0	0	0	0	0	0	0	0	0	0	0	0.000633312	0.000145568	4.22208e-05	0.496246	3.87298	2.96432	-3.35916	-3.56676	-4.27472	-3.31937	-4.13195	-5.14905	-3.62257	-4.12237	-4.31885	-3.69253	-4.04421	-2.18871	-4.36787
K02041	phosphonate transport system ATP-binding protein [EC:3.6.3.28]	0.000138921	0.00028932	9.1781e-05	0.000134735	0.000537301	0.000498084	0.000414953	0.000410408	0.000151659	0.000198815	0.000116234	7.11794e-05	0.000589414	0.000766901	0.000252927	0	0	0	0	0	0	0	0	0	0	0	0	0	0	0	0.000310842	0	0.686904	NA	NA	-3.89648	-4.90362	-3.3474	-3.85534	-5.77426	-5.667	-5.40923	-5.39372	-4.01488	-4.38415	-3.65803	-3.02111	-5.90548
K02045	sulfate transport system ATP-binding protein [EC:3.6.3.25]	0.000231535	0.00028932	0.000367124	4.49115e-05	0.000206654	0.000114943	0.000414953	0.000287286	0.000151659	3.9763e-05	0.000387447	0.000320307	0.000353648	0.00023007	0.000216794	0	0	0	0	0	0	0	0	0	0	0	0	0	0	0	0.000243761	0	0.48509	NA	NA	-4.59416	-4.90362	-5.23697	-2.45711	-4.43732	-3.64319	-5.40923	-4.89378	-4.01488	-2.31507	-5.31269	-5.04574	-5.18447
K02056	simple sugar transport system ATP-binding protein [EC:3.6.3.17]	0.000555684	0.000867961	0.000504796	0.000314381	0.00099194	0.00111111	0.00143348	0.00172371	0.000303318	7.9526e-05	0.000154979	0.000249128	0.00165036	0.0015338	0.000252927	0.000494071	0	0	0	0	0	0	0.000404367	0	0	0	0	0	0	0	0.000781807	5.98959e-05	0.750255	2.65413	1.82279	-0.166369	-6.45609	-5.68593	-5.01962	-6.64665	-6.80879	-7.1734	-2.06488	-4.96955	-3.16231	-4.04421	-4.69559	-7.37535
K02057	simple sugar transport system permease protein	0.000138921	0.00028932	0.000137672	8.9823e-05	4.13309e-05	0.000191571	0.000150892	0.000246245	0.000151659	0	7.74893e-05	0.000106769	0.000392943	0.000191725	7.22648e-05	0	0	0	0	0	0	0	0	0	0	0	0	0	0	0	0.000151908	0	0.664113	NA	NA	-3.89648	-4.90362	-3.88432	-3.31937	-2.35983	-4.33322	-4.00802	-4.67945	-4.01488	0	-3.12911	-3.54559	-5.3325
K02058	simple sugar transport system substrate-binding protein	0.000138921	3.61651e-05	4.58905e-05	4.49115e-05	4.13309e-05	3.83142e-05	3.7723e-05	8.20816e-05	0	0	3.87447e-05	0	0.000196471	0	0.000108397	0.000494071	0	0.000804505	0.000637349	0.000288434	0.00100503	0	0.000404367	0.000355619	0.0013089	0.000689655	0.00152999	0.000192493	0	0.00316656	5.39301e-05	0.000725131	1.04296	1.12926	0.114692	1.75908	-2.2068	3.86525	3.55936	2.53951	4.39293	-2.25469	2.16993	5.19227	7.04319	3.84333	7.26678	-0.0280713
K02066	phospholipid/cholesterol/gamma-HCH transport system permease protein	0.000185228	0.000108495	0.000137672	0.000179646	8.26617e-05	0.000191571	0.000264061	0	0.000151659	0	0.000193723	3.55897e-05	0.000196471	0	0.000108397	0	0	0	0	0	0	0	0	0	0	0	0	0	0	0	0.000122345	0	0.684515	NA	NA	-4.28709	-3.56676	-3.88432	-4.24524	-3.21197	-4.33322	-4.77643	0	-4.01488	0	-4.34854	-2.18871	-4.36787
K02071	D-methionine transport system ATP-binding protein	0.000555684	0.00104879	0.00151439	0.000359292	0.00123993	0.00157088	0.00132031	0.00225724	0.000834123	0.000874786	0.000658659	0.00113887	0.00168965	0.00199394	0.000541986	0	0	0	0	0	0	0	0	0	0	0	0	0	0	0	0.00117324	0	0.474772	NA	NA	-5.82192	-6.72627	-7.25209	-5.20669	-6.9657	-7.30459	-7.05561	-7.8248	-6.39938	-6.46726	-6.0632	-6.84407	-7.4091
K02072	D-methionine transport system permease protein	0.000138921	0.000180825	0.000137672	4.49115e-05	0.000454639	0.000229885	0.000264061	0.000287286	0.000113744	0.000159052	7.74893e-05	0.000213538	0.000235766	0.000498485	3.61324e-05	0	0	0	0	0	0	0	0	0	0	0	0	0	0	0	0.000204827	0	0.65329	NA	NA	-3.89648	-4.25418	-3.88432	-2.45711	-5.53804	-4.58427	-4.77643	-4.89378	-3.62929	-4.0794	-3.12911	-4.48245	-4.61921
K02073	D-methionine transport system substrate-binding protein	0.000138921	0.000180825	0.000137672	4.49115e-05	0.000123993	0.000613027	0.000980799	0.000205204	3.79147e-05	0	0.000154979	0	7.85885e-05	0.00046014	3.61324e-05	0.000247036	0.000988631	0.000804505	0.000318674	0	0.000502513	0.000381388	0.000404367	0.000711238	0.00026178	0	0.000917993	0.000192493	0.000440723	0.00126662	0.000212874	0.000495864	1.27614	0.745508	-0.775486	0.78742	2.3877	2.46353	2.58148	-3.74408	-0.281707	-1.33999	0.945205	3.91193	4.76437	-4.04421	6.53604	1.19268
K02078	acyl carrier protein	0.000370456	0.000253155	0.000734248	0.000359292	8.26617e-05	0.000229885	7.54461e-05	0.000246245	0.000189573	7.9526e-05	0.000232468	0.000213538	0.000314354	0.00015338	3.61324e-05	0.000741107	0.000494315	0	0.00446144	0.00144217	0.00150754	0	0	0.00284495	0.00314136	0.00551724	0	0.00461983	0.000440723	0.0227992	0.000238024	0.00320066	0.720072	1.79312	1.31626	0.981288	0.938411	-6.21771	3.5979	3.97009	2.66132	-3.09501	-4.67945	3.83847	5.13752	4.51069	-4.48245	3.83532
K02082	tagatose-6-phosphate ketose/aldose isomerase [EC:5.-.-.-]	0.000138921	0	0	0	0	0	0	0	7.58294e-05	0	3.87447e-05	0	3.92943e-05	0.000115035	0	0.000247036	0	0	0	0	0	0.000381388	0.000404367	0.000355619	0	0	0	0	0.00176289	0	2.71883e-05	0.000210087	1.70939	2.18209	0.352235	0.78742	0	0	0	0	0	5.29053	5.37284	2.0908	0	-2.28524	0	-2.30142
K02108	F-type H+-transporting ATPase subunit a	0.000416763	0.000108495	0.000321234	0.000359292	0.000165323	0.000191571	7.54461e-05	4.10408e-05	0.000151659	0.000159052	7.74893e-05	0.000142359	0.000196471	3.8345e-05	0.000216794	0	0	0	0	0	0	0	0	0	0	0	0	0	0	0	0.000177422	0	0.636624	NA	NA	-5.41536	-3.56676	-5.04978	-5.20669	-4.13195	-4.33322	-3.09501	-2.35165	-4.01488	-4.0794	-3.12911	-3.9294	-4.36787
K02109	F-type H+-transporting ATPase subunit b	0.000648298	0.00021699	0.000642467	0.000628761	0.000371978	0.000421456	0.000301784	0.000123122	7.58294e-05	0.000437393	0.000309957	0.000284718	0.000392943	0.00046014	0.000216794	0	0	0	0	0	0	0	0	0	0	0	0	0	0	0	0.000368842	0	0.483024	NA	NA	-6.04067	-4.50456	-6.02783	-5.99721	-5.25542	-5.43114	-4.96248	-3.73468	-3.10147	-5.48347	-4.99981	-4.88126	-5.3325
K02110	F-type H+-transporting ATPase subunit c	0.000138921	0.000108495	0.000275343	0	0.000165323	3.83142e-05	3.7723e-05	0.000246245	7.58294e-05	3.9763e-05	3.87447e-05	0.000106769	0.000196471	0.000191725	3.61324e-05	0.000494071	0.000988631	0.00281577	0.000956023	0.00115374	0.000502513	0.00381388	0.000404367	0.00106686	0.00235602	0.00137931	0.000917993	0.000577478	0.00220361	0.00253325	0.000113053	0.00147757	0.758425	0.692315	-0.131577	1.75908	3.07512	3.30787	6.59399	2.73067	3.40707	6.32421	0.693387	3.64921	5.57125	4.83298	2.99045	1.50859
K02111	F-type H+-transporting ATPase subunit alpha [EC:3.6.3.14]	0.00259319	0.0038335	0.00335001	0.00251505	0.00438107	0.00356322	0.00980799	0.00496594	0.00261611	0.00409559	0.00197598	0.0038081	0.00436166	0.00341271	0.00289059	0.00296443	0.000988631	0.00120676	0.000637349	0.00115374	0.000502513	0.00228833	0.00161747	0.000711238	0.00078534	0	0.000305998	0.00250241	0.000440723	0	0.00387805	0.00107366	0.473358	0.842136	0.831121	0.19233	-1.9444	-1.46542	-1.96369	-1.91581	-2.80156	-2.09484	-1.61234	-1.86438	-2.36795	-7.63371	-3.59487	-0.799113
K02112	F-type H+-transporting ATPase subunit beta [EC:3.6.3.14]	0.00231535	0.00285704	0.00256987	0.00224558	0.00276917	0.00268199	0.00565846	0.00381679	0.00216114	0.00334009	0.0021697	0.00327425	0.0040866	0.00356609	0.00205955	0.0148221	0.00692042	0.00603379	0.00637349	0.00403807	0.00603015	0.0102975	0.00606551	0.00640114	0.00471204	0.00344828	0.00336597	0.00635226	0.00749229	0.00443319	0.00303811	0.00645241	0.318154	0.450217	0.500895	2.67321	1.27338	1.22816	1.50085	0.542583	1.16591	0.862664	0.666869	1.56213	0.49521	0.665922	0.0397375	0.635111
K02113	F-type H+-transporting ATPase subunit delta	0.000231535	0.00021699	0.000550686	0.00058385	0.000330647	0.000229885	0	8.20816e-05	0.000265403	0.000715734	0.000116234	0.000391487	0.000157177	0.00015338	0.000108397	0	0	0	0	0	0	0	0	0	0	0	0.000305998	0	0	0	0.000275566	2.03998e-05	0.74127	3.87298	2.38537	-4.59416	-4.50456	-5.80912	-5.89203	-5.0902	-4.58427	0	-3.20291	-4.78347	-6.18137	-3.65803	-0.34544	-4.06331
K02115	F-type H+-transporting ATPase subunit gamma	0.00125029	0.000397816	0.00119315	0.0011677	0.00115726	0.000842912	0.00132031	0.000984979	0.000454976	0.00167005	0.000852383	0.000711794	0.000864474	0.00053683	0.000433589	0	0	0	0	0	0.000502513	0.000381388	0	0	0	0	0	0	0	0	0.000922567	5.89267e-05	0.405319	2.66743	2.71832	-6.97761	-5.34985	-6.91068	-6.87983	-6.86699	-0.734809	-1.76509	-6.63659	-5.53909	-7.39236	-6.43026	-6.17352	-6.45034
K02117	V/A-type H+/Na+-transporting ATPase subunit A [EC:3.6.3.14 3.6.3.15]	0.00157444	0.0022784	0.00169795	0.00148208	0.00190122	0.00226054	0.00173526	0.00164163	0.00219905	0.00190862	0.00224719	0.000925333	0.00278989	0.0034894	0.00227634	0	0	0	0	0	0	0	0	0	0.00026178	0	0	0.000384986	0	0	0.00202716	4.31177e-05	0.296737	2.69368	3.18232	-7.30783	-7.83819	-7.41612	-7.22118	-7.57835	-7.82689	-7.4473	-7.36775	-7.78728	-2.81956	-7.81838	-6.54741	-2.8255
K02118	V/A-type H+/Na+-transporting ATPase subunit B	0.000972447	0.00108495	0.00137672	0.00148208	0.00181856	0.00260536	0.00177298	0.00176475	0.0015545	0.000636208	0.00131732	0.000782974	0.0027113	0.00245408	0.00101171	0	0	0.000402253	0	0	0	0	0	0	0	0	0	0	0	0	0.0015564	2.68168e-05	0.413512	3.87298	3.22745	-6.61831	-6.77472	-1.75007	-7.22118	-7.51456	-8.03087	-7.47815	-7.47148	-7.28956	-6.01393	-7.05237	-6.3092	-8.08815
K02120	V/A-type H+/Na+-transporting ATPase subunit D	9.2614e-05	0.000108495	0.000367124	0	0.000206654	0.000613027	0.000226338	0.000205204	7.58294e-05	7.9526e-05	0.000271213	7.11794e-05	0.000314354	0.000115035	0	0	0	0	0	0	0	0	0	0	0	0	0	0	0	0	0.000183106	0	0.883996	NA	NA	-3.35916	-3.56676	-5.23697	0	-4.43732	-5.96122	-4.56278	-4.42763	-3.10147	-3.16231	-4.81359	-3.02111	-5.0195
K02169	malonyl-CoA O-methyltransferase [EC:2.1.1.197]	0.000555684	0.000614806	0.000321234	0.000673673	0.000413309	0.000498084	0	0.000164163	0.000682464	0.000994075	7.74893e-05	0.000498256	0.000314354	0.00030676	0.002457	0	0	0	0	0	0	0	0	0	0	0	0	0	0	0	0.000571424	0	1.01718	NA	NA	-5.82192	-5.96534	-5.04978	-6.09523	-5.40364	-5.667	0	-4.12237	-6.11367	-6.64972	-3.12911	-5.66748	-5.0195
K02188	cobalt-precorrin-5B (C1)-methyltransferase [EC:2.1.1.195]	0.000277842	0.000433981	9.1781e-05	8.9823e-05	0.000123993	0.000574713	0.000452676	0.00053353	0.000341232	7.9526e-05	0.000154979	7.11794e-05	0.000392943	0.000191725	0.000108397	0	0	0	0	0	0	0	0	0	0.00026178	0	0	0	0	0	0.000261221	1.7452e-05	0.68517	3.87298	2.49891	-4.84721	-5.47243	-3.3474	-3.31937	-3.74408	-5.86966	-5.53193	-5.76429	-5.13435	1.60206	-4.04421	-3.02111	-5.3325
K02217	ferritin [EC:1.16.3.2]	0.000601991	3.61651e-05	0.000458905	0.00107788	0.000165323	0.000114943	7.54461e-05	8.20816e-05	0.000113744	0.000278341	3.87447e-05	3.55897e-05	0.000235766	0.00015338	0.000289059	0.0103755	0.0153238	0.0112631	0.00541746	0.00346121	0.00301508	0.00266972	0.00323494	0.0206259	0.00497382	0.0124138	0.0113219	0.00846968	0.0105773	0.00823306	0.00025049	0.00875842	1.12093	0.587394	-0.932301	4.08492	8.3757	4.58744	2.31876	4.30735	4.59763	4.97092	5.13913	7.38165	4.1114	7.99365	7.95747	5.10866
K02224	cobyrinic acid a,c-diamide synthase [EC:6.3.5.9 6.3.5.11]	0.000277842	0.000361651	0.000504796	0.000404204	0.000247985	0.000191571	0.000188615	0.000205204	0.000189573	0.000119289	7.74893e-05	0.000249128	0.000353648	0.000191725	0.000433589	0	0	0	0	0	0	0	0	0	0	0	0	0	0	0	0.000266421	0	0.454674	NA	NA	-4.84721	-5.21587	-5.68593	-5.37227	-4.68922	-4.33322	-4.3119	-4.42763	-4.31885	-3.69253	-3.12911	-4.69559	-5.18447
K02227	adenosylcobinamide-phosphate synthase [EC:6.3.1.10]	0.00046307	0.000506311	0.000458905	0.000269469	0.00049597	0.000344828	0.000188615	0.000574571	0.000189573	0.000596445	7.74893e-05	0.000569436	0.000628708	0.000268415	0.000325192	0	0	0	0	0	0	0	0	0	0	0	0	0	0	0	0.000397133	0	0.432953	NA	NA	-5.56398	-5.69017	-5.55122	-4.80462	-5.66098	-5.14905	-4.3119	-5.86931	-4.31885	-5.92231	-3.12911	-5.85658	-5.99709
K02232	adenosylcobyric acid synthase [EC:6.3.5.10]	0.0012966	0.00206141	0.00188151	0.0011677	0.0022732	0.00180077	0.000641292	0.00151851	0.00166825	0.00294246	0.000658659	0.00113887	0.00216119	0.00149546	0.00354097	0	0	0	0	0	0	0	0	0	0	0	0	0	0	0	0.00174979	0	0.449288	NA	NA	-7.02967	-7.69447	-7.5634	-6.87983	-7.83491	-7.50046	-6.02523	-7.25598	-7.39081	-8.20578	-6.0632	-6.84407	-7.76234
K02313	chromosomal replication initiator protein	0.00240796	0.00108495	0.00229453	0.00175155	0.00115726	0.00164751	0.00105625	0.00180579	0.00147867	0.00123265	0.00151104	0.00121005	0.00110024	0.00107366	0.00108397	0	0	0	0	0	0	0	0	0	0	0	0	0	0	0	0.00145974	0	0.304573	NA	NA	-7.91765	-6.77472	-7.84833	-7.4607	-6.86699	-7.37287	-6.7364	-7.50446	-7.21788	-6.95728	-7.24892	-6.9308	-6.79473
K02314	replicative DNA helicase [EC:3.6.4.12]	0.00111137	0.00141044	0.000734248	0.00089823	0.00140525	0.00153257	0.00169754	0.00102602	0.00121327	0.00115313	0.000813638	0.000818564	0.00141459	0.00111201	0.0014453	0	0	0	0	0	0	0	0	0	0	0	0	0	0	0	0.00118574	0	0.246777	NA	NA	-6.80912	-7.15019	-6.21771	-6.50499	-7.14491	-7.26919	-7.41577	-6.69491	-6.9346	-6.86187	-6.36394	-6.37254	-7.15441
K02316	DNA primase [EC:2.7.7.-]	0.00111137	0.000614806	0.00087192	0.00121261	0.000909279	0.000842912	0.000679015	0.00151851	0.000796209	0.00115313	0.000813638	0.000711794	0.000785885	0.000805246	0.0012285	0	0	0	0	0	0	0	0	0	0	0	0	0	0	0	0.000936988	0	0.268541	NA	NA	-6.80912	-5.96534	-6.46258	-6.93382	-6.52243	-6.41432	-6.10646	-7.25598	-6.33308	-6.86187	-6.36394	-6.17352	-6.31449
K02335	DNA polymerase I [EC:2.7.7.7]	0.00171336	0.00162743	0.00206507	0.00184137	0.00190122	0.00272031	0.00173526	0.00213412	0.00200948	0.00210744	0.00244091	0.00274041	0.00227907	0.0019556	0.00263766	0	0	0	0	0	0	0	0	0	0	0	0	0	0	0	0.00212725	0	0.171571	NA	NA	-7.42908	-7.35529	-7.69702	-7.53245	-7.57835	-8.09292	-7.4473	-7.74424	-7.65784	-7.72618	-7.93718	-8.1035	-7.83862
K02337	DNA polymerase III subunit alpha [EC:2.7.7.7]	0.00430655	0.00274854	0.00344179	0.00305398	0.00343046	0.00329502	0.00339507	0.00369367	0.00341232	0.00298223	0.0025184	0.00256246	0.00353648	0.00295257	0.00242087	0	0	0	0	0	0	0	0	0	0	0	0	0	0	0	0.00318336	0	0.159136	NA	NA	-8.75374	-8.10776	-8.4312	-8.25926	-8.42646	-8.36851	-8.41154	-8.53281	-8.41883	-8.22508	-7.98208	-8.007	-8.47025
K02343	DNA polymerase III subunit gamma/tau [EC:2.7.7.7]	0.000972447	0.000831796	0.00137672	0.000673673	0.000867948	0.001341	0.000792184	0.00172371	0.000606635	0.0010736	0.00127857	0.000996512	0.00141459	0.00126539	0.000722648	0	0	0	0	0	0	0	0	0	0	0	0	0	0	0	0.00106249	0	0.305656	NA	NA	-6.61831	-6.3954	-7.11553	-6.09523	-6.45606	-7.07788	-6.32586	-7.43772	-5.94635	-6.75969	-7.00963	-6.65322	-7.15441
K02346	DNA polymerase IV [EC:2.7.7.7]	0.0013429	0.00151893	0.00174384	0.00130243	0.00140525	0.0016092	0.00241427	0.00102602	0.00113744	0.00170981	0.00240217	0.00135241	0.00145389	0.00145711	0.00202341	0	0	0	0	0	0	0	0	0	0	0	0	0	0	0	0.00159327	0	0.257888	NA	NA	-7.07992	-7.25638	-7.45437	-7.0361	-7.14491	-7.33913	-7.92141	-6.69491	-6.84228	-7.4261	-7.91419	-7.09002	-7.19366
K02355	elongation factor G	0.00680713	0.00484612	0.00748015	0.00651217	0.00578632	0.0064751	0.00984571	0.00660757	0.00576303	0.0032208	0.00709028	0.00665528	0.00675862	0.00625024	0.00372164	0.0155632	0.0133465	0.00643604	0.0159337	0.015287	0.00703518	0.0133486	0.0133441	0.0131579	0.00863874	0.00689655	0.0119339	0.0157844	0.0114588	0.0145662	0.00625468	0.0121821	0.249596	0.276997	0.150275	1.19183	1.45967	-0.216582	1.28956	1.40004	0.119508	0.438735	1.01291	1.18962	1.4206	-0.0399093	0.841538	1.22248
K02356	elongation factor P	0.0012966	0.000904126	0.000826029	0.00134735	0.00123993	0.00111111	0.000980799	0.00131331	0.00106161	0.000477156	0.000929872	0.00113887	0.00106095	0.000805246	0.000433589	0	0.00197726	0.00201126	0.00223072	0.000865301	0.00150754	0	0	0.00142248	0.00052356	0	0	0.000962464	0.00132217	0.00126662	0.000995102	0.000939292	0.279111	0.867462	1.63596	-7.02967	1.12032	1.27363	0.723174	-0.51399	0.436803	-6.63052	-7.048	0.418728	0.131267	-6.55439	-6.84407	-0.139168
K02357	elongation factor Ts	0.00162075	0.000795631	0.00151439	0.00130243	0.00103327	0.00111111	0.00101852	0.00143643	0.00064455	0.00079526	0.000852383	0.00135241	0.00121812	0.00103532	0.00075878	0.00321146	0.00543747	0	0.00382409	0.00230747	0.00100503	0.00419527	0.000404367	0.00106686	0.00235602	0	0.00183599	0.00134745	0.00176289	0.0050665	0.00109929	0.00225472	0.27299	0.777256	1.50954	0.982184	2.75739	-7.25209	1.54664	1.15144	-0.143414	2.03163	-1.80351	0.718251	1.55494	-6.43026	0.438231	0.144444
K02358	elongation factor Tu	0.0032878	0.00206141	0.00367124	0.00318872	0.00293449	0.00402299	0.0144479	0.00410408	0.0023128	0.00135194	0.003642	0.00231333	0.00357578	0.00276084	0.00162596	0.0748518	0.121602	0.0655672	0.0672403	0.109316	0.0788945	0.0518688	0.0832996	0.101351	0.0751309	0.077931	0.0550796	0.132628	0.0758043	0.0664978	0.00368675	0.0824708	0.839313	0.285734	-1.55454	4.50465	5.87552	4.15493	4.39397	5.21448	4.29019	1.84328	4.33984	5.4475	5.78586	4.41562	4.56751	5.20906
K02372	3-hydroxyacyl-[acyl-carrier-protein] dehydratase [EC:4.2.1.59]	0.000138921	0.000433981	0.000367124	0.000314381	0.000289316	0.00045977	0.000565846	0.000369367	0.000379147	0.000198815	0.000348702	0.000249128	0.00027506	0.00046014	0.000108397	0	0	0	0	0	0	0	0	0	0	0	0	0.000192493	0	0	0.00033054	1.28329e-05	0.37941	3.87298	3.35162	-3.89648	-5.47243	-5.23697	-5.01962	-4.9036	-5.55388	-5.84761	-5.24552	-5.28224	-4.38415	-5.16471	-4.69559	-0.493395
K02377	GDP-L-fucose synthase [EC:1.1.1.271]	0.000601991	0.000470146	0.000826029	0.00089823	0.000537301	0.000344828	0.000226338	0.000328326	0.000379147	0.000556682	0.000348702	0.000711794	0.00027506	0.000268415	0.000325192	0	0	0	0	0.000576868	0	0	0	0	0	0	0	0	0.000881446	0	0.000473212	9.72209e-05	0.443128	2.70459	2.60962	-5.93544	-5.5854	-6.38548	-6.50499	0.1007	-5.14905	-4.56278	-5.08034	-5.28224	-5.82447	-5.16471	-6.17352	-4.83319
K02406	flagellin	4.6307e-05	7.23301e-05	0	0	0.000123993	0	3.7723e-05	0.000123122	7.58294e-05	0	3.87447e-05	7.11794e-05	0.000157177	0	7.22648e-05	0.00148221	0.00296589	0.000804505	0	0.00692241	0.00603015	0.000762777	0.00768298	0.00177809	0.00104712	0.00551724	0.00214198	0.00192493	0.00264434	0.00189994	5.4578e-05	0.00290697	0.940599	0.834409	-0.172825	4.728	5.17576	6.34785	0	5.69313	9.23844	4.01729	5.85272	4.38081	6.724	6.82517	4.72841	3.53283
K02428	XTP/dITP diphosphohydrolase [EC:3.6.1.66]	0.000972447	0.000940291	0.00087192	0.000673673	0.00123993	0.000421456	0.000829907	0.000820816	0.00113744	0.00174957	0.00120108	0.000818564	0.000707297	0.00111201	0.000578118	0	0	0	0.000318674	0	0	0	0	0	0	0	0	0	0	0	0.000938301	2.1245e-05	0.343429	3.87298	3.49536	-6.61831	-6.5703	-6.46258	-1.05665	-6.9657	-5.43114	-6.39216	-6.37646	-6.84228	-7.45908	-6.92016	-6.37254	-6.1645
K02429	MFS transporter, FHS family, L-fucose permease	0.000509377	7.23301e-05	0.000734248	0.000449115	0.000289316	0.000153257	0.000226338	8.20816e-05	7.58294e-05	0.000516919	3.87447e-05	7.11794e-05	0.000157177	0.000268415	0.000252927	0	0	0	0	0	0	0	0	0	0	0	0	0	0	0	0.000259817	0	0.795696	NA	NA	-5.69871	-3.04142	-6.21771	-5.52078	-4.9036	-4.02907	-4.56278	-3.20291	-3.10147	-5.71951	-2.28524	-3.02111	-4.06331
K02433	aspartyl-tRNA(Asn)/glutamyl-tRNA(Gln) amidotransferase subunit A [EC:6.3.5.6 6.3.5.7]	0.000740912	0.000687136	0.00100959	0.000224558	0.00111593	0.0010728	0.00101852	0.000984979	0.000454976	0.000556682	0.00178225	0.000676205	0.000982357	0.000651865	0.000252927	0	0	0	0	0	0	0	0	0	0.00026178	0	0	0	0	0	0.000814113	1.7452e-05	0.482187	3.87298	3.00578	-6.23057	-6.12337	-6.67185	-4.55187	-6.81498	-6.75862	-6.68443	-6.63659	-5.53909	-1.0601	-7.48563	-6.10057	-6.63279
K02434	aspartyl-tRNA(Asn)/glutamyl-tRNA(Gln) amidotransferase subunit B [EC:6.3.5.6 6.3.5.7]	0.00092614	0.000867961	0.00133082	0.000359292	0.0010746	0.00149425	0.000641292	0.00119018	0.000265403	0.000556682	0.000658659	0.000854153	0.000982357	0.000843591	0.000433589	0	0	0	0	0	0	0	0	0	0	0	0	0.000192493	0	0	0.000831932	1.28329e-05	0.425388	3.87298	3.18659	-6.54865	-6.45609	-7.06698	-5.20669	-6.76102	-7.2329	-6.02523	-6.90711	-4.78347	-5.82447	-6.0632	-6.43322	-2.29299
K02435	aspartyl-tRNA(Asn)/glutamyl-tRNA(Gln) amidotransferase subunit C [EC:6.3.5.6 6.3.5.7]	0	3.61651e-05	9.1781e-05	0	0.000123993	0.000153257	7.54461e-05	0	0	3.9763e-05	0.000154979	0.000177949	0	0	3.61324e-05	0	0	0	0	0	0	0	0	0.00106686	0	0	0.000305998	0.000384986	0.000881446	0.00189994	5.92976e-05	0.000302615	1.10505	1.85111	0.74427	0	-2.2068	-3.3474	0	-3.74408	-4.02907	-3.09501	0	6.75068	-2.31507	-4.04421	0.749575	5.30373
K02437	glycine cleavage system H protein	0.000416763	0.000506311	0.000458905	0.000538938	0.000371978	0.000306513	0.000565846	0.000451449	0.000530806	0.000357867	0.000619915	0.000925333	0.000353648	0.00061352	0.000722648	0.00172925	0.00148295	0.00281577	0.00382409	0.000576868	0.00100503	0	0.000404367	0.000711238	0.00104712	0.00344828	0.00122399	0.000577478	0.000881446	0.00886637	0.000516029	0.00190628	0.313824	1.16841	1.89652	2.02696	1.53185	2.59128	2.80417	0.619547	1.68118	-5.84761	-0.155261	0.415364	1.52288	2.45682	0.399779	0.691991
K02438	glycogen debranching enzyme [EC:3.2.1.196]	0.000277842	0	0.000734248	4.49115e-05	4.13309e-05	0.000306513	3.7723e-05	8.20816e-05	7.58294e-05	0.000318104	3.87447e-05	0.000462666	7.85885e-05	0.000115035	0	0	0	0	0	0	0	0	0	0	0	0	0	0	0	0	0.000174241	0	1.19667	NA	NA	-4.84721	0	-6.21771	-2.45711	-2.35983	-4.98419	-2.25469	-3.20291	-3.10147	-5.03608	-2.28524	-5.56275	-3.14712
K02440	glycerol uptake facilitator protein	9.2614e-05	3.61651e-05	4.58905e-05	0.000224558	0.000165323	0.000114943	0	0.000123122	0.000379147	0.000159052	0.000232468	0.000427077	0.000117883	0.000191725	0.000216794	0	0	0	0	0	0	0	0.000404367	0	0	0	0	0	0	0	0.000168451	2.69578e-05	0.701739	3.87298	2.46444	-3.35916	-2.2068	-2.4826	-4.55187	-4.13195	-3.64319	0	1.63816	-5.28224	-4.0794	-4.59972	-5.44981	-3.67675
K02445	MFS transporter, OPA family, glycerol-3-phosphate transporter	0.000694605	0.000470146	0.000275343	0.000943142	0.000165323	0.000114943	0.000414953	0.000246245	0.000682464	0.000159052	0.000774893	0.000427077	7.85885e-05	0.000345105	0.000180662	0	0	0	0	0	0	0	0	0	0	0	0	0	0	0	0.00039817	0	0.669864	NA	NA	-6.13874	-5.5854	-4.83463	-6.57462	-4.13195	-3.64319	-5.40923	-4.67945	-6.11367	-4.0794	-6.29442	-5.44981	-3.14712
K02454	general secretion pathway protein E	0.00046307	0.00028932	4.58905e-05	4.49115e-05	0.000330647	0.000421456	0.00113169	0.000369367	3.79147e-05	7.9526e-05	0.000968617	3.55897e-05	0.000510826	0.00038345	0.00014453	0	0	0	0	0	0	0	0	0	0	0	0	0	0	0	0.000350454	0	0.946447	NA	NA	-5.56398	-4.90362	-2.4826	-2.45711	-5.0902	-5.43114	-6.83503	-5.24552	-2.26047	-3.16231	-6.61267	-2.18871	-5.70273
K02469	DNA gyrase subunit A [EC:5.99.1.3]	0.00421394	0.00412282	0.00463494	0.00255996	0.00491837	0.00444444	0.00799728	0.00582779	0.00447393	0.0029027	0.00523053	0.00387928	0.00424378	0.00509989	0.00386617	0.000247036	0	0	0	0.000288434	0	0	0	0	0	0	0.000305998	0	0.000440723	0	0.00456106	8.54793e-05	0.277456	1.77555	2.67794	-4.03855	-8.69098	-8.85952	-8.0056	-4.04563	-8.7991	-9.64517	-9.18928	-8.80862	-8.18621	-9.03357	-3.62152	-8.7326
K02470	DNA gyrase subunit B [EC:5.99.1.3]	0.00273211	0.00264005	0.00238631	0.00251505	0.00355445	0.00333333	0.00550756	0.0042272	0.00181991	0.00234602	0.00267338	0.00316749	0.00353648	0.00379616	0.00158983	0	0	0	0	0	0	0	0	0	0	0	0	0	0	0	0.00305502	0	0.325518	NA	NA	-8.09914	-8.04988	-7.90467	-7.98017	-8.47754	-8.38514	-9.10789	-8.72697	-7.51563	-7.88021	-8.06791	-8.31174	-8.47025
K02472	UDP-N-acetyl-D-mannosaminuronic acid dehydrogenase [EC:1.1.1.336]	0.00111137	7.23301e-05	0.000137672	8.9823e-05	8.26617e-05	7.66284e-05	3.7723e-05	0.000123122	0.000151659	0.000119289	7.74893e-05	7.11794e-05	0.000235766	0.00038345	3.61324e-05	0	0	0	0	0	0	0	0	0	0	0	0	0	0	0	0.000187086	0	1.44551	NA	NA	-6.80912	-3.04142	-3.88432	-3.31937	-3.21197	-3.11484	-2.25469	-3.73468	-4.01488	-3.69253	-3.12911	-3.02111	-4.61921
K02474	UDP-N-acetyl-D-galactosamine dehydrogenase [EC:1.1.1.-]	0.000277842	3.61651e-05	0.000367124	4.49115e-05	0.000123993	0.000114943	3.7723e-05	4.10408e-05	0.000151659	3.9763e-05	0	0.000213538	0.00027506	0	0	0.000247036	0.000494315	0	0.000318674	0	0	0	0	0	0	0	0.000305998	0	0	0	0.000114917	9.10682e-05	1.02631	1.79993	0.81047	-0.16331	3.44945	-5.23697	2.58148	-3.74408	-3.64319	-2.25469	-2.35165	-4.01488	-2.31507	0	0.499391	-4.83319
K02483	two-component system, OmpR family, response regulator	0.000648298	0.000506311	0.00114726	0.000449115	0.000619963	0.0010728	0.000716738	0.00102602	0.000151659	0.000198815	0.000348702	0.000391487	0.000785885	0.000498485	0.000505853	0	0	0	0	0	0	0	0	0	0	0	0	0.000192493	0	0	0.000604493	1.28329e-05	0.499119	3.87298	2.95599	-6.04067	-5.69017	-6.85457	-5.52078	-5.97719	-6.75862	-6.18336	-6.69491	-4.01488	-4.38415	-5.16471	-5.32728	-1.97469
K02492	glutamyl-tRNA reductase [EC:1.2.1.70]	0.000231535	3.61651e-05	0.000137672	0.000134735	0.000165323	0.000153257	0.000301784	8.20816e-05	3.79147e-05	7.9526e-05	0.000929872	0	0.000196471	0	0	0	0	0	0	0	0	0	0	0	0	0	0	0	0	0	0.000165756	0	1.3866	NA	NA	-4.59416	-2.2068	-3.88432	-3.85534	-4.13195	-4.02907	-4.96248	-3.20291	-2.26047	-3.16231	-6.55439	0	-4.36787
K02493	release factor glutamine methyltransferase [EC:2.1.1.297]	0.000694605	0.000578641	0.000826029	0.000718584	0.000454639	0.000727969	0.000188615	0.000451449	0.000379147	0.00119289	0.000348702	0.000391487	0.000471531	0.000651865	0.000397456	0	0	0	0	0	0	0	0	0	0	0	0	0	0	0	0.000564907	0	0.436705	NA	NA	-6.13874	-5.87932	-6.38548	-6.18702	-5.53804	-6.20549	-4.3119	-5.5281	-5.28224	-6.91036	-5.16471	-5.32728	-5.58956
K02495	oxygen-independent coproporphyrinogen III oxidase [EC:1.3.98.3]	0.000324149	0.00021699	0.000137672	0.000179646	0.000206654	0.000268199	0.000188615	0.000246245	0.000151659	0.000238578	0.000232468	0.000213538	0.000392943	0.00046014	0.00014453	0	0	0	0	0	0	0	0	0	0	0	0	0	0	0	0.000240135	0	0.378802	NA	NA	-5.06242	-4.50456	-3.88432	-4.24524	-4.43732	-4.79805	-4.3119	-4.67945	-4.01488	-4.63563	-4.59972	-4.48245	-5.3325
K02499	tetrapyrrole methylase family protein / MazG family protein	0.000185228	0.000253155	9.1781e-05	0.000269469	0.000247985	0.000268199	0.000113169	0.000287286	0.000113744	0.000198815	0.000309957	0.000213538	0.000117883	0.00023007	0.000361324	0	0	0	0	0	0	0	0	0	0	0	0	0	0	0	0.00021744	0	0.369799	NA	NA	-4.28709	-4.71784	-3.3474	-4.80462	-4.68922	-4.79805	-3.62257	-4.89378	-3.62929	-4.38415	-4.99981	-4.48245	-3.67675
K02500	cyclase [EC:4.1.3.-]	0.00101875	0.0015551	0.000963701	0.00058385	0.00148791	0.00145594	0.000980799	0.00176475	0.00117536	0.00103384	0.000658659	0.000925333	0.00125742	0.00172553	0.00090331	0	0	0	0	0	0	0.000381388	0	0	0	0	0	0	0	0	0.00116602	2.54259e-05	0.312322	3.87298	3.63234	-6.68475	-7.29011	-6.60541	-5.89203	-7.22681	-7.19568	-1.33999	-7.47148	-6.88918	-6.70575	-6.0632	-6.54741	-6.98575
K02501	glutamine amidotransferase [EC:2.4.2.-]	0.000787219	0.000687136	0.00091781	0.000673673	0.00103327	0.000651341	0.000301784	0.000328326	0.000492891	0.000357867	0.000464936	0.000605025	0.000707297	0.000690211	0.000325192	0	0	0	0	0	0	0	0	0	0	0	0	0	0	0	0.000601599	0	0.367865	NA	NA	-6.3169	-6.12337	-6.53576	-6.09523	-6.70497	-6.04732	-4.96248	-5.08034	-5.65217	-5.20111	-5.56966	-5.94257	-6.1645
K02503	histidine triad (HIT) family protein	0.000370456	7.23301e-05	0.000183562	0.000134735	8.26617e-05	0.000268199	0.000113169	0.000287286	3.79147e-05	3.9763e-05	0.000232468	3.55897e-05	0.000157177	0.00023007	3.61324e-05	0	0	0.000402253	0.000318674	0.000288434	0	0	0	0.000355619	0	0	0	0.000192493	0.000440723	0	0.000152101	0.000133213	0.699927	1.32797	0.923945	-5.24966	-3.04142	1.09073	1.18325	1.68737	-4.79805	-3.62257	-4.89378	2.9318	-2.31507	-4.59972	-2.18871	0.276493
K02518	translation initiation factor IF-1	0.00046307	0.00014466	0.000550686	0.000494027	0.000247985	0.000421456	0.000150892	0.000287286	0.000303318	0.000119289	0.000116234	0.000142359	0.000235766	7.66901e-05	0.000108397	0.000247036	0	0	0	0	0	0	0	0	0	0	0	0	0	0	0.000257474	1.6469e-05	0.610515	3.87298	2.66535	-0.880086	-3.95103	-5.80912	-5.65543	-4.68922	-5.43114	-4.00802	-4.89378	-4.96955	-3.69253	-3.65803	-3.9294	-4.61921
K02519	translation initiation factor IF-2	0.00342672	0.00470146	0.00376302	0.005075	0.00529035	0.00521073	0.00467766	0.00496594	0.00553555	0.00497038	0.00437815	0.00565877	0.00455814	0.00513823	0.00534759	0.000741107	0	0.000402253	0.000318674	0.000576868	0	0.000381388	0	0	0	0	0	0.000769971	0	0	0.00484651	0.000212684	0.12843	1.37951	3.4251	-2.19394	-8.88003	-3.19412	-3.95152	-3.17498	-9.02811	-3.58219	-8.95882	-9.11519	-8.96011	-8.77747	-9.14689	-2.55011
K02520	translation initiation factor IF-3	0.00120398	0.000542476	0.000367124	0.000763496	0.000454639	0.00091954	0.000565846	0.000615612	0.000492891	0.000477156	0.000774893	0.000818564	0.000314354	0.000728556	0.000216794	0	0	0	0	0	0	0	0	0	0.00026178	0	0	0.000192493	0	0	0.000617062	3.02849e-05	0.41526	2.67418	2.68701	-6.9236	-5.78784	-5.23697	-6.27332	-5.53804	-6.53845	-5.84761	-5.9672	-5.65217	-0.841944	-6.29442	-6.37254	-0.6797
K02528	16S rRNA (adenine1518-N6/adenine1519-N6)-dimethyltransferase [EC:2.1.1.182]	0.00148182	0.000976457	0.00133082	0.00184137	0.000702625	0.00130268	0.00086763	0.00127226	0.00125118	0.00115313	0.0011236	0.00192184	0.00141459	0.00126539	0.000794913	0	0	0	0	0	0	0	0	0	0	0	0	0	0	0	0.00124669	0	0.274949	NA	NA	-7.22093	-6.62418	-7.06698	-7.53245	-6.15507	-7.03637	-6.45554	-7.00255	-6.97864	-6.86187	-6.82476	-7.59384	-7.15441
K02529	LacI family transcriptional regulator	0.000416763	3.61651e-05	0.000275343	0.000134735	4.13309e-05	0.000114943	0	0	7.58294e-05	0.000198815	0	3.55897e-05	0.000235766	0	0.00014453	0	0	0	0	0	0	0	0	0	0	0	0	0	0	0	0.000113987	0	1.07958	NA	NA	-5.41536	-2.2068	-4.83463	-3.85534	-2.35983	-3.64319	0	0	-3.10147	-4.38415	0	-2.18871	-4.61921
K02535	UDP-3-O-[3-hydroxymyristoyl] N-acetylglucosamine deacetylase [EC:3.5.1.108]	0.000277842	0.000433981	9.1781e-05	0.000134735	0.000165323	0.000306513	0.000603569	0.000123122	0.000341232	0.000119289	0.000736149	0.000213538	7.85885e-05	3.8345e-05	0.000289059	0	0	0	0	0	0	0	0	0	0	0	0	0	0	0	0.000263538	0	0.75921	NA	NA	-4.84721	-5.47243	-3.3474	-3.85534	-4.13195	-4.98419	-5.93915	-3.73468	-5.13435	-3.69253	-6.22139	-4.48245	-3.14712
K02536	UDP-3-O-[3-hydroxymyristoyl] glucosamine N-acyltransferase [EC:2.3.1.191]	0.00148182	0.000795631	0.0014685	0.00170664	0.000619963	0.000804598	0.000565846	0.000738734	0.00235071	0.000994075	0.0014723	0.00113887	0.000864474	0.000766901	0.0011201	0	0	0	0	0	0	0.000381388	0	0	0	0	0	0	0.000440723	0	0.00112594	5.48074e-05	0.434329	2.64691	2.60745	-7.22093	-6.33205	-7.20799	-7.42344	-5.97719	-6.34802	-0.557081	-6.22638	-7.88308	-6.64972	-7.21169	-6.84407	-6.45034
K02551	2-succinyl-5-enolpyruvyl-6-hydroxy-3-cyclohexene-1-carboxylate synthase [EC:2.2.1.9]	0.00143552	0.000976457	0.000734248	0.00134735	0.00132259	0.000574713	0.000188615	0.000246245	0.000682464	0.00218697	0.0014723	0.000676205	0.000785885	0.000345105	0.000397456	0	0	0	0	0	0	0	0	0	0	0	0	0	0	0	0.000891474	0	0.628264	NA	NA	-7.17544	-6.62418	-6.21771	-7.08464	-7.05809	-5.86966	-4.3119	-4.67945	-6.11367	-7.77937	-7.21169	-6.10057	-6.31449
K02563	UDP-N-acetylglucosamine--N-acetylmuramyl-(pentapeptide) pyrophosphoryl-undecaprenol N-acetylglucosamine transferase [EC:2.4.1.227]	0.0013429	0.00242306	0.00169795	0.00206593	0.00198388	0.00191571	0.00113169	0.00155955	0.00170616	0.00186886	0.00209221	0.00238451	0.00113953	0.00176387	0.00180662	0	0	0	0	0	0	0.000381388	0	0	0	0	0	0	0	0	0.00179216	2.54259e-05	0.216475	3.87298	4.16117	-7.07992	-7.92663	-7.41612	-7.69761	-7.63944	-7.58925	-1.5445	-7.29421	-7.42304	-7.55371	-7.71576	-7.90359	-6.84491
K02564	glucosamine-6-phosphate deaminase [EC:3.5.99.6]	0.00333411	0.00253155	0.0028911	0.00381748	0.00190122	0.00157088	0.0019616	0.002011	0.00254028	0.00314128	0.00306083	0.00274041	0.00188613	0.00207063	0.00216794	0.000741107	0.000494315	0.000402253	0	0	0	0.00114416	0	0	0.00104712	0	0	0.000384986	0	0	0.00250843	0.00028093	0.256414	1.45072	2.50022	-2.15453	-2.33331	-2.815	-8.58025	-7.57835	-7.30459	-0.772516	-7.65892	-7.99451	-1.5758	-8.26248	-8.1035	-2.26318
K02584	Nif-specific regulatory protein	0.000185228	0.000433981	0.000229453	0.00058385	0.000206654	0.000344828	0.000150892	0.000246245	0.000417062	0.000318104	0.000426191	0.000462666	0.000235766	0.000115035	0.000722648	0	0	0	0	0	0	0	0	0	0	0	0	0	0	0	0.000338573	0	0.501475	NA	NA	-4.28709	-5.47243	-4.58167	-5.89203	-4.43732	-5.14905	-4.00802	-4.67945	-5.41637	-5.03608	-5.44689	-5.56275	-4.61921
K02600	N utilization substance protein A	0.000509377	0.000397816	0.000596577	0.000628761	0.00123993	0.00111111	0.000641292	0.00151851	0.000606635	0.000636208	0.000929872	0.000782974	0.0013753	0.00138042	0.000831045	0	0	0	0	0	0	0	0	0	0	0	0	0	0	0	0.000879055	0	0.408484	NA	NA	-5.69871	-5.34985	-5.92262	-5.99721	-6.9657	-6.80879	-6.02523	-7.25598	-5.94635	-6.01393	-6.55439	-6.3092	-7.11405
K02601	transcriptional antiterminator NusG	0.000370456	0.000108495	0.000229453	0.000359292	0.000247985	0.000383142	0.000113169	0.000123122	0.000113744	7.9526e-05	0.000232468	0.000106769	0.000117883	0.00030676	3.61324e-05	0	0	0	0	0	0	0	0	0.000355619	0	0	0	0.000192493	0.000440723	0	0.000195226	6.59223e-05	0.595648	2.19289	1.8803	-5.24966	-3.56676	-4.58167	-5.20669	-4.68922	-5.29698	-3.62257	-3.73468	1.56298	-3.16231	-4.59972	-3.54559	0.663048
K02621	topoisomerase IV subunit A [EC:5.99.1.-]	0.000787219	0.00028932	0.000413015	0.000943142	0.000826617	0.000574713	0.000641292	0.000615612	0.000796209	0.00159052	0.00123983	0.00113887	0.000432237	0.000690211	0.000794913	0	0	0	0	0.000288434	0	0	0	0	0.00026178	0	0	0	0	0	0.000784915	3.66809e-05	0.433247	2.64256	2.60868	-6.3169	-4.90362	-5.40264	-6.57462	-1.48716	-5.86966	-6.02523	-5.9672	-6.33308	-2.55803	-6.96559	-6.84407	-5.46675
K02622	topoisomerase IV subunit B [EC:5.99.1.-]	0.00138921	0.000831796	0.000963701	0.00184137	0.0016119	0.000651341	0.000943076	0.00123122	0.000909953	0.00147123	0.00224719	0.00149477	0.00110024	0.000920281	0.00108397	0	0	0	0	0	0	0	0	0	0	0	0	0	0	0	0.00124608	0	0.34499	NA	NA	-7.12847	-6.3954	-6.60541	-7.53245	-7.34154	-6.04732	-6.57452	-6.95562	-6.52349	-7.21065	-7.81838	-7.2334	-6.79473
K02667	two-component system, NtrC family, response regulator PilR	9.2614e-05	0.000253155	9.1781e-05	0.000449115	8.26617e-05	7.66284e-05	3.7723e-05	4.10408e-05	0.000265403	0.000278341	0.000193723	0.000854153	3.92943e-05	3.8345e-05	0.000433589	0	0	0	0	0	0	0	0	0	0	0	0	0	0	0	0.000215171	0	1.04672	NA	NA	-3.35916	-4.71784	-3.3474	-5.52078	-3.21197	-3.11484	-2.25469	-2.35165	-4.78347	-4.8497	-4.34854	-6.43322	-2.30142
K02669	twitching motility protein PilT	0.000138921	0.00014466	4.58905e-05	8.9823e-05	0.000289316	0.000306513	0.000679015	0.000246245	0.000189573	0	0.000309957	0	0.000353648	0.000345105	0.000108397	0	0	0	0	0	0	0	0	0	0	0	0	0.000384986	0	0	0.000216471	2.56657e-05	0.814089	3.87298	2.25019	-3.89648	-3.95103	-2.4826	-3.31937	-4.9036	-4.98419	-6.10646	-4.67945	-4.31885	0	-4.99981	0	0.119255
K02687	ribosomal protein L11 methyltransferase [EC:2.1.1.-]	0.00115768	0.000650971	0.000963701	0.000718584	0.000826617	0.000804598	0.00037723	0.000656653	0.00064455	0.000954312	0.000619915	0.000249128	0.000864474	0.000728556	0.000650383	0	0	0	0	0	0	0	0	0	0	0	0	0	0	0	0.00072449	0	0.311617	NA	NA	-6.8675	-6.04652	-6.60541	-6.18702	-6.3865	-6.34802	-5.27512	-6.05886	-6.03243	-6.59143	-5.97708	-4.69559	-6.45034
K02768	PTS system, fructose-specific IIA component [EC:2.7.1.202]	9.2614e-05	0.000325486	0.000183562	8.9823e-05	0.000165323	0.000153257	0.000188615	0.000410408	7.58294e-05	0	7.74893e-05	3.55897e-05	0.000353648	0.000421795	0	0	0	0	0	0	0	0	0	0	0	0	0	0	0	0	0.000171563	0	0.832522	NA	NA	-3.35916	-5.06818	-4.27472	-3.31937	-4.13195	-4.02907	-4.3119	-5.39372	-3.10147	0	-3.12911	-2.18871	-5.18447
K02805	dTDP-4-amino-4,6-dideoxygalactose transaminase [EC:2.6.1.59]	0.000138921	0.000180825	0.000229453	4.49115e-05	4.13309e-05	0.000114943	7.54461e-05	0.000287286	0	7.9526e-05	0.000348702	0.000249128	0.000235766	0.000498485	7.22648e-05	0	0	0	0	0	0	0	0	0	0	0	0	0	0	0	0.000173132	0	0.786311	NA	NA	-3.89648	-4.25418	-4.58167	-2.45711	-2.35983	-3.64319	-3.09501	-4.89378	0	-3.16231	-5.16471	-4.69559	-4.61921
K02823	dihydroorotate dehydrogenase electron transfer subunit	9.2614e-05	0.000325486	0.000183562	0.000269469	4.13309e-05	0.000191571	0.000264061	0.000410408	0.000379147	0.000119289	0.000154979	0.000320307	3.92943e-05	0.00023007	0.000361324	0	0	0	0	0	0	0	0	0	0	0	0	0	0	0	0.000225527	0	0.535357	NA	NA	-3.35916	-5.06818	-4.27472	-4.80462	-2.35983	-4.33322	-4.77643	-5.39372	-5.28224	-3.69253	-4.04421	-5.04574	-2.30142
K02824	uracil permease	0.000185228	0.000180825	0.000367124	0.000269469	0.000206654	0.000727969	0.00290467	0.000328326	0.000189573	0	0.000193723	3.55897e-05	0.00055012	0.000421795	7.22648e-05	0	0	0	0	0	0	0	0	0	0	0	0	0	0	0	0.000442222	0	1.60116	NA	NA	-4.28709	-4.25418	-5.23697	-4.80462	-4.43732	-6.20549	-8.18719	-5.08034	-4.31885	0	-4.34854	-2.18871	-5.80766
K02825	pyrimidine operon attenuation protein / uracil phosphoribosyltransferase [EC:2.4.2.9]	9.2614e-05	3.61651e-05	0	0	0.000247985	0.000229885	0.000113169	0.000205204	7.58294e-05	0	0.000658659	0	0.00027506	0.000191725	0.00014453	0	0	0	0	0	0	0	0	0	0	0	0	0	0	0	0.000151388	0	1.128	NA	NA	-3.35916	-2.2068	0	0	-4.68922	-4.58427	-3.62257	-4.42763	-3.10147	0	-6.0632	0	-4.83319
K02834	ribosome-binding factor A	0.000277842	0.00021699	0.000780139	0.000134735	0.000247985	0.000344828	0.000113169	0.000205204	0.000227488	0	0.000348702	0.000177949	0.000432237	7.66901e-05	0.000108397	0	0	0	0	0	0	0	0	0	0	0	0	0	0	0	0.000246157	0	0.757638	NA	NA	-4.84721	-4.50456	-6.30403	-3.85534	-4.68922	-5.14905	-3.62257	-4.42763	-4.56978	0	-5.16471	-4.23227	-5.46675
K02835	peptide chain release factor 1	0.00259319	0.00267621	0.00206507	0.00247013	0.00239719	0.00229885	0.00267834	0.00258557	0.00356398	0.00230625	0.00220845	0.00302513	0.00259342	0.00268415	0.00361324	0	0	0	0	0	0	0	0	0	0	0	0	0	0	0	0.00265061	0	0.168479	NA	NA	-8.02414	-8.06943	-7.69702	-7.95427	-7.91121	-7.85103	-8.07057	-8.01991	-8.48139	-7.85565	-7.79341	-8.24561	-8.02427
K02836	peptide chain release factor 2	0.00162075	0.0014466	0.00119315	0.00143717	0.00252118	0.00180077	0.00165981	0.00188788	0.00166825	0.00163028	0.00120108	0.00142359	0.00129671	0.00187891	0.00209568	0	0	0	0	0	0	0	0	0	0	0	0	0	0	0	0.00165079	0	0.215024	NA	NA	-7.34939	-7.18646	-6.91068	-7.17709	-7.98367	-7.50046	-7.38354	-7.56824	-7.39081	-7.3578	-6.92016	-7.16349	-7.0298
K02837	peptide chain release factor 3	0.00250058	0.00198908	0.00224863	0.00242522	0.00247985	0.00187739	0.002452	0.00274973	0.00276777	0.00167005	0.00178225	0.00188626	0.00161107	0.00237739	0.00180662	0	0	0	0	0.000288434	0	0	0	0	0	0	0	0	0	0	0.00217493	1.92289e-05	0.179586	3.87298	4.43069	-7.97188	-7.64319	-7.81931	-7.92791	-3.06058	-7.56025	-7.94369	-8.10839	-8.11778	-7.39236	-7.48563	-7.56701	-7.3408
K02838	ribosome recycling factor	0.000879833	0.000687136	0.000963701	0.00103297	0.00115726	0.000957854	0.000905353	0.00180579	0.000682464	0.00115313	0.0011236	0.00113887	0.000668003	0.000958626	0.000614251	0	0.000494315	0	0.00191205	0.000288434	0	0	0.000404367	0	0.00052356	0	0	0.000192493	0	0	0.000981923	0.000254348	0.299916	1.96237	2.70997	-6.47546	-0.467114	-6.60541	0.881952	-1.96765	-6.59672	-6.51626	-2.13162	-6.11367	-1.12429	-6.82476	-6.84407	-1.74342
K02851	UDP-GlcNAc:undecaprenyl-phosphate GlcNAc-1-phosphate transferase [EC:2.7.8.33]	0.000185228	0.000108495	0.000183562	4.49115e-05	0.000206654	0.000153257	0.00086763	4.10408e-05	3.79147e-05	7.9526e-05	3.87447e-05	7.11794e-05	0.000117883	0.000191725	3.61324e-05	0	0	0	0	0	0	0	0	0	0	0	0	0	0	0	0.000157592	0	1.30949	NA	NA	-4.28709	-3.56676	-4.27472	-2.45711	-4.43732	-4.02907	-6.45554	-2.35165	-2.26047	-3.16231	-2.28524	-3.02111	-3.67675
K02858	3,4-dihydroxy 2-butanone 4-phosphate synthase [EC:4.1.99.12]	4.6307e-05	0.000361651	0.000229453	0.000134735	0.000123993	0.000383142	0.000188615	0.000123122	0.000227488	0.000159052	0	3.55897e-05	7.85885e-05	7.66901e-05	0.000469721	0	0	0	0	0	0	0	0	0	0	0	0	0	0	0	0.000175876	0	0.78029	NA	NA	-2.49331	-5.21587	-4.58167	-3.85534	-3.74408	-5.29698	-4.3119	-3.73468	-4.56978	-4.0794	0	-2.18871	-3.14712
K02860	16S rRNA processing protein RimM	0.000694605	0.000180825	0.000688358	0.00058385	0.000165323	0.00045977	0.000414953	0.000246245	0.000227488	0.000516919	7.74893e-05	0.000391487	0.000157177	0.000115035	0.000541986	0	0	0	0	0	0	0	0	0	0	0	0	0	0	0	0.000364101	0	0.579282	NA	NA	-6.13874	-4.25418	-6.12589	-5.89203	-4.13195	-5.55388	-5.40923	-4.67945	-4.56978	-5.71951	-3.12911	-5.32728	-4.06331
K02863	large subunit ribosomal protein L1	0.00162075	0.000904126	0.00256987	0.00188628	0.00148791	0.00191571	0.00188615	0.00155955	0.00136493	0.000874786	0.00178225	0.00135241	0.00110024	0.000881936	0.000650383	0.00617589	0.00148295	0.00120676	0.00254939	0.00403807	0.00100503	0.00114416	0.00161747	0.00213371	0.0026178	0.00137931	0.00183599	0.00577478	0.00264434	0	0.00145582	0.00237371	0.354748	0.730028	1.04116	1.92345	0.707696	-1.08426	0.432627	1.43428	-0.923874	-0.716225	0.0522786	0.640755	1.57046	-0.367407	0.438231	2.38139
K02864	large subunit ribosomal protein L10	0.000370456	0.000253155	0.000963701	0.000494027	0.000454639	0.00045977	0.000414953	0.000451449	0.000454976	0.000357867	0.000542425	0.000782974	0.000157177	0.000268415	3.61324e-05	0.00469368	0.00692042	0.00442478	0.00637349	0.00230747	0.00150754	0.0064836	0.00323494	0.00284495	0.0052356	0.00275862	0.00520196	0.00384986	0.00308506	0.00886637	0.000430808	0.00451922	0.528103	0.446482	-0.242216	3.62799	4.71895	2.18731	3.66277	2.31837	1.69171	3.93364	2.81395	2.61824	3.83385	2.32532	2.71648	4.5291
K02867	large subunit ribosomal protein L11	0.000694605	0.000542476	0.000367124	0.000943142	0.000537301	0.000957854	0.00120714	0.000984979	0.000796209	0.000357867	0.000619915	0.000498256	0.000471531	0.00053683	0.000252927	0.00568182	0.00593178	0.00241352	0.00446144	0.00894145	0.00251256	0.00915332	0.00404367	0.0056899	0.00732984	0.0062069	0.00550796	0.0053898	0.00749229	0	0.00065121	0.00538375	0.419046	0.457607	0.126998	3.014	3.42691	2.68399	2.22998	4.03171	1.38203	2.91238	2.02649	2.82171	4.31849	3.30297	3.44051	3.4872
K02871	large subunit ribosomal protein L13	0.000648298	0.000723301	0.000642467	0.000628761	0.000619963	0.000344828	0.000829907	0.000697694	0.000454976	0.000516919	0.000736149	0.000960922	0.000668003	0.000805246	0.00014453	0.00321146	0.000988631	0.00683829	0.00414277	0.0025959	0.00100503	0.00343249	0.00444804	0.00320057	0.00418848	0.00275862	0.00948592	0.00307988	0.00220361	0	0.000628131	0.00343865	0.320431	0.68152	1.08874	2.2909	0.445546	3.39177	2.70072	2.04845	1.51633	2.03515	2.65521	2.7876	2.99421	1.89163	3.28988	2.18819
K02874	large subunit ribosomal protein L14	0.000787219	0.000108495	0.000780139	0.00112279	0.000247985	0.000536398	0.000490399	0.000656653	0.000151659	0.000477156	0.000774893	0.000747384	0.000314354	0.000498485	7.22648e-05	0.00172925	0	0.000804505	0	0.00317277	0.000502513	0.00343249	0.00283057	0.00142248	0.0013089	0.00206897	0.00214198	0.00192493	0.000881446	0	0.000517752	0.00148139	0.580097	0.76374	0.396788	1.12542	-3.56676	0.0438182	-6.82373	3.62492	-0.0923661	2.7823	2.09117	3.14749	1.43688	1.4053	1.50657	2.57664
K02876	large subunit ribosomal protein L15	0.00106506	0.000614806	0.00110137	0.000538938	0.000537301	0.000766284	0.0014712	0.000410408	0.000227488	0.000119289	0.000774893	0.000676205	0.000707297	0.000421795	0.000397456	0.00395257	0.00346021	0.00402253	0.00669216	0.00374964	0.0040201	0.0114416	0.00525677	0.0056899	0.0091623	0.00551724	0.00826193	0.00250241	0.00484795	0.00189994	0.00065532	0.00536515	0.538394	0.482842	-0.157112	1.88202	2.47354	1.85934	3.60991	2.78019	2.37616	2.95072	3.64706	4.58501	6.14861	2.81599	3.59151	1.80843
K02878	large subunit ribosomal protein L16	0.000787219	0.000795631	0.00100959	0.000988054	0.000909279	0.00091954	0.00150892	0.000779775	0.00140284	0.00039763	0.000774893	0.0010321	0.000785885	0.00126539	0.0011201	0.00914032	0.00494315	0.00281577	0.00956023	0.00634554	0.0080402	0.0106789	0.0117266	0.00889047	0.0143979	0.0110345	0.0104039	0.00885467	0.00661084	0.00189994	0.000965124	0.0083562	0.290273	0.402586	0.471886	3.52077	2.62016	1.47065	3.26136	2.78944	3.11444	2.81499	3.89343	2.65528	5.14346	3.81469	3.32094	3.47743
K02879	large subunit ribosomal protein L17	0.000648298	0.000361651	0.000550686	0.00058385	0.000454639	0.000651341	0.000754461	0.000656653	0.000606635	0.000636208	0.000813638	0.000462666	0.000471531	0.000421795	0.000289059	0.00568182	0.00197726	0.00402253	0.00286807	0.00403807	0.00301508	0.00266972	0.00444804	0.00248933	0.00549738	0.00275862	0.00520196	0.00192493	0.00264434	0.00253325	0.000557541	0.00345136	0.260988	0.366772	0.490901	3.11208	2.41876	2.84642	2.27693	3.12305	2.1935	1.80957	2.7414	2.01905	3.0913	1.74908	3.46293	2.00658
K02881	large subunit ribosomal protein L18	0.000648298	0.000470146	0.000642467	0.000673673	0.00049597	0.000536398	0.00086763	0.00049249	0.000341232	0.000278341	0.000387447	0.000462666	0.000471531	0.00053683	0.000252927	0.00197628	0.00395452	0.00321802	0.00414277	0.00115374	0.000502513	0.00457666	0.00161747	0.000355619	0.00366492	0.00275862	0.00520196	0.00173244	0.00308506	0.00253325	0.00050387	0.00269826	0.318816	0.543996	0.770871	1.59326	3.0456	2.30667	2.60269	1.20164	-0.0923661	2.38576	1.69546	0.0579149	3.67187	2.80033	3.46293	1.8554
K02884	large subunit ribosomal protein L19	0.000787219	0.000361651	0.000734248	0.000988054	0.000537301	0.000881226	0.000452676	0.000615612	0.000492891	0.000318104	0.000542425	0.000782974	0.000510826	0.000498485	0.000180662	0.00518775	0.00247158	0.00321802	0.00159337	0.0017306	0	0.00343249	0.0024262	0.00284495	0.00314136	0.00275862	0.00550796	0.00519731	0	0	0.000578957	0.00263401	0.380842	0.683897	0.844588	2.70484	2.73924	2.11679	0.68392	1.66918	-6.47772	2.89538	1.96129	2.50515	3.26375	2.32532	2.79879	3.32166
K02886	large subunit ribosomal protein L2	0.00185228	0.00195291	0.00211096	0.00175155	0.00198388	0.00218391	0.00403637	0.00250349	0.00204739	0.00123265	0.00247966	0.00185067	0.00235766	0.00276084	0.00155369	0.00543478	0.00395452	0.00724055	0.00701083	0.00403807	0.00653266	0.0141114	0.00485241	0.00675676	0.0091623	0.00758621	0.00979192	0.00192493	0.0057294	0.00633312	0.00217719	0.00669732	0.295911	0.428447	0.533956	1.5478	1.01415	1.77337	1.9948	1.02166	1.57637	1.80318	0.951979	1.71765	2.88386	1.60933	2.39725	-0.29118
K02887	large subunit ribosomal protein L20	0.000601991	0.000325486	0.000550686	0.000673673	0.000867948	0.000689655	0.000339507	0.000656653	0.000492891	0.000238578	0.000232468	0.000427077	0.00027506	0.000498485	0.000216794	0.00123518	0.000988631	0.00362027	0.0012747	0.000288434	0.00100503	0.00343249	0.000808734	0.000355619	0.00183246	0.00137931	0.00336597	0.000192493	0.000881446	0	0.000472463	0.00137738	0.423297	0.864197	1.02969	1.02477	1.5737	2.69481	0.91005	-1.55672	0.536799	3.30006	0.29646	-0.459906	2.88986	2.5185	2.94935	-0.493395
K02888	large subunit ribosomal protein L21	0.000555684	7.23301e-05	0.000504796	0.000718584	0.000247985	0.000229885	0.000264061	0.000656653	0.000113744	0.000198815	0.000232468	0.000213538	0.000314354	0.000268415	3.61324e-05	0.00148221	0	0.00442478	0.00191205	0.000865301	0.00100503	0.00305111	0.00202184	0.000711238	0.00183246	0.00137931	0.00581395	0.00134745	0.00176289	0.00126662	0.000308496	0.00192508	0.669487	0.774154	0.209566	1.39939	-3.04142	3.10679	1.39947	1.76249	2.0811	3.48148	1.60778	2.54312	3.14134	2.5185	4.7034	2.06526
K02890	large subunit ribosomal protein L22	0.000694605	0.000506311	0.000688358	0.000449115	0.000289316	0.000498084	0.000716738	0.00049249	0.000909953	0.000437393	0.000736149	0.000533846	0.00055012	0.00023007	0.000216794	0.0041996	0.00346021	0.00724055	0.00382409	0.00317277	0.0040201	0.0064836	0.0036393	0.00533428	0.0052356	0.00413793	0.00581395	0.0026949	0.00396651	0.000633312	0.000529956	0.00425711	0.370045	0.379339	0.0357903	2.5788	2.74871	3.37605	3.06196	3.41054	2.98768	3.15951	2.86046	2.53836	3.55149	2.47486	3.42073	2.27177
K02892	large subunit ribosomal protein L23	0.000416763	3.61651e-05	0.000413015	0.000359292	0.000371978	0.00045977	0.000452676	0.000246245	0.000151659	0.000119289	0.000309957	0.000249128	0.00027506	0.000191725	3.61324e-05	0	0.00444884	0.00201126	0.00191205	0.00201904	0	0.00152555	0.00323494	0.00213371	0.00157068	0	0.00367197	0.00134745	0	0	0.00027259	0.0015917	0.522947	0.899187	0.781956	-5.41536	6.59372	2.25648	2.37981	2.40923	-5.55388	1.73068	3.6626	3.72909	3.61187	-4.99981	3.82874	2.25156
K02895	large subunit ribosomal protein L24	0.000694605	0.000361651	0.000734248	0.000673673	0.000454639	0.000536398	0.000528123	0.000697694	0.00064455	0.000318104	0.000968617	0.000498256	0.000392943	0.00046014	0.000216794	0.000988142	0.000988631	0.00362027	0.00318674	0.00115374	0.000502513	0.00381388	0.000404367	0.00106686	0.00366492	0.000689655	0.00458996	0.000192493	0.00528867	0.00126662	0.000545362	0.0020945	0.353822	0.821314	1.21491	0.50243	1.426	2.28622	2.22522	1.32458	-0.0923661	2.82903	-0.772215	0.718251	3.48549	-0.4841	3.17799	-0.992704
K02897	large subunit ribosomal protein L25	0.000879833	0.00014466	0.000963701	0.000538938	0.000289316	0.000191571	7.54461e-05	0.000205204	0.000492891	0.000437393	0.000891127	0.000569436	0.000235766	0	0.000578118	0.000988142	0	0.000402253	0	0.00230747	0	0.00152555	0.000404367	0.000355619	0.00287958	0	0.00214198	0.00153994	0.000440723	0	0.000432893	0.000865709	0.707675	1.12519	0.669013	0.16571	-3.95103	-1.23995	-5.77857	2.95281	-4.33322	4.1676	0.945205	-0.459906	2.69125	-6.49366	1.89295	2.65686
K02899	large subunit ribosomal protein L27	0.000416763	0.000470146	0.000780139	0.000628761	0.000702625	0.000536398	0.00037723	0.000615612	0.000530806	0.000238578	0.00104611	0.000498256	0.00055012	0.000498485	0.000216794	0.000494071	0	0.000804505	0.00159337	0.000865301	0.000502513	0.00266972	0.000808734	0.000711238	0.00078534	0.00275862	0.00183599	0.000192493	0.000440723	0.000633312	0.000540455	0.0010064	0.382854	0.829485	1.11542	0.240192	-5.5854	0.0438182	1.32776	0.296638	-0.0923661	2.79082	0.388127	0.415364	1.67787	1.39041	1.86076	-1.46787
K02902	large subunit ribosomal protein L28	0.000787219	7.23301e-05	0.000413015	0.000359292	0.000123993	0.000191571	0.000113169	0.000369367	0.000113744	0.000119289	0.000309957	0.000213538	0.000353648	7.66901e-05	3.61324e-05	0.000741107	0	0	0	0.000865301	0.00100503	0.00152555	0.000404367	0.000355619	0.00314136	0.00137931	0.000917993	0	0.000881446	0	0.00024353	0.000747805	0.804525	1.12607	0.485091	-0.0859587	-3.04142	-5.40264	-5.20669	2.70763	2.33216	3.64005	0.127315	1.56298	4.6073	2.11842	2.05359	-5.18447
K02904	large subunit ribosomal protein L29	0.000324149	0	0.000367124	0.000179646	0.000123993	0.000114943	7.54461e-05	0.000328326	3.79147e-05	3.9763e-05	0.000154979	7.11794e-05	0.000117883	3.8345e-05	0	0.00395257	0.00988631	0.0144811	0.0149777	0.00692241	0.00552764	0.00381388	0.00687424	0.0056899	0.00445026	0.00689655	0.00917993	0.00250241	0.00749229	0.0240659	0.000131579	0.00844754	0.912845	0.665773	-0.45534	3.56787	9.95075	5.26398	6.30432	5.69313	5.46993	5.48388	4.34681	6.89432	6.48591	5.38761	6.8228	4.29618
K02906	large subunit ribosomal protein L3	0.0013429	0.000867961	0.00156028	0.00170664	0.00119859	0.00149425	0.00165981	0.00176475	0.00106161	0.000636208	0.0014723	0.00217097	0.00102165	0.00161049	0.000794913	0.00568182	0.000494315	0.0104586	0.00254939	0.00317277	0.00251256	0.00877193	0.00444804	0.00284495	0.0065445	0.00206897	0.0143819	0.00384986	0.00308506	0	0.00135756	0.00472431	0.310037	0.825859	1.41345	2.07283	-0.799831	2.73697	0.576217	1.39695	0.745843	2.39485	1.32879	1.41368	3.34242	0.488031	2.72221	1.90359
K02907	large subunit ribosomal protein L30	0.000185228	0	0.000367124	0.000224558	0.000123993	0.000229885	0	0.000287286	0.000113744	0	7.74893e-05	7.11794e-05	0.000157177	7.66901e-05	0.000108397	0.00148221	0.000988631	0.000804505	0.00159337	0.00115374	0.000502513	0	0.0012131	0.00106686	0.00078534	0	0.00275398	0.000384986	0.000881446	0.00379987	0.00013485	0.0011607	0.802239	0.858795	0.09828	2.93422	6.64188	1.11088	2.77309	3.11854	1.09524	0	2.04062	3.12139	6.3135	-3.12911	5.08949	1.24042
K02909	large subunit ribosomal protein L31	0.000416763	7.23301e-05	0.000458905	0.00058385	8.26617e-05	0.000268199	0.000188615	0.000451449	0.000151659	0.000198815	0.000116234	0.000177949	0.000117883	0.00023007	0	0.000741107	0.00148295	0.000804505	0.000637349	0.000288434	0.00150754	0.00305111	0.0012131	0.00142248	0.0013089	0.000689655	0	0.000384986	0	0.00316656	0.000234359	0.00111324	0.72054	0.856781	0.249848	0.815582	4.1806	0.796628	0.124445	1.68737	2.44754	3.94601	1.4063	3.14749	2.65904	2.47054	-4.23227	1.62698
K02911	large subunit ribosomal protein L32	0.000324149	0.00014466	0.000275343	0.000404204	0.000165323	0.000114943	0.000150892	0.000205204	0.000303318	0.000159052	0.000154979	0.000818564	0.000353648	0.00023007	0.000216794	0.000494071	0.000494315	0.000804505	0.000956023	0	0	0	0.000404367	0.000711238	0.00026178	0	0.000611995	0	0.000440723	0	0.000268076	0.000345268	0.652993	0.969347	0.569944	0.593135	1.70522	1.51323	1.22172	-4.13195	-3.64319	-4.00802	0.945205	1.20285	0.684972	-4.04421	-0.413709	-5.18447
K02913	large subunit ribosomal protein L33	0.000324149	0	0.000780139	0.000359292	0.000123993	0.000153257	3.7723e-05	0.000123122	3.79147e-05	0.000159052	0.000387447	0	0.000117883	3.8345e-05	0.000108397	0.000247036	0.000494315	0.000402253	0	0	0	0	0.000404367	0.000355619	0	0	0	0	0	0	0.000183381	0.000126906	1.1268	1.51218	0.424398	-0.378524	5.65625	-0.938577	-5.20669	-3.74408	-4.02907	-2.25469	1.63816	2.9318	-4.0794	-5.31269	0	-3.67675
K02914	large subunit ribosomal protein L34	0.000231535	0.00021699	0.000275343	0.000359292	0.000123993	0.000229885	0.000264061	0.000287286	0.000417062	0.000198815	7.74893e-05	0.000177949	0.000392943	0.000498485	7.22648e-05	0	0	0	0	0	0	0	0	0	0	0	0	0	0	0	0.000254893	0	0.481382	NA	NA	-4.59416	-4.50456	-4.83463	-5.20669	-3.74408	-4.58427	-4.77643	-4.89378	-5.41637	-4.38415	-3.12911	-4.23227	-5.3325
K02916	large subunit ribosomal protein L35	0.000370456	0.000108495	0.000642467	0.000404204	0.000165323	7.66284e-05	0.000264061	4.10408e-05	0.000113744	0	7.74893e-05	7.11794e-05	0.000157177	0.000115035	0	0	0	0	0	0	0	0	0	0	0.00026178	0	0	0	0	0	0.00017382	1.7452e-05	1.01819	3.87298	1.92744	-5.24966	-3.56676	-6.02783	-5.37227	-4.13195	-3.11484	-4.77643	-2.35165	-3.62929	4.76437	-3.12911	-3.02111	-4.06331
K02919	large subunit ribosomal protein L36	0.000277842	7.23301e-05	0.000367124	0.000269469	0.000206654	0.000153257	0.000113169	0.000123122	0.000113744	0	0	7.11794e-05	7.85885e-05	0.00015338	0	0	0	0	0	0	0	0	0	0	0	0	0	0	0	0	0.000133324	0	0.814415	NA	NA	-4.84721	-3.04142	-5.23697	-4.80462	-4.43732	-4.02907	-3.62257	-3.73468	-3.62929	0	0	-3.02111	-3.14712
K02926	large subunit ribosomal protein L4	0.00101875	0.000940291	0.00119315	0.00103297	0.000743955	0.00118774	0.00165981	0.000656653	0.000682464	0.000675971	0.00058117	0.000498256	0.00110024	0.000421795	0.000686515	0.00444664	0.00346021	0.00724055	0.00446144	0.00605711	0.00502513	0.0064836	0.00283057	0.00497866	0.0078534	0.00275862	0.00887393	0.00442733	0.00264434	0.00189994	0.000871982	0.0048961	0.378642	0.421102	0.153338	2.11506	1.86858	2.59127	2.10005	3.00846	2.07171	1.95933	2.09117	2.84884	3.51893	2.22752	4.12757	1.99882
K02931	large subunit ribosomal protein L5	0.0012966	0.000542476	0.00151439	0.00130243	0.000454639	0.000651341	0.00105625	0.000984979	0.00121327	0.00039763	0.00120108	0.000996512	0.000903768	0.000881936	0.000722648	0.0106225	0.0128522	0.0100563	0.0219885	0.0170176	0.0120603	0.0167811	0.0141529	0.0106686	0.00942408	0.00827586	0.0192778	0.0182868	0.0141031	0.00443319	0.00094133	0.0133334	0.356089	0.352136	-0.0161042	3.0246	4.54108	2.72323	4.06709	5.19562	4.18992	3.97708	3.8313	3.1259	4.53255	2.77435	4.26026	4.32362
K02933	large subunit ribosomal protein L6	0.00143552	0.000614806	0.00178973	0.00112279	0.000826617	0.00114943	0.00109397	0.00143643	0.00132701	0.000357867	0.00131732	0.00131682	0.000707297	0.000881936	0.000578118	0.00247036	0.00247158	0.00120676	0.00223072	0.00230747	0.00301508	0.00343249	0.00202184	0.00177809	0.00287958	0.00344828	0.00397797	0.00307988	0.00396651	0.00189994	0.00106371	0.0026791	0.36974	0.303596	-0.284355	0.778961	1.98978	-0.564738	0.984084	1.46991	1.38356	1.64076	0.49029	0.419408	2.9736	1.38154	1.58768	2.10691
K02935	large subunit ribosomal protein L7/L12	0.000787219	0.00028932	0.000642467	0.000538938	0.000371978	0.000268199	0.000301784	0.000369367	0.000417062	0.000516919	0.000658659	0.000213538	0.000392943	0.00030676	0.000325192	0.00963439	0.0192783	0.0128721	0.0337795	0.0149986	0.0115578	0.00457666	0.00849171	0.00782361	0.0170157	0.0372414	0.00856793	0.0130895	0.0215954	0.0449652	0.00042669	0.0176992	0.390314	0.674378	0.788922	3.59664	6.00989	4.30332	5.94379	5.29615	5.37785	3.87882	4.48609	4.19716	5.01399	5.79988	5.26204	5.02279
K02939	large subunit ribosomal protein L9	0.000648298	0.000506311	0.00087192	0.000404204	0.00049597	0.000498084	0.000452676	0.000451449	0.000530806	0.000278341	0.000503681	0.000569436	0.000392943	0.000345105	0.000216794	0.000741107	0	0	0	0	0.000502513	0	0	0.000355619	0.00052356	0	0.000611995	0	0.000440723	0	0.000477734	0.000211701	0.324901	1.32337	2.02615	0.190277	-5.69017	-6.46258	-5.37227	-5.66098	0.0125195	-5.53193	-5.5281	-0.56477	0.887875	-5.6828	0.102255	-5.3325
K02945	small subunit ribosomal protein S1	0.00180597	0.00141044	0.00160617	0.00220066	0.00148791	0.001341	0.00086763	0.00135435	0.00163033	0.00079526	0.00255715	0.00135241	0.000943063	0.00157215	0.00126463	0.000494071	0.000988631	0	0	0.00144217	0.00201005	0.00419527	0.000404367	0	0.00052356	0	0.000611995	0.000962464	0.000440723	0	0.00147927	0.000804887	0.316442	1.37538	2.11982	-1.84904	-0.508312	-7.33643	-7.78834	-0.0447423	0.580368	2.26051	-1.71923	-7.35784	-0.593804	-8.00402	-1.13119	0.0290737
K02946	small subunit ribosomal protein S10	0.000601991	0.000397816	0.000688358	0.000808407	0.000578632	0.000689655	0.000490399	0.000820816	0.000909953	0.000159052	0.000968617	0.000177949	0.000628708	0.000690211	0.000289059	0.00543478	0.00247158	0.00402253	0.00637349	0.00605711	0.00301508	0.00533944	0.00849171	0.00426743	0.00418848	0.00206897	0.00520196	0.00769971	0.00484795	0.00189994	0.000593308	0.00475868	0.420372	0.407574	-0.0446046	3.15329	2.60527	2.52965	2.96345	3.36557	2.11226	3.41823	3.35515	2.21711	4.63433	1.08705	4.79342	3.59345
K02948	small subunit ribosomal protein S11	0.000787219	0.000542476	0.000642467	0.000404204	0.000661294	0.00126437	0.00132031	0.00106706	0.000758294	0.000636208	0.000697404	0.000782974	0.000982357	0.000920281	0.000325192	0.00222332	0	0.00160901	0.000637349	0.00144217	0	0.00190694	0.000404367	0.00142248	0.0013089	0.00137931	0.00244798	0.00115496	0.00132217	0	0.00078614	0.0011506	0.362114	0.684097	0.917757	1.48614	-5.78784	1.31114	0.644202	1.11319	-6.99364	0.527048	-1.37812	0.89878	1.02926	0.973762	1.63213	0.231345
K02950	small subunit ribosomal protein S12	0.000648298	0.000976457	0.00128493	0.000853319	0.00111593	0.00111111	0.00275378	0.00180579	0.0010237	0.000636208	0.00166602	0.00142359	0.00110024	0.00122704	0.000831045	0.00222332	0.000494315	0.00241352	0.00191205	0.00115374	0.00150754	0.00266972	0.00202184	0.00213371	0.00183246	0.00275862	0.00305998	0.00115496	0.00132217	0.000633312	0.0012305	0.00181942	0.435854	0.420656	-0.051205	1.76238	-0.967929	0.904223	1.15468	0.0476418	0.436803	-0.0445626	0.162183	1.0523	1.51156	0.724127	1.0986	0.0694051
K02952	small subunit ribosomal protein S13	0.00106506	0.000542476	0.000826029	0.000449115	0.000619963	0.000804598	0.00120714	0.000984979	0.000682464	0.000278341	0.000464936	0.000569436	0.000471531	0.000651865	0.000252927	0.00543478	0.00494315	0.00482703	0.00828553	0.00115374	0.0040201	0.00762777	0.00323494	0.00462304	0.00418848	0.00206897	0.00152999	0.00346487	0.00440723	0	0.000658057	0.00398731	0.42032	0.562991	0.421623	2.34046	3.16436	2.5325	4.17541	0.885424	2.30666	2.64966	1.70545	2.74215	3.86402	2.13006	1.4102	2.85126
K02954	small subunit ribosomal protein S14	0.000370456	0.000325486	0.000550686	0.000449115	0.000206654	0.000574713	0.00086763	0.000451449	0.000303318	0.000238578	0.000464936	0.000249128	0.00027506	0.000345105	0.000180662	0	0	0	0.000318674	0	0	0	0.000404367	0	0	0	0	0	0	0	0.000390198	4.82028e-05	0.458678	2.66029	2.53603	-5.24966	-5.06818	-5.80912	-0.482198	-4.43732	-5.86966	-6.45554	-0.155261	-4.96955	-4.63563	-5.56966	-4.69559	-4.83319
K02956	small subunit ribosomal protein S15	0.000740912	0.000253155	0.000596577	0.000404204	0.000206654	0.000344828	0.000452676	0.000656653	0.000265403	0.00039763	0.000619915	0.000355897	0.00027506	0.000191725	0.000361324	0.00123518	0.00395452	0.00563154	0.00350542	0.00317277	0.00201005	0.00305111	0.00404367	0.00177809	0.00340314	0.00275862	0.00581395	0.00250241	0.000881446	0	0.000408174	0.00291613	0.421008	0.554235	0.396651	0.729636	3.91316	3.21733	3.08528	3.87682	2.5092	2.72598	2.60422	2.69881	3.06577	2.13594	3.99249	3.13973
K02959	small subunit ribosomal protein S16	0.000972447	0.000361651	0.000688358	0.000943142	0.000743955	0.000766284	0.00135803	0.00053353	0.000454976	0.000477156	0.000542425	0.000427077	0.000510826	0.000651865	0.000325192	0.00222332	0	0.00241352	0.00286807	0.000576868	0.00150754	0.00266972	0.00202184	0.000355619	0.00235602	0.00344828	0.000611995	0.000384986	0.000440723	0.00253325	0.000650461	0.00162745	0.42418	0.692617	0.707382	1.18474	-5.21587	1.79506	1.59434	-0.361444	0.967077	0.969982	1.90235	-0.346817	2.28001	2.6462	0.509017	-0.399
K02961	small subunit ribosomal protein S17	0.000787219	0.000180825	0.00091781	0.000628761	0.000165323	0.000498084	0.000226338	0.000287286	0.000151659	0.000119289	7.74893e-05	0.000213538	0.000353648	0.000345105	0.00014453	0.000247036	0	0	0	0	0.000502513	0.00114416	0.000404367	0	0	0	0.000611995	0.000192493	0	0	0.000339794	0.000206838	0.754955	1.61182	1.09422	-1.63301	-4.25418	-6.53576	-5.99721	-4.13195	0.0125195	2.28792	0.47906	-4.01488	-3.69253	-3.12911	1.47638	-0.844674
K02963	small subunit ribosomal protein S18	0.000648298	0.00014466	0.00091781	0.00058385	0.000330647	0.000191571	0.000490399	0.000164163	0.000379147	0.000159052	0.000232468	0.000427077	0.000314354	0.00015338	0.00014453	0.000741107	0	0.000402253	0	0.000288434	0	0.00114416	0	0	0.00052356	0	0.000305998	0.000192493	0	0.000633312	0.000352094	0.000282088	0.647258	1.24098	0.939064	0.190277	-3.95103	-1.1703	-5.89203	-0.190866	-4.33322	1.2057	-4.12237	-5.28224	1.65818	-4.59972	-0.467973	-0.6797
K02965	small subunit ribosomal protein S19	0.000601991	0.000108495	0.000458905	0.000943142	0.000454639	0.000536398	0.00086763	0.00053353	0.000227488	7.9526e-05	0.000271213	0.000462666	0.000432237	0.00038345	3.61324e-05	0.00172925	0.00197726	0.00442478	0.000956023	0.00230747	0	0.00495805	0.00444804	0.00320057	0.0039267	0.00275862	0.00520196	0.00365736	0.00264434	0	0.000426496	0.00281269	0.613505	0.594289	-0.0459105	1.50688	4.06788	3.24149	0.0193663	2.31837	-5.77188	2.50099	3.03598	3.7569	5.45854	3.29943	3.46293	3.05185
K02967	small subunit ribosomal protein S2	0.00111137	0.00119345	0.0014685	0.00112279	0.00136392	0.00137931	0.000980799	0.00155955	0.000985782	0.000755497	0.00151104	0.00128123	0.00129671	0.000996971	0.000433589	0.00666996	0.00593178	0.00362027	0.00764818	0.00922988	0.00703518	0.0110603	0.00808734	0.00924609	0.00287958	0.00482759	0.00428397	0.012897	0.00749229	0.00189994	0.0011627	0.00685395	0.260689	0.445555	0.773273	2.57458	2.30372	1.29595	2.75712	2.74958	2.34227	3.48195	2.3671	3.2165	1.91639	1.66923	1.73356	3.30414
K02968	small subunit ribosomal protein S20	0.000324149	0.00021699	0.000229453	0.000449115	0.000123993	3.83142e-05	7.54461e-05	0.000246245	0.000379147	0.000278341	0.000464936	0.000284718	0.000117883	0.000268415	0.000108397	0.000247036	0	0	0.00191205	0	0	0	0	0.000355619	0	0	0	0	0	0	0.000240369	0.000167647	0.543761	2.94897	2.43917	-0.378524	-4.50456	-4.58167	2.06571	-3.74408	-2.27245	-3.09501	-4.67945	-0.0899748	-4.8497	-5.56966	-4.88126	-3.67675
K02970	small subunit ribosomal protein S21	0.000416763	0.000108495	0.000229453	0.000179646	0.000123993	0.000114943	0.000226338	8.20816e-05	0.000151659	0	0.000193723	0.000142359	0.000196471	0.00023007	0.000108397	0.000741107	0.000494315	0	0.000637349	0	0.000502513	0.000381388	0.000404367	0.000355619	0.00078534	0	0	0	0.000440723	0	0.000166959	0.000316181	0.561139	0.925643	0.722098	0.815582	2.0895	-4.58167	1.77123	-3.74408	2.03632	0.727747	2.16993	1.17739	6.3135	-4.34854	-3.9294	-4.36787
K02982	small subunit ribosomal protein S3	0.00162075	0.00104879	0.00114726	0.00143717	0.00148791	0.00168582	0.00192387	0.00164163	0.000947867	0.000556682	0.00220845	0.00192184	0.00129671	0.00214732	0.000794913	0.00568182	0.00593178	0.00321802	0.00318674	0.00605711	0.00452261	0.00686499	0.00283057	0.00640114	0.00235602	0.00344828	0.00520196	0.00461983	0.00220361	0	0.0014578	0.0041683	0.337365	0.459313	0.445168	1.80336	2.48848	1.47993	1.14337	2.01806	1.41836	1.82986	0.782288	2.74268	2.06185	0.640503	1.43185	1.82502
K02986	small subunit ribosomal protein S4	0.00106506	0.000650971	0.00174384	0.00112279	0.000702625	0.00111111	0.00241427	0.000984979	0.000720379	0.000437393	0.00154979	0.00142359	0.000864474	0.000575175	0.000614251	0.00938735	0.00741473	0.00603379	0.00509879	0.00605711	0.00452261	0.0114416	0.0161747	0.0110242	0.00837696	0.000689655	0.0134639	0.0107796	0.00837373	0	0.00106538	0.00792258	0.498924	0.557835	0.161018	3.12784	3.48968	1.78494	2.1731	3.0898	2.01541	2.23993	4.02382	3.91719	4.22853	-1.15663	3.23246	3.62508
K02988	small subunit ribosomal protein S5	0.00120398	0.00104879	0.00123904	0.000808407	0.000578632	0.00122605	0.00120714	0.00155955	0.00106161	0.000278341	0.00108485	0.00121005	0.000864474	0.00115035	0.000794913	0.0130929	0.00444884	0.00362027	0.00254939	0.0112489	0.00251256	0.00533944	0.00606551	0.00533428	0.0102094	0.00413793	0.00703794	0.00962464	0.00396651	0	0.00102108	0.0059459	0.306896	0.613638	0.999637	3.43207	2.07426	1.53925	1.64491	4.25756	1.02915	2.13589	1.95265	2.31821	5.14739	1.92166	2.53026	3.46174
K02990	small subunit ribosomal protein S6	0.000509377	0.000180825	0.00087192	0.00103297	0.000371978	0.000191571	0.000339507	0.000205204	0.000303318	0.000119289	0.000619915	0.000391487	0.000314354	0.000268415	0.000289059	0.000741107	0	0.00120676	0.00318674	0.000865301	0.00100503	0.00114416	0.0024262	0	0.00157068	0.00137931	0.00428397	0.00211742	0.00132217	0.00126662	0.000400612	0.00150103	0.647743	0.752816	0.216875	0.532235	-4.25418	0.464323	1.61591	1.19629	2.33216	1.72345	3.50086	-4.96955	3.61187	1.14114	3.41889	2.71346
K02992	small subunit ribosomal protein S7	0.00120398	0.000542476	0.00114726	0.00103297	0.000867948	0.00118774	0.00181071	0.000902897	0.00064455	0.000357867	0.000658659	0.000391487	0.00055012	0.000728556	0.000397456	0.00518775	0.00593178	0.00281577	0.0105163	0.00692241	0.00301508	0.00991609	0.0101092	0.00889047	0.00811518	0.00206897	0.00764994	0.0115496	0.00352578	0.000633312	0.000828311	0.0064565	0.480265	0.534579	0.154573	2.09814	3.42691	1.28793	3.33523	2.98115	1.33666	2.44673	3.4705	3.76531	4.46514	1.63652	4.25391	4.36721
K02994	small subunit ribosomal protein S8	0.000833526	0.000578641	0.0014685	0.000853319	0.000661294	0.000689655	0.000565846	0.00123122	0.000872038	0.000318104	0.000813638	0.000747384	0.00055012	0.000690211	0.000433589	0.00716403	0.00939199	0.00442478	0.00382409	0.00692241	0.00603015	0.0110603	0.00727861	0.00675676	0.0065445	0.00551724	0.00673195	0.00519731	0.0096959	0.00379987	0.000753806	0.00668932	0.386631	0.314147	-0.299517	3.08828	3.99751	1.58473	2.15092	3.36834	3.10987	4.26486	2.55388	2.93955	4.32026	2.74648	3.15407	3.21673
K02996	small subunit ribosomal protein S9	0.000416763	0.000940291	0.00105548	0.00058385	0.000413309	0.000996169	0.00086763	0.0011081	0.000606635	0.000357867	0.00123983	0.000533846	0.00117883	0.000651865	0.00108397	0.00370553	0.00296589	0.00241352	0.00286807	0.00432651	0.00201005	0.00343249	0.00444804	0.00391181	0.0039267	0.00551724	0.00214198	0.00327238	0.00220361	0.000633312	0.000802296	0.00318514	0.381162	0.379376	-0.00677512	3.12206	1.64688	1.1856	2.27693	3.35675	1.00552	1.97177	1.99536	2.66903	3.41973	2.14483	1.9844	1.4652
K03040	DNA-directed RNA polymerase subunit alpha [EC:2.7.7.6]	0.00217643	0.00101262	0.00201918	0.00125752	0.00115726	0.00245211	0.00184843	0.00266765	0.0010237	0.00115313	0.00205347	0.00117446	0.00157177	0.00191725	0.000686515	0.00370553	0.00444884	0.00321802	0.0098789	0.00548024	0.00452261	0.00457666	0.00485241	0.00675676	0.00366492	0	0.00305998	0.00635226	0.00793301	0.00126662	0.00161143	0.00464778	0.368868	0.532512	0.529709	0.764992	2.1244	0.669751	2.9638	2.23374	0.880449	1.30336	0.860702	2.71065	1.6597	-7.68893	1.374	2.008
K03043	DNA-directed RNA polymerase subunit beta [EC:2.7.7.6]	0.00972447	0.00752233	0.00972879	0.0070062	0.00880347	0.008659	0.0129767	0.00890585	0.00796209	0.00544753	0.00933747	0.00971599	0.00726944	0.00843591	0.00639543	0.006917	0.00296589	0.00160901	0.00541746	0.00663398	0.0040201	0.00572082	0.00323494	0.00426743	0.00366492	0	0.00275398	0.0053898	0.00528867	0.00759975	0.00852605	0.00436558	0.208505	0.474489	1.1863	-0.490873	-1.33977	-2.58863	-0.370411	-0.407663	-1.10505	-1.18022	-1.45818	-0.898214	-0.570535	-9.86843	-1.8151	-0.430922
K03046	DNA-directed RNA polymerase subunit beta' [EC:2.7.7.6]	0.00944663	0.0081733	0.00986646	0.00947633	0.00843149	0.00988506	0.0144479	0.00923418	0.0109194	0.0079526	0.012592	0.0119226	0.00860545	0.00908777	0.00834658	0.00716403	0.00296589	0.000804505	0.00318674	0.00432651	0	0.00686499	0.00444804	0.00355619	0.00183246	0.00275862	0.00275398	0.00442733	0.00264434	0.0050665	0.00989252	0.00352001	0.186332	0.558765	1.58436	-0.398542	-1.45936	-3.6	-1.56925	-0.960965	-9.95056	-1.07243	-1.05214	-1.61576	-2.11161	-2.18642	-2.11009	-0.957232
K03070	preprotein translocase subunit SecA	0.00509377	0.00596723	0.00495617	0.00691637	0.00681959	0.00574713	0.00471538	0.00664861	0.00629384	0.00457275	0.00685781	0.00854153	0.00636567	0.00713218	0.00581731	0.000741107	0	0	0	0	0	0.000762777	0	0	0.00026178	0	0	0.000192493	0.000440723	0.000633312	0.00616302	0.000202146	0.173066	1.45974	3.07632	-2.76447	-9.22333	-8.95599	-9.43596	-9.41566	-9.16921	-2.61231	-9.37908	-9.30009	-4.0757	-9.42371	-9.74004	-4.97664
K03072	preprotein translocase subunit SecD	0.00120398	0.00115728	0.00110137	0.00125752	0.00095061	0.000842912	0.000641292	0.000820816	0.00147867	0.00103384	0.00100736	0.00121005	0.00055012	0.000421795	0.0011201	0.000494071	0.000494315	0	0	0.000288434	0	0	0	0	0.00026178	0	0	0.000192493	0	0.000633312	0.000986515	0.000157627	0.29099	1.42427	2.29118	-1.26805	-1.21075	-6.7962	-6.98587	-1.68654	-6.41432	-6.02523	-6.37646	-7.21788	-1.94139	-6.66869	-6.9308	-1.46787
K03074	preprotein translocase subunit SecF	0.000740912	0.00014466	0.000275343	0.000449115	0.000206654	0.000229885	0.000188615	0.000205204	0.000227488	0.000318104	0.000619915	0.000391487	0.000157177	0.000115035	0.000252927	0	0	0	0	0	0	0	0	0	0	0	0	0	0	0	0.000301501	0	0.594303	NA	NA	-6.23057	-3.95103	-4.83463	-5.52078	-4.43732	-4.58427	-4.3119	-4.42763	-4.56978	-5.03608	-5.97708	-5.32728	-4.06331
K03076	preprotein translocase subunit SecY	0.00162075	0.00021699	0.00169795	0.00103297	0.000867948	0.000957854	0.000754461	0.0011081	0.00113744	0.000437393	0.000852383	0.00106769	0.000668003	0.00107366	0.000252927	0	0	0	0	0	0	0	0	0	0	0	0	0	0	0	0.000916434	0	0.461907	NA	NA	-7.34939	-4.50456	-7.41612	-6.70455	-6.45606	-6.59672	-6.25637	-6.80491	-6.84228	-5.48347	-6.43026	-6.7518	-6.08322
K03077	L-ribulose-5-phosphate 4-epimerase [EC:5.1.3.4]	0.000416763	0	0.000229453	0.000314381	0.000165323	0.000306513	0.000528123	0.000205204	3.79147e-05	0.000198815	0	0.000249128	0.000235766	0.000345105	0.000108397	0	0	0.000402253	0	0	0	0	0.000404367	0	0	0	0	0	0	0	0.000222726	5.37747e-05	0.671162	2.639	1.97526	-5.41536	0	0.783789	-5.01962	-4.13195	-4.98419	-5.74986	0.945205	-2.26047	-4.38415	0	-4.69559	-4.61921
K03080	L-ribulose-5-phosphate 4-epimerase [EC:5.1.3.4]	4.6307e-05	3.61651e-05	4.58905e-05	0	0.000247985	0.000191571	0.000150892	0.000205204	0.000189573	0	0	7.11794e-05	0.000353648	0.00023007	3.61324e-05	0	0	0	0	0	0.000502513	0.000762777	0	0	0	0	0	0	0.000440723	0	0.000120308	0.000113734	0.920858	2.1467	1.22107	-2.49331	-2.2068	-2.4826	0	-4.68922	1.3463	2.26396	-4.42763	-4.31885	0	0	-3.02111	-5.18447
K03086	RNA polymerase primary sigma factor	0.000833526	0.00159126	0.00119315	0.000718584	0.00103327	0.00183908	0.00109397	0.00176475	0.000758294	0.000516919	0.000736149	0.000747384	0.00192542	0.000881936	0.000541986	0	0	0	0	0.000288434	0	0	0.000404367	0	0	0	0	0	0	0	0.00107838	4.61867e-05	0.443747	2.68129	2.59512	-6.39836	-7.32307	-6.91068	-6.18702	-1.80563	-7.53066	-6.78655	-2.09864	-6.26359	-5.71951	-6.22139	-6.24295	-7.5965
K03091	RNA polymerase sporulation-specific sigma factor	0.000416763	0.000578641	0.000826029	0.000449115	0.000661294	0.00126437	0.00105625	0.00160059	0.000417062	0.000318104	0.000387447	0.000391487	0.000982357	0.00164884	0.000252927	0	0	0	0	0	0	0	0	0	0	0	0	0	0	0	0.000750084	0	0.616402	NA	NA	-5.41536	-5.87932	-6.38548	-5.52078	-6.06887	-6.99364	-6.7364	-7.33145	-5.41637	-5.03608	-5.31269	-5.32728	-6.63279
K03092	RNA polymerase sigma-54 factor	0.000277842	3.61651e-05	0.000137672	0.000179646	8.26617e-05	7.66284e-05	3.7723e-05	8.20816e-05	7.58294e-05	0.000159052	0.000154979	0.000249128	7.85885e-05	3.8345e-05	0	0	0	0	0	0	0	0	0	0	0	0	0	0	0	0	0.000111089	0	0.722788	NA	NA	-4.84721	-2.2068	-3.88432	-4.24524	-3.21197	-3.11484	-2.25469	-3.20291	-3.10147	-4.0794	-4.04421	-4.69559	-3.14712
K03100	signal peptidase I [EC:3.4.21.89]	9.2614e-05	0.000108495	4.58905e-05	0.000224558	8.26617e-05	0.000153257	3.7723e-05	8.20816e-05	0.000265403	0.000278341	0.000116234	0.000142359	7.85885e-05	7.66901e-05	3.61324e-05	0	0	0	0	0	0	0	0	0	0	0	0	0	0	0	0.000121402	0	0.643102	NA	NA	-3.35916	-3.56676	-2.4826	-4.55187	-3.21197	-4.02907	-2.25469	-3.20291	-4.78347	-4.8497	-3.65803	-3.9294	-3.14712
K03101	signal peptidase II [EC:3.4.23.36]	0.000231535	7.23301e-05	0.000413015	0.000269469	0.000330647	0.000268199	0.000188615	8.20816e-05	7.58294e-05	7.9526e-05	0	0.000320307	3.92943e-05	0.00015338	0.00014453	0	0	0	0	0	0	0	0	0	0	0	0	0	0	0	0.000177917	0	0.690698	NA	NA	-4.59416	-3.04142	-5.40264	-4.80462	-5.0902	-4.79805	-4.3119	-3.20291	-3.10147	-3.16231	0	-5.04574	-2.30142
K03106	signal recognition particle subunit SRP54 [EC:3.6.5.4]	0.00111137	0.00188058	0.00174384	0.00166173	0.00194255	0.00241379	0.00445132	0.00217516	0.00223697	0.0010736	0.00151104	0.0017439	0.00157177	0.00141877	0.00151756	0	0	0	0	0	0	0	0	0	0	0	0	0	0	0	0.00189693	0	0.422951	NA	NA	-6.80912	-7.56269	-7.45437	-7.38519	-7.60922	-7.92112	-8.80133	-7.7716	-7.81184	-6.75969	-7.24892	-7.45442	-7.3054
K03110	fused signal recognition particle receptor	0.000740912	0.00159126	0.00119315	0.000718584	0.00095061	0.00114943	0.00113169	0.00135435	0.00117536	0.00079526	0.0014723	0.00124564	0.00117883	0.00214732	0.0011201	0	0	0	0	0	0	0	0	0	0	0	0	0	0	0	0.00119765	0	0.302184	NA	NA	-6.23057	-7.32307	-6.91068	-6.18702	-6.58588	-6.85727	-6.83503	-7.09207	-6.88918	-6.33138	-7.21169	-6.97228	-6.8934
K03111	single-strand DNA-binding protein	0.000601991	0.000470146	0.000963701	0.000359292	0.000454639	0.000344828	0.000452676	0.000287286	0.000303318	0.000556682	0.000542425	0.000711794	0.000707297	0.000421795	0.000325192	0	0	0	0	0	0	0	0	0	0	0	0	0	0	0	0.000500204	0	0.373223	NA	NA	-5.93544	-5.5854	-6.60541	-5.20669	-5.53804	-5.14905	-5.53193	-4.89378	-4.96955	-5.82447	-5.78771	-6.17352	-6.1645
K03147	phosphomethylpyrimidine synthase [EC:4.1.99.17]	0.00226904	0.00347185	0.00266165	0.00220066	0.00297582	0.00203065	0.00184843	0.00192892	0.00291943	0.00671995	0.00406819	0.00444872	0.00216119	0.00264581	0.0037939	0	0	0	0	0	0	0.000381388	0	0	0	0	0	0	0	0	0.00307628	2.54259e-05	0.420083	3.87298	3.2047	-7.83228	-8.44371	-8.06159	-7.78834	-8.22198	-7.67289	-2.24741	-7.59911	-8.19448	-9.39445	-8.67179	-8.80048	-7.76234
K03149	thiazole synthase [EC:2.8.1.10]	0.000740912	0.00133811	0.000642467	0.000673673	0.00140525	0.0010728	0.000339507	0.000410408	0.00117536	0.00178934	0.00162728	0.00170831	0.000785885	0.000843591	0.00292672	0	0	0	0	0	0.000502513	0.000762777	0	0	0.00026178	0	0	0	0.000881446	0	0.00116531	0.000160568	0.57524	1.89275	1.71825	-6.23057	-7.07479	-6.02783	-6.09523	-7.14491	-1.0791	1.14473	-5.39372	-6.88918	-2.72695	-7.35515	-7.42484	-6.31449
K03150	2-iminoacetate synthase [EC:4.1.99.19]	0.000277842	0.000325486	0.000229453	0.000179646	0.000123993	3.83142e-05	0	0	0.000265403	0.000119289	0.000232468	0.000284718	0.000117883	0	7.22648e-05	0	0	0	0	0	0	0	0	0	0	0	0	0	0	0	0.000151117	0	0.752935	NA	NA	-4.84721	-5.06818	-4.58167	-4.24524	-3.74408	-2.27245	0	0	-4.78347	-3.69253	-4.59972	-4.88126	-3.67675
K03151	thiamine biosynthesis protein ThiI	0.000694605	0.000759466	0.000688358	0.000179646	0.00119859	0.00111111	0.000679015	0.000984979	0.000227488	3.9763e-05	0.000503681	0.000284718	0.00141459	0.0011887	0.000289059	0	0	0	0	0	0	0	0	0	0	0	0	0	0	0	0.000682918	0	0.625903	NA	NA	-6.13874	-6.26579	-6.12589	-4.24524	-6.91719	-6.80879	-6.10646	-6.63659	-4.56978	-2.31507	-5.6828	-4.88126	-7.15441
K03168	DNA topoisomerase I [EC:5.99.1.2]	0.0019912	0.00274854	0.00220274	0.00291925	0.00289316	0.00252874	0.00494172	0.00328326	0.00265403	0.00306175	0.00228594	0.00302513	0.00306495	0.00406457	0.0025654	0.000247036	0	0	0	0	0	0	0	0	0	0	0	0	0	0	0.00294869	1.6469e-05	0.251965	3.87298	3.94215	-2.96083	-8.10776	-7.78969	-8.19439	-8.18148	-7.98797	-8.95179	-8.36337	-8.05747	-8.26292	-7.84294	-8.24561	-8.26442
K03169	DNA topoisomerase III [EC:5.99.1.2]	0.00175967	0.00350801	0.00128493	0.00107788	0.00272784	0.00199234	0.00248972	0.00274973	0.00212322	0.00648137	0.00154979	0.00170831	0.00349719	0.00176387	0.00307125	0	0	0	0	0	0	0	0	0	0	0	0	0	0	0	0.00251901	0	0.528525	NA	NA	-7.46733	-8.45862	-7.01673	-6.76537	-8.09689	-7.64554	-7.96562	-8.10839	-7.73689	-9.34238	-7.28521	-7.42484	-8.45417
K03177	tRNA pseudouridine55 synthase [EC:5.4.99.25]	0.00125029	0.00242306	0.00119315	0.00107788	0.00206654	0.00164751	0.00132031	0.00168267	0.00181991	0.00278341	0.00220845	0.00160154	0.00133601	0.00233905	0.00383003	0	0	0	0	0	0	0	0	0	0	0	0	0	0	0	0.00190532	0	0.38549	NA	NA	-6.97761	-7.92663	-6.91068	-6.76537	-7.69804	-7.37287	-7.05561	-7.40316	-7.51563	-8.12588	-7.79341	-7.33229	-7.07254
K03182	4-hydroxy-3-polyprenylbenzoate decarboxylase [EC:4.1.1.98]	0.000138921	0.00021699	0	8.9823e-05	8.26617e-05	0.000191571	3.7723e-05	0	0.000530806	0.000119289	0	0.000177949	0.000117883	3.8345e-05	0.000252927	0	0	0	0	0	0	0	0	0	0	0	0	0	0	0	0.000132993	0	1.02684	NA	NA	-3.89648	-4.50456	0	-3.31937	-3.21197	-4.33322	-2.25469	0	-5.75704	-3.69253	0	-4.23227	-3.67675
K03183	demethylmenaquinone methyltransferase / 2-methoxy-6-polyprenyl-1,4-benzoquinol methylase [EC:2.1.1.163 2.1.1.201]	0.000694605	0.000614806	0.000734248	0.000538938	0.00049597	0.000268199	0.000188615	0.000410408	0.000947867	0.000994075	0.000736149	0.00124564	0.000668003	0.000690211	0.000939442	0	0	0	0	0	0	0	0	0	0	0	0	0	0	0	0.000677812	0	0.414648	NA	NA	-6.13874	-5.96534	-6.21771	-5.77857	-5.66098	-4.79805	-4.3119	-5.39372	-6.58175	-6.64972	-6.22139	-6.97228	-6.08322
K03215	23S rRNA (uracil1939-C5)-methyltransferase [EC:2.1.1.190]	0.00175967	0.00264005	0.00201918	0.00175155	0.00165323	0.00268199	0.00264061	0.00205204	0.00204739	0.00135194	0.00154979	0.00224215	0.0027113	0.00287588	0.00151756	0.000247036	0	0	0	0	0	0	0	0	0	0	0	0	0	0	0.00209962	1.6469e-05	0.240458	3.87298	4.00959	-2.78344	-8.04988	-7.66475	-7.4607	-7.37785	-8.07253	-8.05018	-7.68793	-7.68467	-7.08952	-7.28521	-7.81516	-8.08815
K03216	tRNA (cytidine/uridine-2'-O-)-methyltransferase [EC:2.1.1.207]	4.6307e-05	0.000108495	0.000183562	4.49115e-05	0.000289316	0.000268199	0.000113169	0.000164163	0.000227488	3.9763e-05	0.000116234	0.000106769	0.00027506	0.00038345	7.22648e-05	0	0	0	0	0	0	0	0	0	0	0	0	0	0	0	0.00016261	0	0.646122	NA	NA	-2.49331	-3.56676	-4.27472	-2.45711	-4.9036	-4.79805	-3.62257	-4.12237	-4.56978	-2.31507	-3.65803	-3.54559	-4.83319
K03217	YidC/Oxa1 family membrane protein insertase	0.00203751	0.000831796	0.0014685	0.00175155	0.000867948	0.00126437	0.000603569	0.00053353	0.000947867	0.00167005	0.000968617	0.001388	0.000589414	0.000575175	0.000867177	0	0	0	0	0	0	0	0	0	0	0	0	0	0	0	0.001091	0	0.437993	NA	NA	-7.67773	-6.3954	-7.20799	-7.4607	-6.45606	-6.99364	-5.93915	-5.76429	-6.58175	-7.39236	-6.61267	-7.12722	-5.90548
K03218	23S rRNA (guanosine2251-2'-O)-methyltransferase [EC:2.1.1.185]	0.000370456	0.000325486	0.000458905	0.000314381	0.000413309	0.000651341	0.000452676	0.000615612	0.000265403	3.9763e-05	0.000426191	3.55897e-05	0.000628708	0.000920281	0.00014453	0	0	0	0	0	0	0	0	0	0	0	0	0	0	0	0.000404175	0	0.591148	NA	NA	-5.24966	-5.06818	-5.55122	-5.01962	-5.40364	-6.04732	-5.53193	-5.9672	-4.78347	-2.31507	-5.44689	-2.18871	-5.99709
K03271	D-sedoheptulose 7-phosphate isomerase [EC:5.3.1.28]	0.000138921	0.000180825	0.000183562	0.000179646	0.000206654	0.000344828	0.000264061	8.20816e-05	7.58294e-05	0.000119289	0.000426191	7.11794e-05	0.000196471	3.8345e-05	0.000469721	0	0	0	0	0	0	0	0	0	0	0	0	0	0	0	0.000198507	0	0.648996	NA	NA	-3.89648	-4.25418	-4.27472	-4.24524	-4.43732	-5.14905	-4.77643	-3.20291	-3.10147	-3.69253	-5.44689	-3.02111	-4.36787
K03272	D-beta-D-heptose 7-phosphate kinase / D-beta-D-heptose 1-phosphate adenosyltransferase [EC:2.7.1.167 2.7.7.70]	0.00046307	0.00028932	0.000367124	0.000449115	0.000247985	0.000536398	0.000150892	0.000123122	3.79147e-05	7.9526e-05	0.000503681	0	0.000117883	0.000115035	0.000108397	0	0	0	0	0	0	0	0	0	0	0	0	0	0.000440723	0	0.000239298	2.93815e-05	0.760085	3.87298	2.34921	-5.56398	-4.90362	-5.23697	-5.52078	-4.68922	-5.77188	-4.00802	-3.73468	-2.26047	-3.16231	-5.6828	0	-3.67675
K03282	large conductance mechanosensitive channel	0.000185228	0.00014466	0.000321234	0.000494027	0.000247985	0.000268199	0.000301784	8.20816e-05	0.000341232	0.000198815	0.000193723	0.000320307	0.000117883	0.000345105	0.00014453	0	0	0	0	0	0	0	0	0	0	0	0	0	0	0	0.00024712	0	0.442865	NA	NA	-4.28709	-3.95103	-5.04978	-5.65543	-4.68922	-4.79805	-4.96248	-3.20291	-5.13435	-4.38415	-4.34854	-5.04574	-3.67675
K03284	magnesium transporter	0.000416763	3.61651e-05	0.000275343	0.000224558	0	7.66284e-05	7.54461e-05	8.20816e-05	7.58294e-05	0.000159052	0.000232468	3.55897e-05	7.85885e-05	7.66901e-05	7.22648e-05	0	0	0	0	0	0	0	0	0	0	0	0	0	0	0	0.000127831	0	0.882241	NA	NA	-5.41536	-2.2068	-4.83463	-4.55187	0	-3.11484	-3.09501	-3.20291	-3.10147	-4.0794	-4.59972	-2.18871	-3.14712
K03286	OmpA-OmpF porin, OOP family	4.6307e-05	0	0	0	0	0	0	0	0	0	3.87447e-05	0.000106769	3.92943e-05	0	0	0.00222332	0	0	0	0	0	0	0	0.000711238	0	0	0.000305998	0.000192493	0	0	1.54077e-05	0.00022887	1.97989	2.55679	0.368912	5.30973	0	0	0	0	0	0	0	6.1724	0	-2.28524	1.43625	2.03838
K03289	MFS transporter, NHS family, nucleoside permease	0.000648298	0.00014466	0.000413015	0.00058385	0.000289316	0.000191571	0.000188615	0.000205204	0.00056872	0.000596445	3.87447e-05	0.000355897	0.000117883	0.000191725	0.00075878	0	0	0	0	0	0	0	0	0	0	0	0	0	0	0	0.000352848	0	0.641365	NA	NA	-6.04067	-3.95103	-5.40264	-5.89203	-4.9036	-4.33322	-4.3119	-4.42763	-5.85479	-5.92231	-2.28524	-5.19337	-3.67675
K03292	glycoside/pentoside/hexuronide:cation symporter, GPH family	0.000879833	0.000253155	0	0.000269469	0.000165323	0.000114943	0	8.20816e-05	0.000265403	0.000198815	7.74893e-05	0.000106769	0.000117883	7.66901e-05	3.61324e-05	0	0	0	0	0	0	0.000381388	0	0	0	0	0	0	0	0	0.000176266	2.54259e-05	1.21346	3.87298	1.67431	-6.47546	-4.71784	0	-4.80462	-4.13195	-3.64319	5.29053	-3.20291	-4.78347	-4.38415	-3.12911	-3.54559	-3.67675
K03305	proton-dependent oligopeptide transporter, POT family	0.000416763	0.000253155	9.1781e-05	0	0.000123993	7.66284e-05	3.7723e-05	0	0.000189573	0.000159052	3.87447e-05	3.55897e-05	0.00027506	0.00023007	0.000397456	0	0	0	0	0	0	0	0	0	0	0	0	0	0	0	0.000155039	0	0.877087	NA	NA	-5.41536	-4.71784	-3.3474	0	-3.74408	-3.11484	-2.25469	0	-4.31885	-4.0794	-2.28524	-2.18871	-4.83319
K03306	inorganic phosphate transporter, PiT family	0.000324149	3.61651e-05	0.000413015	8.9823e-05	0.000123993	0.000268199	0.000565846	0	3.79147e-05	0.000119289	7.74893e-05	0.000320307	0.000196471	0.000268415	0.000216794	0	0	0	0	0	0	0	0	0	0	0	0	0	0	0	0.000203858	0	0.776782	NA	NA	-5.06242	-2.2068	-5.40264	-3.31937	-3.74408	-4.79805	-5.84761	0	-2.26047	-3.69253	-3.12911	-5.04574	-4.36787
K03308	neurotransmitter:Na+ symporter, NSS family	0.000416763	0.000253155	0.000458905	0.000628761	0.000413309	0.000306513	0.000452676	0.000123122	0.000341232	0.000318104	0.000232468	0.000676205	0.000196471	0.000690211	0.000289059	0	0	0	0	0	0	0	0	0	0	0	0	0	0	0	0.000386464	0	0.44589	NA	NA	-5.41536	-4.71784	-5.55122	-5.99721	-5.40364	-4.98419	-5.53193	-3.73468	-5.13435	-5.03608	-4.59972	-6.10057	-4.36787
K03310	alanine or glycine:cation symporter, AGCS family	0.00092614	0.0015551	0.00110137	0.000538938	0.00165323	0.00203065	0.00414953	0.000902897	0.000758294	0.00111336	0.000929872	0.000284718	0.00129671	0.00126539	0.00130077	0	0	0	0	0	0	0	0	0	0	0	0	0	0	0	0.00132047	0	0.678888	NA	NA	-6.54865	-7.29011	-6.7962	-5.77857	-7.37785	-7.67289	-8.70028	-6.51238	-6.26359	-6.81168	-6.55439	-4.88126	-7.0298
K03311	branched-chain amino acid:cation transporter, LIVCS family	9.2614e-05	0.000180825	4.58905e-05	4.49115e-05	0.000123993	0.000498084	0.00037723	4.10408e-05	0	3.9763e-05	0	3.55897e-05	0.000196471	3.8345e-05	0	0	0	0	0	0	0	0	0	0	0	0	0	0	0	0	0.000114317	0	1.27996	NA	NA	-3.35916	-4.25418	-2.4826	-2.45711	-3.74408	-5.667	-5.27512	-2.35165	0	-2.31507	0	-2.18871	-4.36787
K03313	Na+:H+ antiporter, NhaA family	0.00138921	0.000904126	0.000780139	0.00161681	0.000661294	0.000957854	0.000452676	0.000369367	0.00144076	0.00155076	0.00108485	0.00163713	0.000471531	0.00046014	0.00115624	0	0	0	0	0	0	0	0	0	0	0	0	0	0	0	0.000995526	0	0.457869	NA	NA	-7.12847	-6.51432	-6.30403	-7.34591	-6.06887	-6.59672	-5.53193	-5.24552	-7.18066	-7.2861	-6.77459	-7.36381	-5.58956
K03315	Na+:H+ antiporter, NhaC family	0.000277842	0.00021699	0.000183562	0.000404204	0.000413309	0.000268199	0.000641292	0.000328326	0.000265403	0.000159052	0.000309957	0.000213538	0.000235766	0.000268415	0.000252927	0	0	0	0	0	0	0	0	0	0	0	0	0	0	0	0.000295919	0	0.402547	NA	NA	-4.84721	-4.50456	-4.27472	-5.37227	-5.40364	-4.79805	-6.02523	-5.08034	-4.78347	-4.0794	-4.99981	-4.48245	-4.61921
K03320	ammonium transporter, Amt family	0.00046307	0.000470146	0.00087192	0.000359292	0.00049597	0.000651341	0.000414953	0.000328326	0.000303318	0.00119289	0.000309957	0.000249128	0.000589414	0.000498485	0.000831045	0	0	0	0	0	0	0	0	0	0	0	0	0	0	0	0.000535284	0	0.483241	NA	NA	-5.56398	-5.5854	-6.46258	-5.20669	-5.66098	-6.04732	-5.40923	-5.08034	-4.96955	-6.91036	-4.99981	-4.69559	-5.90548
K03321	sulfate permease, SulP family	0.000740912	0.000506311	0.000413015	0.000449115	0.000702625	0.000421456	0.000188615	0.000369367	0.000758294	0.000715734	0.00100736	0.000889743	0.000432237	0.000421795	0.000975575	0	0	0	0	0	0	0	0	0	0	0	0	0	0	0	0.000599477	0	0.408726	NA	NA	-6.23057	-5.69017	-5.40264	-5.52078	-6.15507	-5.43114	-4.3119	-5.24552	-6.26359	-6.18137	-6.66869	-6.49144	-5.46675
K03322	manganese transport protein	0.000231535	0.00014466	0.000229453	0.000134735	0.000206654	0.000114943	0	4.10408e-05	0.000227488	0.000278341	3.87447e-05	0.000177949	0.000117883	3.8345e-05	0.000108397	0	0	0	0	0	0	0	0	0	0	0	0	0	0	0	0.000139345	0	0.610131	NA	NA	-4.59416	-3.95103	-4.58167	-3.85534	-4.43732	-3.64319	0	-2.35165	-4.56978	-4.8497	-2.28524	-4.23227	-3.67675
K03327	multidrug resistance protein, MATE family	0.000601991	0.00028932	0.000504796	0.000314381	8.26617e-05	0.000153257	0.000226338	4.10408e-05	3.79147e-05	0.000477156	0.000426191	7.11794e-05	0.000392943	3.8345e-05	0.000686515	0	0	0	0	0	0	0	0	0	0	0	0	0	0	0	0.000289602	0	0.754232	NA	NA	-5.93544	-4.90362	-5.68593	-5.01962	-3.21197	-4.02907	-4.56278	-2.35165	-2.26047	-5.60631	-5.44689	-3.02111	-5.3325
K03332	fructan beta-fructosidase [EC:3.2.1.80]	0.000185228	0.000108495	0.000596577	0.00058385	0.000206654	0	3.7723e-05	0.000123122	0.00056872	0.000477156	3.87447e-05	0.000355897	0.000117883	0.00015338	0.000108397	0	0	0	0	0	0	0.00114416	0	0	0	0	0	0	0	0	0.000244122	7.62777e-05	0.873553	3.87298	2.14848	-4.28709	-3.56676	-5.92262	-5.89203	-4.43732	0	4.59602	-3.73468	-5.85479	-5.60631	-2.28524	-5.19337	-3.67675
K03336	3D-(3,5/4)-trihydroxycyclohexane-1,2-dione acylhydrolase (decyclizing) [EC:3.7.1.22]	4.6307e-05	0.00021699	9.1781e-05	0.000134735	8.26617e-05	3.83142e-05	0.000113169	8.20816e-05	0.000113744	3.9763e-05	0.000154979	0.000177949	0.000157177	0.00023007	0.000289059	0	0	0	0	0	0	0	0.000404367	0	0	0	0	0	0	0	0.000131252	2.69578e-05	0.563714	3.87298	2.78041	-2.49331	-4.50456	-3.3474	-3.85534	-3.21197	-2.27245	-3.62257	2.16993	-3.62929	-2.31507	-4.04421	-4.23227	-4.06331
K03339	6-phospho-5-dehydro-2-deoxy-D-gluconate aldolase [EC:4.1.2.29]	4.6307e-05	3.61651e-05	0.000137672	4.49115e-05	0	3.83142e-05	3.7723e-05	4.10408e-05	7.58294e-05	0	0	0	0.000157177	0	0	0.000494071	0.00346021	0.00201126	0.00318674	0.00230747	0.00201005	0.000381388	0.0024262	0.00177809	0.00026178	0.00344828	0.00183599	0.00230991	0.000881446	0.000633312	4.10093e-05	0.00182841	1.20569	0.596858	-1.01439	3.16224	6.23208	3.77479	5.86335	7.85641	5.3858	3.03584	5.57684	4.38081	4.76437	8.43391	7.52825	3.79462
K03340	diaminopimelate dehydrogenase [EC:1.4.1.16]	0.0013429	0.000940291	0.000826029	0.00152699	0.0016119	0.00111111	0.00037723	0.000656653	0.000796209	0.0018291	0.00127857	0.00124564	0.000982357	0.000421795	0.000831045	0.00296443	0.00840336	0.0076428	0.00159337	0.00432651	0.00653266	0.00686499	0	0.00533428	0.00602094	0.00689655	0.00458996	0.00192493	0.00617012	0	0.00105186	0.00461766	0.402656	0.590664	0.552789	1.13655	3.14624	3.19436	0.0609993	1.41885	2.54495	4.15009	-6.05886	2.72877	1.71338	2.42219	1.8732	0.963349
K03385	nitrite reductase (cytochrome c-552) [EC:1.7.2.2]	0.000555684	0.000506311	0.000596577	0.000808407	0.000413309	0.000421456	0	0.000246245	0.000303318	0.000954312	0	0.000284718	0.000432237	3.8345e-05	0.00140916	0	0	0	0	0	0	0	0	0	0	0	0	0	0	0	0.000464672	0	0.813942	NA	NA	-5.82192	-5.69017	-5.92262	-6.35475	-5.40364	-5.43114	0	-4.67945	-4.96955	-6.59143	0	-4.88126	-5.46675
K03386	peroxiredoxin (alkyl hydroperoxide reductase subunit C) [EC:1.11.1.15]	0.000509377	0.00028932	0.000550686	0.000808407	0.000289316	0.000536398	0.000452676	0.000205204	0.00056872	0.00079526	0.000309957	0.000427077	0.000235766	0.00015338	0.000722648	0.000741107	0	0	0	0	0.00301508	0	0	0	0	0	0	0.000962464	0	0	0.000456946	0.000314576	0.461312	2.56034	2.47252	0.532235	-4.90362	-5.80912	-6.35475	-4.9036	2.46895	-5.53193	-4.42763	-5.85479	-6.33138	-4.99981	-5.44981	1.98436
K03387	alkyl hydroperoxide reductase subunit F [EC:1.6.4.-]	0.000740912	0.000433981	0.000413015	0.000628761	0.000537301	0.000344828	0	0.000205204	0.000796209	0.00139171	3.87447e-05	0.000605025	0.00055012	0.000191725	0.0011201	0	0	0	0	0	0	0	0	0	0	0	0	0	0	0	0.000533176	0	0.712631	NA	NA	-6.23057	-5.47243	-5.40264	-5.99721	-5.77426	-5.14905	0	-4.42763	-6.33308	-7.13104	-2.28524	-5.94257	-5.80766
K03402	transcriptional regulator of arginine metabolism	0.000231535	0.000108495	0.00087192	0.000673673	0.00049597	0.00045977	0.000113169	8.20816e-05	0.000113744	0.000675971	0.000193723	0.000284718	0.000628708	0.00046014	0.000180662	0	0	0	0	0	0	0	0	0	0	0	0	0	0	0	0.000371619	0	0.687178	NA	NA	-4.59416	-3.56676	-6.46258	-6.09523	-5.66098	-5.55388	-3.62257	-3.20291	-3.62929	-6.10008	-4.34854	-4.88126	-5.99709
K03406	methyl-accepting chemotaxis protein	4.6307e-05	0.000180825	0.000183562	4.49115e-05	0.000165323	0.000114943	7.54461e-05	0.000205204	0	3.9763e-05	0.000116234	0.000106769	0.000117883	0	3.61324e-05	0.000494071	0	0	0	0.000288434	0	0	0	0	0	0	0	0.00153994	0	0.000633312	9.55535e-05	0.000197051	0.705562	2.15195	1.6088	3.16224	-4.25418	-4.27472	-2.45711	0.767392	-3.64319	-3.09501	-4.42763	0	-2.31507	-3.65803	-3.54559	3.59932
K03424	TatD DNase family protein [EC:3.1.21.-]	0.00046307	0.00021699	0.000275343	0.000134735	0.000413309	0.000421456	0.000905353	0.000246245	3.79147e-05	0.000238578	0.000271213	0.000320307	0.000589414	0.00030676	0.000108397	0	0	0	0	0	0	0	0	0	0	0	0	0	0	0	0.000329939	0	0.647575	NA	NA	-5.56398	-4.50456	-4.83463	-3.85534	-5.40364	-5.43114	-6.51626	-4.67945	-2.26047	-4.63563	-4.81359	-5.04574	-5.90548
K03426	NAD+ diphosphatase [EC:3.6.1.22]	0.000185228	0.000180825	0.000183562	4.49115e-05	0.000123993	0.000114943	0	0.000205204	3.79147e-05	0.000278341	3.87447e-05	0.000142359	0.000196471	0.000115035	3.61324e-05	0	0	0	0	0	0	0	0	0	0	0	0	0	0	0	0.000125578	0	0.640905	NA	NA	-4.28709	-4.25418	-4.27472	-2.45711	-3.74408	-3.64319	0	-4.42763	-2.26047	-4.8497	-2.28524	-3.9294	-4.36787
K03427	type I restriction enzyme M protein [EC:2.1.1.72]	0.000879833	0.000180825	0.0014685	0.000763496	0.000413309	0.000268199	0.000339507	0.00053353	0.000189573	0.00039763	0.000271213	0.000711794	0.000628708	0.000345105	0.000722648	0	0	0	0	0	0	0	0	0	0	0	0	0.000192493	0	0	0.000540925	1.28329e-05	0.627065	3.87298	2.62676	-6.47546	-4.25418	-7.20799	-6.27332	-5.40364	-4.79805	-5.12725	-5.76429	-4.31885	-5.34919	-4.81359	-6.17352	-1.65729
K03430	2-aminoethylphosphonate-pyruvate transaminase [EC:2.6.1.37]	0.000509377	0.000542476	0.000458905	0.00089823	0.00119859	0.000574713	3.7723e-05	4.10408e-05	0.000872038	0.00178934	0.000271213	0.000640615	0.00027506	0.00030676	0.00119237	0	0	0	0	0	0	0	0	0	0	0	0	0	0	0	0.000640563	0	0.749153	NA	NA	-5.69871	-5.78784	-5.55122	-6.50499	-6.91719	-5.86966	-2.25469	-2.35165	-6.46277	-7.49132	-4.81359	-6.02373	-4.83319
K03431	phosphoglucosamine mutase [EC:5.4.2.10]	0.00092614	0.00108495	0.00174384	0.000808407	0.00095061	0.00187739	0.00305557	0.00196996	0.000417062	0.00039763	0.000503681	0.000640615	0.00192542	0.00164884	0.000578118	0	0	0	0	0	0	0	0	0	0	0	0	0	0	0	0.00123522	0	0.621272	NA	NA	-6.54865	-6.77472	-7.45437	-6.35475	-6.58588	-7.56025	-8.26001	-7.62933	-5.41637	-5.34919	-5.6828	-6.02373	-7.5965
K03438	16S rRNA (cytosine1402-N4)-methyltransferase [EC:2.1.1.199]	0.00208382	0.00235073	0.00188151	0.0015719	0.00202521	0.00245211	0.00154664	0.00151851	0.00189573	0.00178934	0.00205347	0.00185067	0.00220048	0.00157215	0.00249313	0	0	0	0	0	0	0	0	0	0	0	0	0	0	0	0.00195236	0	0.166679	NA	NA	-7.70999	-7.88309	-7.5634	-7.30552	-7.66904	-7.94375	-7.2823	-7.25598	-7.5742	-7.49132	-7.68893	-7.53967	-7.78822
K03439	tRNA (guanine-N7-)-methyltransferase [EC:2.1.1.33]	0.00092614	0.000759466	0.00105548	0.00107788	0.000867948	0.000651341	0.000641292	0.000861857	0.00056872	0.00103384	0.000658659	0.00149477	0.000432237	0.000690211	0.000541986	0	0	0	0	0	0	0	0	0	0	0	0	0	0	0	0.000817455	0	0.332764	NA	NA	-6.54865	-6.26579	-6.73536	-6.76537	-6.45606	-6.04732	-6.02523	-6.44602	-5.85479	-6.70575	-6.0632	-7.2334	-5.46675
K03442	small conductance mechanosensitive channel	0.000185228	0.000325486	0.000229453	0.000179646	0.000289316	0.000191571	3.7723e-05	4.10408e-05	0.000113744	0.000238578	3.87447e-05	0.000249128	0.000196471	7.66901e-05	0.000216794	0	0	0	0	0	0	0	0	0	0	0	0	0	0	0	0.000173974	0	0.531231	NA	NA	-4.28709	-5.06818	-4.58167	-4.24524	-4.9036	-4.33322	-2.25469	-2.35165	-3.62929	-4.63563	-2.28524	-4.69559	-4.36787
K03453	bile acid:Na+ symporter, BASS family	9.2614e-05	0.00021699	9.1781e-05	4.49115e-05	0.000289316	0.000229885	7.54461e-05	0.000451449	0	0.000238578	7.74893e-05	0.000177949	7.85885e-05	0.00030676	3.61324e-05	0	0	0	0	0	0	0	0	0	0	0	0	0	0	0	0.000160526	0	0.784093	NA	NA	-3.35916	-4.50456	-3.3474	-2.45711	-4.9036	-4.58427	-3.09501	-5.5281	0	-4.63563	-3.12911	-4.23227	-3.14712
K03465	thymidylate synthase (FAD) [EC:2.1.1.148]	4.6307e-05	0.00014466	0	8.9823e-05	0	0.000114943	0	0.000574571	7.58294e-05	3.9763e-05	7.74893e-05	3.55897e-05	0.000196471	0.000191725	3.61324e-05	0	0	0	0	0	0	0	0	0	0	0	0	0	0	0	0.00010822	0	1.3301	NA	NA	-2.49331	-3.95103	0	-3.31937	0	-3.64319	0	-5.86931	-3.10147	-2.31507	-3.12911	-2.18871	-4.36787
K03466	DNA segregation ATPase FtsK/SpoIIIE, S-DNA-T family	0.0012966	0.00220607	0.00261576	0.00188628	0.0033478	0.00241379	0.00173526	0.00184684	0.00170616	0.0021472	0.00170477	0.00156595	0.00259342	0.00203229	0.00213181	0	0	0	0	0	0	0	0	0	0	0	0	0	0	0	0.002082	0	0.245714	NA	NA	-7.02967	-7.79186	-8.03659	-7.56703	-8.39137	-7.92112	-7.4473	-7.5367	-7.42304	-7.75302	-7.42187	-7.30008	-8.02427
K03469	ribonuclease HI [EC:3.1.26.4]	0.000555684	0.000578641	0.000504796	0.000853319	0.00103327	0.000613027	0.000641292	0.000861857	0.000606635	0.000477156	0.000387447	0.000462666	0.000589414	0.00107366	0.00075878	0	0	0	0	0	0	0	0	0	0	0	0	0	0	0	0.00066651	0	0.309649	NA	NA	-5.82192	-5.87932	-5.68593	-6.43182	-6.70497	-5.96122	-6.02523	-6.44602	-5.94635	-5.60631	-5.31269	-5.56275	-5.90548
K03470	ribonuclease HII [EC:3.1.26.4]	0.000648298	0.0014466	0.000550686	0.000853319	0.00157057	0.00091954	0.00101852	0.000820816	0.00121327	0.000954312	0.00104611	0.001388	0.00102165	0.0011887	0.000867177	0	0	0	0	0	0	0	0	0	0	0	0	0	0	0	0.00103384	0	0.27696	NA	NA	-6.04067	-7.18646	-5.80912	-6.43182	-7.3043	-6.53845	-6.68443	-6.37646	-6.9346	-6.59143	-6.72261	-7.12722	-6.68881
K03473	erythronate-4-phosphate dehydrogenase [EC:1.1.1.290]	0.000833526	0.000470146	0.00110137	0.00130243	0.0010746	0.000268199	0.000113169	0.000369367	0.000909953	0.00111336	0.000426191	0.000925333	0.000235766	0.00061352	0.000541986	0	0	0	0	0	0	0	0	0	0	0	0	0	0	0	0.000686595	0	0.545114	NA	NA	-6.39836	-5.5854	-6.7962	-7.0361	-6.76102	-4.79805	-3.62257	-5.24552	-6.52349	-6.81168	-5.44689	-6.54741	-4.61921
K03474	pyridoxine 5-phosphate synthase [EC:2.6.99.2]	0.000648298	0.00159126	0.000642467	0.00170664	0.000537301	0.000727969	0.000716738	0.0011081	0.00144076	0.00139171	0.001821	0.00185067	0.000628708	0.000728556	0.00177049	0	0	0	0	0	0	0	0	0	0	0	0	0	0	0	0.00115404	0	0.443964	NA	NA	-6.04067	-7.32307	-6.02783	-7.42344	-5.77426	-6.20549	-6.18336	-6.80491	-7.18066	-7.13104	-7.51649	-7.53967	-5.99709
K03495	tRNA uridine 5-carboxymethylaminomethyl modification enzyme	0.00365825	0.00495461	0.00362535	0.00417677	0.00483571	0.00532567	0.00648836	0.00447345	0.00352607	0.00556682	0.00422317	0.00352338	0.00365437	0.00437133	0.00296286	0	0	0	0	0	0	0	0	0	0	0	0	0	0	0	0.00435774	0	0.216326	NA	NA	-8.51895	-8.95554	-8.50595	-8.70969	-8.92056	-9.05953	-9.34393	-8.80846	-8.466	-9.1233	-8.72559	-8.46491	-8.51742
K03496	chromosome partitioning protein	0.00138921	0.00151893	0.00256987	0.00170664	0.00198388	0.00199234	0.00143348	0.00180579	0.0015545	0.00147123	0.0011236	0.00181508	0.00145389	0.00210898	0.00090331	0	0	0	0	0	0	0	0	0	0	0	0	0	0	0	0.00165538	0	0.249389	NA	NA	-7.12847	-7.25638	-8.01115	-7.42344	-7.63944	-7.64554	-7.1734	-7.50446	-7.28956	-7.21065	-6.82476	-7.51181	-7.19366
K03497	chromosome partitioning protein, ParB family	0.000694605	0.000940291	0.000963701	0.000943142	0.00136392	0.000996169	0.00109397	0.000984979	0.00151659	0.000914549	0.000891127	0.000925333	0.000746591	0.00161049	0.00115624	0	0	0	0	0	0	0	0	0	0	0	0	0	0	0	0.00104945	0	0.249411	NA	NA	-6.13874	-6.5703	-6.60541	-6.57462	-7.10215	-6.65273	-6.78655	-6.63659	-7.25417	-6.53068	-6.49366	-6.54741	-6.24144
K03498	trk system potassium uptake protein	0.000648298	0.000325486	0.000367124	0.000404204	0.000454639	0.000804598	0.000339507	0.000451449	0.000265403	0.000159052	0.000116234	0.000142359	0.000353648	0.00061352	0.00014453	0	0	0	0	0	0	0	0	0	0	0	0	0	0	0	0.00037267	0	0.539616	NA	NA	-6.04067	-5.06818	-5.23697	-5.37227	-5.53804	-6.34802	-5.12725	-5.5281	-4.78347	-4.0794	-3.65803	-3.9294	-5.18447
K03500	16S rRNA (cytosine967-C5)-methyltransferase [EC:2.1.1.176]	0.000138921	0.00014466	0.000321234	0	0.000165323	0.000191571	7.54461e-05	0.000205204	0	3.9763e-05	0.000154979	0	0.000117883	0.000115035	3.61324e-05	0	0	0	0	0	0	0	0	0	0	0	0	0	0	0	0.000113743	0	0.797578	NA	NA	-3.89648	-3.95103	-5.04978	0	-4.13195	-4.33322	-3.09501	-4.42763	0	-2.31507	-4.04421	0	-3.67675
K03501	16S rRNA (guanine527-N7)-methyltransferase [EC:2.1.1.170]	0.00111137	0.000795631	0.00119315	0.00103297	0.00111593	0.000957854	0.000905353	0.000697694	0.00132701	0.000954312	0.00058117	0.00113887	0.000668003	0.000690211	0.000867177	0.000247036	0	0	0	0	0	0	0	0	0	0	0	0	0	0	0.000935781	1.6469e-05	0.234443	3.87298	4.04614	-2.12522	-6.33205	-6.91068	-6.70455	-6.81498	-6.59672	-6.51626	-6.14505	-7.06287	-6.59143	-5.8855	-6.84407	-6.08322
K03502	DNA polymerase V	0.000277842	0.000108495	0	4.49115e-05	0.000206654	3.83142e-05	0.000188615	4.10408e-05	0.000151659	3.9763e-05	0.000387447	0.000142359	3.92943e-05	0.000191725	0	0	0	0	0	0	0	0	0	0	0	0	0	0	0	0	0.000123875	0	0.903866	NA	NA	-4.84721	-3.56676	0	-2.45711	-4.43732	-2.27245	-4.3119	-2.35165	-4.01488	-2.31507	-5.31269	-3.9294	-2.30142
K03517	quinolinate synthase [EC:2.5.1.72]	0.000972447	0.000650971	0.00114726	0.00103297	0.000826617	0.000651341	0.000264061	0.00053353	0.00121327	0.00170981	0.00127857	0.00160154	0.000668003	0.00038345	0.00108397	0	0	0	0	0	0	0	0	0	0	0	0	0	0	0	0.000934521	0	0.450195	NA	NA	-6.61831	-6.04652	-6.85457	-6.70455	-6.3865	-6.04732	-4.77643	-5.76429	-6.9346	-7.4261	-7.00963	-7.33229	-6.08322
K03521	electron transfer flavoprotein beta subunit	0.000324149	0.000759466	9.1781e-05	0.000538938	0.000619963	0.000689655	0.000339507	0.000656653	0.00109953	0.000994075	0.000309957	0.000427077	0.000707297	0.00015338	0.0012285	0.000247036	0.000988631	0.000402253	0.000637349	0.00144217	0.000502513	0	0.000808734	0.00142248	0.00026178	0.00137931	0.000305998	0.000962464	0.000440723	0.000633312	0.000595995	0.00069565	0.561458	0.65916	0.231452	-0.378524	0.376093	2.01806	0.237899	1.20487	-0.449057	-5.12725	0.29646	0.368567	-1.88536	2.11842	-0.467973	0.439074
K03522	electron transfer flavoprotein alpha subunit	0.000694605	0.00137427	0.000229453	0.000763496	0.000826617	0.000574713	0.000301784	0.00106706	0.000985782	0.00131218	0.000542425	0.000854153	0.000746591	0.000421795	0.00162596	0.000494071	0.000988631	0	0.0012747	0.00115374	0.000502513	0.000762777	0.00202184	0.00177809	0	0	0.000305998	0.000577478	0.00132217	0.00126662	0.000821392	0.000829908	0.485466	0.769501	0.664554	-0.483188	-0.471104	-4.58167	0.731963	0.476124	-0.19014	1.3095	0.915684	0.844521	-7.04677	-5.78771	-1.45137	-0.364978
K03525	type III pantothenate kinase [EC:2.7.1.33]	0.000694605	0.000614806	0.000550686	0.000763496	0.000909279	0.00091954	0.000565846	0.000984979	0.000720379	0.000556682	0.000968617	0.000640615	0.000864474	0.000421795	0.000686515	0	0	0	0	0	0	0	0	0	0	0	0	0	0	0	0.000724154	0	0.238423	NA	NA	-6.13874	-5.96534	-5.80912	-6.27332	-6.52243	-6.53845	-5.84761	-6.63659	-6.19057	-5.82447	-6.61267	-6.02373	-6.45034
K03526	(E)-4-hydroxy-3-methylbut-2-enyl-diphosphate synthase [EC:1.17.7.1 1.17.7.3]	0.00333411	0.00321869	0.00302877	0.00305398	0.00367845	0.00268199	0.00309329	0.00320118	0.00345024	0.00493061	0.00352577	0.00434195	0.00286848	0.00279919	0.00346871	0	0	0	0.000318674	0	0	0.000762777	0	0	0	0	0	0	0.000440723	0	0.00337836	0.000101478	0.175313	2.23964	3.67526	-8.38548	-8.33481	-8.24735	-3.22068	-8.52687	-8.07253	-2.00567	-8.32696	-8.43473	-8.94855	-8.46588	-8.76552	-8.16916
K03527	4-hydroxy-3-methylbut-2-en-1-yl diphosphate reductase [EC:1.17.7.4]	0.000879833	0.000976457	0.00123904	0.00130243	0.00144658	0.000957854	0.000792184	0.000902897	0.0012891	0.00226649	0.000891127	0.00117446	0.000982357	0.00107366	0.00126463	0	0	0	0	0	0	0	0	0	0	0	0	0	0	0	0.00116261	0	0.310675	NA	NA	-6.47546	-6.62418	-6.96468	-7.0361	-7.18644	-6.59672	-6.32586	-6.51238	-7.02137	-7.83067	-6.49366	-6.88809	-6.63279
K03529	chromosome segregation protein	0.000740912	0.000650971	0.00119315	0.000449115	0.00152924	0.00111111	0.00113169	0.00147747	0.000379147	0.000318104	0.000464936	0.000213538	0.00129671	0.00164884	0.000180662	0	0	0	0	0	0	0	0	0	0.00026178	0	0	0	0	0	0.000852373	1.7452e-05	0.60118	3.87298	2.68758	-6.23057	-6.04652	-6.91068	-5.52078	-7.26608	-6.80879	-6.83503	-7.21672	-5.28224	-0.271714	-5.56966	-4.48245	-7.0298
K03530	DNA-binding protein HU-beta	0.000185228	7.23301e-05	9.1781e-05	8.9823e-05	0.000165323	0.000229885	0.000113169	0.000328326	7.58294e-05	0.000159052	3.87447e-05	0.000177949	7.85885e-05	0.000345105	0	0	0.00247158	0.00120676	0.00573614	0.00144217	0.000502513	0	0.0012131	0.00106686	0.00078534	0.00275862	0.00244798	0.000962464	0.000440723	0.00189994	0.000143409	0.00152895	0.69184	0.946108	0.451566	-4.28709	4.91369	3.5795	5.84708	3.05012	1.09524	-3.62257	1.85406	3.64921	2.2341	5.82778	3.70906	3.45645
K03531	cell division protein FtsZ	0.00111137	0.0014466	0.00123904	0.000763496	0.00136392	0.000957854	0.00086763	0.00114914	0.000606635	0.00159052	0.00058117	0.00117446	0.00157177	0.00103532	0.00108397	0.000741107	0	0	0.000318674	0.000288434	0	0	0	0.000355619	0	0	0	0.000384986	0	0	0.00110286	0.000139255	0.285167	1.62601	2.51146	-0.57817	-7.18646	-6.96468	-1.23473	-2.20281	-6.59672	-6.45554	-6.85691	-0.754077	-7.3224	-5.8855	-6.88809	-2.00167
K03536	ribonuclease P protein component [EC:3.1.26.5]	4.6307e-05	0.000180825	0.000137672	0.000134735	0.000165323	0.000191571	3.7723e-05	0.000205204	7.58294e-05	0.000278341	0	7.11794e-05	0.000235766	3.8345e-05	0	0	0	0	0	0	0	0	0	0	0	0	0	0	0	0	0.000119921	0	0.736264	NA	NA	-2.49331	-4.25418	-3.88432	-3.85534	-4.13195	-4.33322	-2.25469	-4.42763	-3.10147	-4.8497	0	-3.02111	-4.61921
K03544	ATP-dependent Clp protease ATP-binding subunit ClpX	0.00273211	0.00253155	0.00256987	0.00323363	0.0022732	0.00329502	0.00252744	0.00262661	0.00246445	0.00155076	0.00278962	0.00238451	0.00243625	0.00299091	0.00184275	0	0	0	0	0	0.000502513	0	0	0	0	0	0	0.000192493	0	0	0.00254991	4.63337e-05	0.179637	2.9263	4.02592	-8.09914	-7.98957	-8.01115	-8.34147	-7.83491	-2.689	-7.98723	-8.04254	-7.95097	-7.2861	-8.12909	-7.90359	-3.59463
K03545	trigger factor	0.000555684	0.000723301	0.00128493	0.000449115	0.0010746	0.00157088	0.000829907	0.00114914	0.000189573	0.000437393	0.000542425	0.000355897	0.0013753	0.000881936	0.00014453	0	0	0.000402253	0.0012747	0	0	0	0.0012131	0.000711238	0	0	0.000305998	0.000577478	0	0.00316656	0.000770975	0.000510088	0.573675	1.68281	1.55257	-5.82192	-6.19633	-1.65128	1.4845	-6.76102	-7.30459	-6.39216	0.0774865	1.85355	-5.48347	-5.78771	-0.211525	-1.23759
K03546	exonuclease SbcC	0.000324149	0.000180825	0.000275343	0.000494027	0.000537301	0.000689655	0.000679015	0.000328326	0.000113744	0.000636208	0.000232468	0.000142359	0.000510826	0.000498485	3.61324e-05	0	0	0	0	0	0	0	0	0	0	0	0	0	0	0	0.000378591	0	0.566335	NA	NA	-5.06242	-4.25418	-4.83463	-5.65543	-5.77426	-6.12857	-6.10646	-5.08034	-3.62929	-6.01393	-4.59972	-3.9294	-5.70273
K03549	KUP system potassium uptake protein	0.000277842	3.61651e-05	0.000780139	4.49115e-05	0.000537301	0.000498084	0.00086763	0	0.000341232	0.00079526	3.87447e-05	0.000960922	3.92943e-05	7.66901e-05	7.22648e-05	0	0	0	0	0	0	0	0	0	0	0	0	0	0	0	0.000357765	0	0.986858	NA	NA	-4.84721	-2.2068	-6.30403	-2.45711	-5.77426	-5.667	-6.45554	0	-5.13435	-6.33138	-2.28524	-6.60128	-2.30142
K03550	holliday junction DNA helicase RuvA [EC:3.6.4.12]	0.00106506	0.000687136	0.000688358	0.000673673	0.000826617	0.000498084	0.00037723	0.000451449	0.00064455	0.00111336	0.000542425	0.000889743	0.000943063	0.000498485	0.000578118	0	0	0	0	0	0	0	0	0	0	0	0	0	0	0	0.00069849	0	0.321568	NA	NA	-6.74828	-6.12337	-6.12589	-6.09523	-6.3865	-5.667	-5.27512	-5.5281	-6.03243	-6.81168	-5.78771	-6.49144	-6.5745
K03551	holliday junction DNA helicase RuvB [EC:3.6.4.12]	0.00180597	0.00448447	0.00229453	0.00255996	0.00318248	0.00318008	0.00252744	0.00365263	0.00288152	0.00409559	0.00437815	0.00341661	0.00298636	0.00352774	0.00437202	0	0	0	0	0	0	0	0	0	0	0	0	0	0	0	0.0032897	0	0.246754	NA	NA	-7.5046	-8.81201	-7.84833	-8.0056	-8.31853	-8.31745	-7.98723	-8.51674	-8.17568	-8.68145	-8.77747	-8.42064	-8.22707
K03553	recombination protein RecA	0.00189859	0.00242306	0.00151439	0.00134735	0.00276917	0.00183908	0.00184843	0.00225724	0.00178199	0.00147123	0.00185974	0.00199302	0.00196471	0.00245408	0.0014453	0.000494071	0	0	0.000318674	0.000288434	0	0	0	0	0.00026178	0	0	0.000192493	0	0	0.00192449	0.000103697	0.21217	1.57437	2.89148	-1.92081	-7.92663	-7.25209	-2.04606	-3.21917	-7.53066	-7.53794	-7.8248	-7.48542	-2.44629	-7.5467	-7.64604	-3.2857
K03555	DNA mismatch repair protein MutS	0.00500116	0.00401432	0.00399247	0.0058385	0.00640628	0.00547893	0.0044136	0.00459657	0.00504265	0.00839	0.00573421	0.00544523	0.00447955	0.00506154	0.00516693	0	0	0	0	0	0	0	0	0	0	0	0	0	0	0	0.0052708	0	0.208063	NA	NA	-8.969	-8.6526	-8.64475	-9.19192	-9.32559	-9.10038	-8.78908	-8.84755	-8.9809	-9.71424	-9.16597	-9.0915	-8.81043
K03564	peroxiredoxin Q/BCP [EC:1.11.1.15]	0.000138921	0.000108495	0.000413015	0.000359292	4.13309e-05	0.000191571	0.000226338	4.10408e-05	0.000189573	0.000119289	0.000271213	0.000142359	0.000157177	0.00023007	0.000361324	0	0	0	0	0	0	0	0	0	0	0	0	0	0	0	0.000199401	0	0.565223	NA	NA	-3.89648	-3.56676	-5.40264	-5.20669	-2.35983	-4.33322	-4.56278	-2.35165	-4.31885	-3.69253	-4.81359	-3.9294	-4.06331
K03569	rod shape-determining protein MreB and related proteins	0.00138921	0.0015551	0.00087192	0.000628761	0.00181856	0.00122605	0.00158437	0.00147747	0.000947867	0.000556682	0.0014723	0.000925333	0.00184683	0.0015338	0.000867177	0.000988142	0	0	0	0.000288434	0	0	0	0.000355619	0	0	0	0.000577478	0.000440723	0	0.00124676	0.000176693	0.334756	1.68806	2.33418	-0.487296	-7.29011	-6.46258	-5.99721	-2.61522	-6.9496	-7.31684	-7.21672	-1.38949	-5.82447	-7.21169	-6.54741	-1.66023
K03572	DNA mismatch repair protein MutL	0.00203751	0.0015551	0.00197329	0.00242522	0.00185989	0.00164751	0.00165981	0.00180579	0.0015545	0.00151099	0.00193723	0.00156595	0.00235766	0.00126539	0.00101171	0	0	0	0	0	0	0	0	0	0	0	0	0	0	0	0.0017445	0	0.215207	NA	NA	-7.67773	-7.29011	-7.63175	-7.92791	-7.54681	-7.37287	-7.38354	-7.50446	-7.28956	-7.24887	-7.60528	-7.30008	-7.88732
K03575	A/G-specific adenine glycosylase [EC:3.2.2.-]	0.000370456	0.000542476	0.000504796	0.00058385	0.000330647	0.00045977	0.00116941	0.000574571	0.000530806	0.000556682	0.000619915	0.000213538	0.000353648	0.000268415	0.000469721	0	0	0	0	0	0	0	0	0	0	0	0	0	0	0	0.000503247	0	0.439871	NA	NA	-5.24966	-5.78784	-5.68593	-5.89203	-5.0902	-5.55388	-6.88193	-5.86931	-5.75704	-5.82447	-5.97708	-4.48245	-5.18447
K03578	ATP-dependent helicase HrpA [EC:3.6.4.13]	0.000185228	0.00014466	0.000229453	8.9823e-05	0	0.000306513	3.7723e-05	0	0.000113744	0.000238578	0.000387447	0.000213538	0.000157177	0	7.22648e-05	0	0	0	0	0	0	0	0	0	0	0	0	0	0	0	0.000145077	0	0.805353	NA	NA	-4.28709	-3.95103	-4.58167	-3.31937	0	-4.98419	-2.25469	0	-3.62929	-4.63563	-5.31269	-4.48245	-4.06331
K03581	exodeoxyribonuclease V alpha subunit [EC:3.1.11.5]	0.000231535	0.00021699	0.000137672	0.000179646	0.000330647	0.000268199	0.000301784	0.000410408	3.79147e-05	7.9526e-05	0.000193723	3.55897e-05	0.00055012	0.00030676	0.00014453	0	0	0	0	0	0	0	0	0	0	0	0	0	0	0	0.000228336	0	0.613582	NA	NA	-4.59416	-4.50456	-3.88432	-4.24524	-5.0902	-4.79805	-4.96248	-5.39372	-2.26047	-3.16231	-4.34854	-2.18871	-5.80766
K03584	DNA repair protein RecO (recombination protein O)	0.000555684	0.000325486	0.00119315	0.00112279	0.000619963	0.000306513	0.000113169	0.000123122	0.000379147	0.00079526	3.87447e-05	0.000284718	0.00027506	0.000115035	0.000325192	0	0	0	0	0	0	0	0	0	0	0	0	0	0	0	0.000438202	0	0.813334	NA	NA	-5.82192	-5.06818	-6.91068	-6.82373	-5.97719	-4.98419	-3.62257	-3.73468	-5.28224	-6.33138	-2.28524	-4.88126	-4.83319
K03588	cell division protein FtsW	0.00046307	0.000253155	0.000275343	0.000179646	0.000289316	0.000344828	0.000301784	0.000574571	7.58294e-05	7.9526e-05	0.000387447	0.000249128	0.00027506	0.000268415	0.000180662	0	0	0	0	0	0	0	0	0	0	0	0	0	0	0	0.000279852	0	0.468114	NA	NA	-5.56398	-4.71784	-4.83463	-4.24524	-4.9036	-5.14905	-4.96248	-5.86931	-3.10147	-3.16231	-5.31269	-4.69559	-4.83319
K03593	ATP-binding protein involved in chromosome partitioning	0.000601991	0.000470146	0.000229453	0.000404204	0.000537301	0.000613027	0.000603569	0.000410408	0.000758294	0.000675971	0.000387447	0.000996512	0.000471531	0.00046014	0.000541986	0	0	0	0	0	0	0	0	0	0	0	0	0	0	0	0.000544132	0	0.332551	NA	NA	-5.93544	-5.5854	-4.58167	-5.37227	-5.77426	-5.96122	-5.93915	-5.39372	-6.26359	-6.10008	-5.31269	-6.65322	-5.58956
K03595	GTPase	0.00101875	0.000687136	0.00091781	0.00103297	0.00132259	0.00111111	0.000716738	0.000984979	0.000985782	0.000318104	0.00100736	0.000747384	0.00133601	0.000881936	0.000578118	0	0	0	0	0	0	0	0	0	0	0	0	0	0	0	0.000909785	0	0.295921	NA	NA	-6.68475	-6.12337	-6.53576	-6.70455	-7.05809	-6.80879	-6.18336	-6.63659	-6.63776	-5.03608	-6.66869	-6.24295	-7.07254
K03596	GTP-binding protein LepA	0.00375087	0.0045568	0.00468083	0.00417677	0.00433974	0.0043295	0.00358369	0.00476073	0.00492891	0.0036582	0.00464936	0.00441313	0.00467602	0.00394954	0.00195115	0	0	0	0	0	0	0	0	0	0	0	0.000305998	0	0	0	0.00416035	2.03998e-05	0.178104	3.87298	4.44265	-8.55492	-8.83504	-8.8737	-8.70969	-8.76479	-8.76139	-8.48932	-8.89807	-8.94805	-8.51893	-8.86399	-3.80708	-8.87222
K03601	exodeoxyribonuclease VII large subunit [EC:3.1.11.6]	0.000370456	0.000542476	0.000504796	0.000404204	0.00136392	0.000727969	0.000829907	0.0011081	0.000341232	0.000318104	0.000968617	0.000427077	0.000982357	0.000881936	0.000469721	0	0	0	0	0	0	0	0	0	0	0	0	0	0.000440723	0	0.000682725	2.93815e-05	0.474072	3.87298	3.03027	-5.24966	-5.78784	-5.68593	-5.37227	-7.10215	-6.20549	-6.39216	-6.80491	-5.13435	-5.03608	-6.61267	-5.44981	-6.63279
K03606	putative colanic acid biosysnthesis UDP-glucose lipid carrier transferase	0.000370456	0.00014466	0.000229453	0.000404204	0.000330647	0	3.7723e-05	4.10408e-05	0.000379147	0.000159052	0.000116234	0.000284718	0.000432237	0.000115035	0.000108397	0	0	0	0	0	0	0	0	0	0.00026178	0	0	0	0	0	0.0002102	1.7452e-05	0.695597	3.87298	2.47712	-5.24966	-3.95103	-4.58167	-5.37227	-5.0902	0	-2.25469	-2.35165	-5.28224	0.684972	-3.65803	-4.88126	-5.46675
K03609	septum site-determining protein MinD	0.000185228	0.000253155	0.000229453	4.49115e-05	4.13309e-05	0.000153257	7.54461e-05	0.000164163	0.000113744	3.9763e-05	3.87447e-05	7.11794e-05	0.000117883	7.66901e-05	3.61324e-05	0	0	0	0	0	0	0	0	0	0	0	0	0	0	0	0.000109405	0	0.6624	NA	NA	-4.28709	-4.71784	-4.58167	-2.45711	-2.35983	-4.02907	-3.09501	-4.12237	-3.62929	-2.31507	-2.28524	-3.02111	-3.67675
K03613	electron transport complex protein RnfE	0.000509377	0.000650971	0.000458905	0.000943142	0.000413309	0.000613027	0.000603569	0.00119018	0.00056872	0.000516919	0.000658659	0.000427077	0.00055012	0.00053683	0.000867177	0	0	0	0	0	0	0	0	0	0	0	0	0	0	0	0.000633866	0	0.335645	NA	NA	-5.69871	-6.04652	-5.55122	-6.57462	-5.40364	-5.96122	-5.93915	-6.90711	-5.85479	-5.71951	-6.0632	-5.44981	-5.80766
K03614	electron transport complex protein RnfD	0.000231535	0.00021699	0.000458905	0.000494027	0.000123993	0.000229885	0.000150892	8.20816e-05	0.000189573	0.000238578	7.74893e-05	0.000391487	0.000196471	0.000345105	0.000252927	0	0	0	0	0	0	0	0	0	0	0	0	0	0	0	0.000245329	0	0.515683	NA	NA	-4.59416	-4.50456	-5.55122	-5.65543	-3.74408	-4.58427	-4.00802	-3.20291	-4.31885	-4.63563	-3.12911	-5.32728	-4.36787
K03615	electron transport complex protein RnfC	0.000787219	0.000361651	0.000275343	0.000179646	0.000330647	0.000191571	0.000150892	0.000123122	0.000227488	0.000198815	0.000193723	0.000213538	0.00027506	0.00030676	0.000289059	0	0	0	0	0	0	0	0	0	0	0	0	0	0	0	0.000273636	0	0.575443	NA	NA	-6.3169	-5.21587	-4.83463	-4.24524	-5.0902	-4.33322	-4.00802	-3.73468	-4.56978	-4.38415	-4.34854	-4.48245	-4.83319
K03617	electron transport complex protein RnfA	0.000509377	0.000904126	0.00100959	0.00107788	0.000867948	0.000766284	0.000641292	0.000738734	0.000720379	0.000278341	0.000852383	0.000747384	0.000668003	0.000728556	0.000686515	0	0	0	0	0	0	0	0	0	0	0	0	0	0	0	0.000746453	0	0.260048	NA	NA	-5.69871	-6.51432	-6.67185	-6.76537	-6.45606	-6.27851	-6.02523	-6.22638	-6.19057	-4.8497	-6.43026	-6.24295	-6.08322
K03621	glycerol-3-phosphate acyltransferase PlsX [EC:2.3.1.15]	0.000601991	0.000904126	0.000596577	0.000718584	0.000537301	0.000613027	0.00105625	0.00176475	0.000872038	0.000318104	0.00139481	0.000711794	0.00121812	0.000996971	0.000469721	0	0	0	0	0	0	0	0	0	0	0	0	0	0	0	0.000851611	0	0.452632	NA	NA	-5.93544	-6.51432	-5.92262	-6.18702	-5.77426	-5.96122	-6.7364	-7.47148	-6.46277	-5.03608	-7.13423	-6.17352	-6.94031
K03624	transcription elongation factor GreA	0.000555684	0.000867961	0.000734248	0.000808407	0.000454639	0.000613027	0.000829907	0.000738734	0.000530806	0.000278341	0.000852383	0.000711794	0.000785885	0.000728556	0.000325192	0	0.000988631	0	0.00478011	0	0.00201005	0	0	0	0.00104712	0	0	0.000962464	0.00176289	0.00379987	0.000654371	0.00102341	0.287448	1.47094	2.35537	-5.82192	0.185794	-6.21771	2.54917	-5.53804	1.69703	-6.39216	-6.22638	-5.75704	1.87429	-6.43026	-6.17352	0.289084
K03625	N utilization substance protein B	0.000138921	0.00014466	0.000229453	0.000134735	0	0.000114943	0.000150892	0.000246245	0.000113744	0.000278341	3.87447e-05	0.000213538	0.000117883	0.000115035	7.22648e-05	0	0	0	0	0	0	0	0	0	0	0	0	0	0	0	0.000140627	0	0.540457	NA	NA	-3.89648	-3.95103	-4.58167	-3.85534	0	-3.64319	-4.00802	-4.67945	-3.62929	-4.8497	-2.28524	-4.48245	-3.67675
K03628	transcription termination factor Rho	0.00189859	0.00202524	0.00105548	0.00152699	0.00115726	0.00157088	0.00105625	0.00155955	0.0023128	0.000954312	0.00263464	0.00202861	0.00110024	0.00122704	0.00263766	0.000247036	0	0	0	0.000288434	0	0.000381388	0	0	0	0	0	0.000577478	0	0	0.0016497	9.96224e-05	0.350236	1.84757	2.39923	-2.89247	-7.66906	-6.73536	-7.26397	-1.96765	-7.30459	-1.44587	-7.29421	-7.85972	-6.59143	-8.04693	-7.67144	-0.918264
K03629	DNA replication and repair protein RecF	0.00106506	0.000506311	0.00206507	0.00143717	0.00115726	0.000996169	0.000980799	0.00106706	0.000985782	0.00131218	0.000929872	0.00128123	0.00117883	0.000920281	0.000469721	0	0	0	0	0	0	0	0	0	0	0	0	0	0	0	0.00109019	0	0.345156	NA	NA	-6.74828	-5.69017	-7.69702	-7.17709	-6.86699	-6.65273	-6.63052	-6.75096	-6.63776	-7.04677	-6.55439	-7.0126	-6.8934
K03630	DNA repair protein RadC	0.000509377	0.000614806	0.000596577	0.000718584	0.000661294	0.000344828	0.000150892	0.00049249	0.000682464	0.00135194	0.000387447	0.000462666	0.000628708	0.00030676	0.00119237	0	0	0	0	0	0	0	0	0	0	0	0	0	0	0	0.000606747	0	0.517059	NA	NA	-5.69871	-5.96534	-5.92262	-6.18702	-6.06887	-5.14905	-4.00802	-5.65102	-6.11367	-7.08952	-5.31269	-5.56275	-5.99709
K03631	DNA repair protein RecN (Recombination protein N)	0.000277842	0.000578641	0.000275343	0.000359292	0.000413309	0.000344828	0.000528123	0.000738734	0.000417062	0.000516919	0.000542425	0.000213538	0.000589414	0.00061352	0.000289059	0	0	0	0	0	0	0	0	0	0	0	0	0	0	0	0.000446537	0	0.343154	NA	NA	-4.84721	-5.87932	-4.83463	-5.20669	-5.40364	-5.14905	-5.74986	-6.22638	-5.41637	-5.71951	-5.78771	-4.48245	-5.90548
K03637	cyclic pyranopterin phosphate synthase [EC:4.1.99.18]	0.000138921	0.000325486	4.58905e-05	0.000179646	0.000165323	0.000153257	0.000264061	0.000328326	7.58294e-05	3.9763e-05	3.87447e-05	3.55897e-05	0.000196471	0.000345105	0.000108397	0	0	0	0	0	0	0	0	0	0	0	0	0	0	0	0.000162721	0	0.67788	NA	NA	-3.89648	-5.06818	-2.4826	-4.24524	-4.13195	-4.02907	-4.77643	-5.08034	-3.10147	-2.31507	-2.28524	-2.18871	-4.36787
K03639	cyclic pyranopterin phosphate synthase [EC:4.1.99.18]	0.000185228	0.00021699	0.000183562	4.49115e-05	0.000247985	7.66284e-05	0.00037723	0.000328326	7.58294e-05	3.9763e-05	0.000309957	0.000106769	0.00027506	0.000421795	0.000180662	0	0	0	0	0	0	0	0	0	0	0	0	0	0	0	0.000204713	0	0.59395	NA	NA	-4.28709	-4.50456	-4.27472	-2.45711	-4.68922	-3.11484	-5.27512	-5.08034	-3.10147	-2.31507	-4.99981	-3.54559	-4.83319
K03640	peptidoglycan-associated lipoprotein	9.2614e-05	7.23301e-05	0	4.49115e-05	8.26617e-05	0	0	0	0	0	0	0	0	0	0	0.00123518	0	0	0.000318674	0.00115374	0.000502513	0	0.000404367	0.000355619	0.00052356	0	0.000305998	0.000192493	0.000440723	0.000633312	1.95012e-05	0.000404411	1.78451	0.945687	-0.916094	3.60105	-3.04142	0	2.58148	3.65065	5.67952	0	5.37284	5.19227	5.73758	0	4.98184	4.3398
K03641	TolB protein	0.000416763	0.000361651	0	0.000404204	0.000289316	0.000114943	3.7723e-05	0	0.000189573	0.000198815	7.74893e-05	0.000249128	0.00027506	7.66901e-05	0.000614251	0	0	0	0	0	0	0	0	0	0	0	0	0	0	0	0.000220374	0	0.804558	NA	NA	-5.41536	-5.21587	0	-5.37227	-4.9036	-3.64319	-2.25469	0	-4.31885	-4.38415	-3.12911	-4.69559	-4.83319
K03644	lipoyl synthase [EC:2.8.1.8]	0.00106506	0.00173592	0.00091781	0.00166173	0.000661294	0.00091954	0.000188615	0.000328326	0.00144076	0.0018291	0.00205347	0.000818564	0.00110024	0.000268415	0.00314352	0	0	0	0	0	0	0	0	0	0	0	0	0	0	0	0.00120882	0	0.653301	NA	NA	-6.74828	-7.44785	-6.53576	-7.38519	-6.06887	-6.53845	-4.3119	-5.08034	-7.18066	-7.52285	-7.68893	-6.37254	-6.79473
K03648	uracil-DNA glycosylase [EC:3.2.2.27]	0.0013429	0.0014466	0.00137672	0.0015719	0.00123993	0.00114943	0.00109397	0.00143643	0.00109953	0.00238578	0.00174351	0.0017439	0.000982357	0.00134208	0.00151756	0	0	0	0	0	0	0	0	0	0	0	0	0	0	0	0.00143151	0	0.242992	NA	NA	-7.07992	-7.18646	-7.11553	-7.30552	-6.9657	-6.85727	-6.78655	-7.17635	-6.7938	-7.90435	-7.4541	-7.45442	-6.63279
K03650	tRNA modification GTPase [EC:3.6.-.-]	0.00213012	0.00177209	0.00151439	0.00184137	0.00231453	0.00203065	0.00267834	0.00155955	0.00204739	0.00186886	0.00232468	0.00170831	0.00192542	0.00253077	0.00307125	0	0	0	0	0	0	0	0	0	0	0	0	0	0	0	0.00208785	0	0.206919	NA	NA	-7.74155	-7.47742	-7.25209	-7.53245	-7.86079	-7.67289	-8.07057	-7.29421	-7.68467	-7.55371	-7.86708	-7.42484	-7.5965
K03654	ATP-dependent DNA helicase RecQ [EC:3.6.4.12]	0.00180597	0.00191675	0.00201918	0.00220066	0.00140525	0.00168582	0.00230111	0.00102602	0.00185782	0.00262436	0.0025184	0.00124564	0.00157177	0.00126539	0.0013369	0	0	0	0	0	0	0	0	0	0	0	0	0	0	0	0.0017854	0	0.271796	NA	NA	-7.5046	-7.59002	-7.66475	-7.78834	-7.14491	-7.40584	-7.85244	-6.69491	-7.54521	-8.04131	-7.98208	-6.97228	-7.3054
K03655	ATP-dependent DNA helicase RecG [EC:3.6.4.12]	0.00171336	0.00224223	0.00188151	0.00148208	0.00194255	0.00137931	0.002452	0.00176475	0.00193365	0.00270388	0.00213096	0.00124564	0.00176824	0.0023007	0.00198728	0	0	0	0	0	0	0	0	0	0	0	0	0	0	0	0.00192854	0	0.206719	NA	NA	-7.42908	-7.81521	-7.5634	-7.22118	-7.60922	-7.11823	-7.94369	-7.47148	-7.60262	-8.08422	-7.74211	-6.97228	-7.47431
K03656	ATP-dependent DNA helicase Rep [EC:3.6.4.12]	0.000231535	0.000108495	0.000137672	0.000134735	4.13309e-05	3.83142e-05	0.000113169	0.000205204	0.000151659	7.9526e-05	0.000271213	0.000106769	0.000157177	0.000191725	7.22648e-05	0	0	0	0	0	0	0	0	0	0	0	0	0	0	0	0.000136053	0	0.496532	NA	NA	-4.59416	-3.56676	-3.88432	-3.85534	-2.35983	-2.27245	-3.62257	-4.42763	-4.01488	-3.16231	-4.81359	-3.54559	-4.06331
K03657	DNA helicase II / ATP-dependent DNA helicase PcrA [EC:3.6.4.12]	0.00157444	0.00141044	0.0014685	0.00148208	0.00140525	0.00168582	0.00109397	0.00135435	0.00136493	0.00135194	0.00123983	0.000996512	0.0013753	0.00126539	0.00130077	0	0	0	0	0	0	0	0	0	0	0	0	0	0	0	0.00135797	0	0.126557	NA	NA	-7.30783	-7.15019	-7.20799	-7.22118	-7.14491	-7.40584	-6.78655	-7.09207	-7.10321	-7.08952	-6.96559	-6.65322	-7.11405
K03664	SsrA-binding protein	0.000879833	0.000325486	0.000458905	0.000718584	0.000619963	0.000651341	0.000754461	0.000615612	0.000796209	0.000357867	0.000464936	0.000498256	0.000589414	0.000728556	0.000722648	0	0	0	0	0	0	0	0	0	0	0	0	0	0	0	0.000612138	0	0.265562	NA	NA	-6.47546	-5.06818	-5.55122	-6.18702	-5.97719	-6.04732	-6.25637	-5.9672	-6.33308	-5.20111	-5.56966	-5.66748	-5.90548
K03665	GTPase	0.00120398	0.00119345	0.00105548	0.00107788	0.00148791	0.00157088	0.000528123	0.00172371	0.00125118	0.00159052	0.00193723	0.00113887	0.00161107	0.00134208	0.000975575	0	0	0	0	0	0	0	0	0	0	0	0	0	0	0	0.00131253	0	0.268131	NA	NA	-6.9236	-6.91103	-6.73536	-6.76537	-7.22681	-7.30459	-5.74986	-7.43772	-6.97864	-7.3224	-7.60528	-6.84407	-7.3408
K03667	ATP-dependent HslUV protease ATP-binding subunit HslU	0.00046307	0	0.000229453	4.49115e-05	0.000289316	0.000306513	0.00158437	0.000205204	3.79147e-05	0	0.000116234	0	0.000510826	0.000421795	0.000108397	0	0	0	0	0	0	0	0	0	0	0	0	0	0	0	0.000287867	0	1.38382	NA	NA	-5.56398	0	-4.58167	-2.45711	-4.9036	-4.98419	-7.31684	-4.42763	-2.26047	0	-3.65803	0	-5.70273
K03671	thioredoxin 1	0.000555684	0.000687136	0.000183562	0.000359292	0.000330647	0.000383142	0.000792184	0.000451449	0.000189573	0.000198815	0.00100736	0.000284718	0.000746591	0.000421795	0.000325192	0	0	0	0	0	0	0	0	0	0	0	0	0	0	0	0.000461143	0	0.53552	NA	NA	-5.82192	-6.12337	-4.27472	-5.20669	-5.0902	-5.29698	-6.32586	-5.5281	-4.31885	-4.38415	-6.66869	-4.88126	-6.24144
K03685	ribonuclease III [EC:3.1.26.3]	0.00101875	0.000433981	0.00110137	0.00125752	0.000743955	0.000613027	0.00105625	0.000697694	0.000454976	0.000914549	0.000464936	0.000427077	0.000903768	0.000881936	0.000216794	0	0	0	0	0	0	0	0	0	0	0	0	0	0	0	0.000745772	0	0.407534	NA	NA	-6.68475	-5.47243	-6.7962	-6.98587	-6.23641	-5.96122	-6.7364	-6.14505	-5.53909	-6.53068	-5.56966	-5.44981	-6.51376
K03686	molecular chaperone DnaJ	0.00213012	0.0028932	0.00229453	0.00166173	0.00243852	0.00249042	0.00256517	0.00238037	0.00212322	0.00226649	0.00193723	0.00195743	0.00263272	0.00276084	0.00227634	0.000494071	0	0	0	0.000288434	0	0	0.000404367	0	0	0	0	0.000577478	0	0	0.00232056	0.000117623	0.141947	1.78444	3.65205	-2.08599	-8.1815	-7.84833	-7.38519	-3.03643	-7.96603	-8.00852	-2.52825	-7.73689	-7.83067	-7.60528	-7.62017	-2.16941
K03687	molecular chaperone GrpE	0.000555684	0.000361651	0.000413015	0.000853319	0.000206654	0.000498084	0.000150892	0.000328326	0.000341232	0.000318104	0.000348702	0.000284718	0.000157177	0.00030676	0.000180662	0	0	0	0.000318674	0	0	0.000381388	0	0	0	0	0	0	0	0	0.000353665	4.66708e-05	0.509861	2.65118	2.37846	-5.82192	-5.21587	-5.40264	-1.39323	-4.43732	-5.667	1.28251	-5.08034	-5.13435	-5.03608	-5.16471	-4.88126	-4.06331
K03694	ATP-dependent Clp protease ATP-binding subunit ClpA	4.6307e-05	0.000325486	0.000321234	0.000179646	0.000206654	0.000344828	0.000226338	0.000369367	0.000379147	0.000318104	7.74893e-05	0.000142359	0.000196471	0.00046014	0.000505853	0	0	0	0	0	0	0	0	0	0	0	0	0	0	0	0.000273295	0	0.488865	NA	NA	-2.49331	-5.06818	-5.04978	-4.24524	-4.43732	-5.14905	-4.56278	-5.24552	-5.28224	-5.03608	-3.12911	-3.9294	-4.36787
K03695	ATP-dependent Clp protease ATP-binding subunit ClpB	0.00541792	0.0067267	0.00559864	0.00489536	0.00839016	0.00632184	0.00550756	0.00792087	0.00663507	0.00588493	0.00569547	0.00644174	0.00679791	0.00939453	0.00639543	0.00271739	0.00296589	0.00160901	0.00286807	0.000576868	0.00150754	0.00610221	0.000404367	0.00177809	0.00052356	0	0.000611995	0.00404235	0.00220361	0.00253325	0.00653494	0.00202961	0.186183	0.797029	2.09791	-0.992878	-1.17872	-1.79254	-0.769257	-3.83931	-2.06089	0.147663	-4.2585	-1.89386	-3.46575	-9.1562	-3.37471	-0.748454
K03696	ATP-dependent Clp protease ATP-binding subunit ClpC	0.000740912	0.000506311	0.00160617	0.00112279	0.000867948	0.0016092	0.00086763	0.000779775	0.000872038	0.000994075	0.00139481	0.00156595	0.000943063	0.00149546	0.000686515	0	0	0	0	0	0	0.000381388	0	0	0	0	0	0	0	0	0.00107018	2.54259e-05	0.345472	3.87298	3.48681	-6.23057	-5.69017	-7.33643	-6.82373	-6.45606	-7.33913	-1.16501	-6.30337	-6.46277	-6.64972	-7.13423	-7.30008	-6.5745
K03697	ATP-dependent Clp protease ATP-binding subunit ClpE	0.000138921	0.000433981	9.1781e-05	0.000179646	0.000247985	0.000306513	0.000113169	0.000287286	0.000303318	0.000238578	0.000271213	0.000142359	0.000314354	0.000191725	0.000469721	0	0	0	0	0	0	0	0	0	0	0	0	0	0	0	0.000248703	0	0.443442	NA	NA	-3.89648	-5.47243	-3.3474	-4.24524	-4.68922	-4.98419	-3.62257	-4.89378	-4.96955	-4.63563	-4.81359	-3.9294	-5.0195
K03701	excinuclease ABC subunit A	0.00606622	0.00860728	0.00660823	0.00696129	0.00752222	0.00697318	0.00724282	0.00882377	0.00724171	0.00608374	0.0101898	0.00733148	0.00813391	0.00904943	0.00888857	0	0	0	0.000318674	0	0	0	0	0	0	0.000689655	0	0	0	0	0.00771491	6.7222e-05	0.154295	2.83761	4.20091	-9.24703	-9.75109	-9.3703	-4.40669	-9.55693	-9.44774	-9.5024	-9.78689	-9.50218	-9.25118	-3.86576	-9.51993	-9.66958
K03702	excinuclease ABC subunit B	0.00338041	0.00462913	0.00371713	0.00332345	0.00429841	0.00440613	0.00309329	0.00435032	0.00401896	0.00389678	0.00337079	0.00373692	0.00510826	0.00421795	0.00404683	0	0	0	0	0	0	0.000381388	0	0	0	0	0	0	0	0	0.00397298	2.54259e-05	0.138833	3.87298	4.80202	-8.40532	-8.85771	-8.54192	-8.38087	-8.75101	-8.78664	-2.98713	-8.76829	-8.65426	-8.60983	-8.40122	-8.54956	-8.99951
K03703	excinuclease ABC subunit C	0.0026395	0.00249539	0.00353357	0.0030989	0.00264517	0.00287356	0.00188615	0.00258557	0.00337441	0.00373772	0.00282836	0.00288277	0.00216119	0.0019556	0.00317965	0	0	0	0	0	0	0	0	0	0	0	0	0	0	0	0.00279183	0	0.194726	NA	NA	-8.04958	-7.96889	-8.46906	-8.28026	-8.05266	-8.17171	-7.56693	-8.01991	-8.40276	-8.54987	-8.14891	-8.17631	-7.76234
K03704	cold shock protein (beta-ribbon, CspA family)	0.000185228	0	0.000183562	0.000134735	4.13309e-05	3.83142e-05	0	4.10408e-05	0	0	0.000193723	7.11794e-05	3.92943e-05	0	0	0.000494071	0.000494315	0.000804505	0.0012747	0.000288434	0.000502513	0.000381388	0.000404367	0.000355619	0.00078534	0.00137931	0.000611995	0.000192493	0.000440723	0.00379987	6.18938e-05	0.000813976	1.20361	1.09675	-0.134135	1.36847	5.65625	2.07313	3.14995	2.53951	3.40707	5.29053	3.02119	5.19227	6.3135	2.76969	2.93772	2.03838
K03705	heat-inducible transcriptional repressor	0.000138921	0.00021699	0.000688358	8.9823e-05	0.000413309	0.000613027	0.000301784	0.000574571	0.000113744	0.000119289	0.000193723	0.000427077	0.000196471	0.000421795	0.000108397	0	0	0	0	0	0	0	0	0	0.00026178	0	0	0	0	0	0.000307819	1.7452e-05	0.655617	3.87298	2.56252	-3.89648	-4.50456	-6.12589	-3.31937	-5.40364	-5.96122	-4.96248	-5.86931	-3.62929	1.07184	-4.34854	-5.44981	-4.36787
K03706	transcriptional pleiotropic repressor	0	0.000108495	9.1781e-05	0	0	7.66284e-05	0	4.10408e-05	0	0	0	0	0	3.8345e-05	0	0.000741107	0	0	0	0.000576868	0	0	0	0	0	0	0	0.000192493	0	0	2.37527e-05	0.000100698	1.62115	2.32437	0.51982	6.23095	-3.56676	-3.3474	0	5.87496	-3.11484	0	-2.35165	0	0	0	0	4.3398
K03723	transcription-repair coupling factor (superfamily II helicase) [EC:3.6.4.-]	0.00213012	0.0030017	0.00234042	0.00247013	0.00380244	0.00409962	0.00365913	0.00385783	0.0028436	0.00234602	0.00228594	0.00309631	0.00322213	0.00279919	0.00260153	0	0	0	0	0	0	0	0	0	0	0	0	0	0	0	0.00297041	0	0.214859	NA	NA	-7.74155	-8.23443	-7.87677	-7.95427	-8.57457	-8.68286	-8.5193	-8.59538	-8.15664	-7.88021	-7.84294	-8.27906	-8.33634
K03724	ATP-dependent helicase Lhr and Lhr-like helicase [EC:3.6.4.-]	0	0	0.000550686	0	0	0.000114943	0	0.000123122	0.000265403	0.000159052	3.87447e-05	0.000320307	0	0	0	0	0	0	0	0	0	0	0	0	0	0	0	0	0	0	0.000104817	0	1.54396	NA	NA	0	0	-5.80912	0	0	-3.64319	0	-3.73468	-4.78347	-4.0794	-2.28524	-5.04574	0
K03732	ATP-dependent RNA helicase RhlB [EC:3.6.4.13]	0.000324149	3.61651e-05	4.58905e-05	4.49115e-05	0.000165323	7.66284e-05	0	0.000164163	0.000151659	3.9763e-05	3.87447e-05	3.55897e-05	0.000157177	0.000268415	0.000108397	0	0	0	0	0	0	0	0	0	0	0	0	0	0	0	0.000110465	0	0.85014	NA	NA	-5.06242	-2.2068	-2.4826	-2.45711	-4.13195	-3.11484	0	-4.12237	-4.01488	-2.31507	-2.28524	-2.18871	-4.06331
K03733	integrase/recombinase XerC	0.000833526	0.000253155	0.000734248	0.000538938	0.000454639	0.000268199	0.000150892	0.000246245	0.000492891	0.000477156	0.000503681	0.000782974	0.000471531	0.000268415	0.000469721	0	0	0	0	0	0	0	0	0	0	0	0	0	0	0	0.000463081	0	0.441874	NA	NA	-6.39836	-4.71784	-6.21771	-5.77857	-5.53804	-4.79805	-4.00802	-4.67945	-5.65217	-5.60631	-5.6828	-6.3092	-5.58956
K03734	FAD:protein FMN transferase [EC:2.7.1.180]	0.000231535	7.23301e-05	9.1781e-05	4.49115e-05	0.000165323	0.000191571	0.000565846	8.20816e-05	0.000151659	0.000278341	0.000193723	0.000177949	0.000353648	0.00023007	0.00014453	0	0	0	0	0	0	0	0	0	0	0	0	0	0	0	0.000198353	0	0.658198	NA	NA	-4.59416	-3.04142	-3.3474	-2.45711	-4.13195	-4.33322	-5.84761	-3.20291	-4.01488	-4.8497	-4.34854	-4.23227	-5.18447
K03737	pyruvate-ferredoxin/flavodoxin oxidoreductase [EC:1.2.7.1 1.2.7.-]	0.00138921	0.000759466	0.000642467	0.00089823	0.00136392	0.00122605	0.00105625	0.00127226	0.00117536	0.000437393	0.00317706	0.00124564	0.00145389	0.00134208	0.000505853	0.00617589	0.00543747	0.00643604	0.00732951	0.00778771	0.0100503	0.00991609	0.00444804	0.00462304	0.00471204	0.00413793	0.00214198	0.00635226	0.00925518	0.00316656	0.00119634	0.00613133	0.535437	0.389988	-0.457285	2.14437	2.82366	3.30444	3.01455	2.50475	3.02485	3.21869	1.79772	1.96664	3.3998	0.380164	0.777243	2.11973
K03742	nicotinamide-nucleotide amidase [EC:3.5.1.42]	0.000509377	0.00198908	0.000550686	0.000988054	0.00119859	0.000957854	0.000716738	0.00131331	0.00208531	0.000675971	0.00244091	0.00121005	0.00129671	0.00145711	0.000939442	0	0	0	0	0	0	0	0	0	0	0	0	0	0	0	0.00122195	0	0.469384	NA	NA	-5.69871	-7.64319	-5.80912	-6.64105	-6.91719	-6.59672	-6.18336	-7.048	-7.71102	-6.10008	-7.93718	-6.9308	-7.0298
K03744	LemA protein	0.000138921	0.000361651	0.000229453	0.000314381	0.000123993	3.83142e-05	0	4.10408e-05	0.000227488	0.000238578	0.000271213	0.000498256	3.92943e-05	0	0.000180662	0	0	0	0	0	0	0	0	0	0	0	0	0	0	0	0.000180216	0	0.809019	NA	NA	-3.89648	-5.21587	-4.58167	-5.01962	-3.74408	-2.27245	0	-2.35165	-4.56978	-4.63563	-4.81359	-5.66748	-2.30142
K03756	putrescine:ornithine antiporter	0.000509377	0.000108495	0.000229453	8.9823e-05	0	0.000536398	0.00256517	0	0.000151659	0	0.000116234	3.55897e-05	0.000117883	7.66901e-05	0	0	0	0	0	0	0	0	0	0	0	0	0	0	0	0	0.000302451	0	2.14368	NA	NA	-5.69871	-3.56676	-4.58167	-3.31937	0	-5.77188	-8.00852	0	-4.01488	0	-3.65803	-2.18871	-3.67675
[truncated: 384 more rows]
[truncated: 5 more columns]

## Sheet: KOG+phylum
subject			S1	S2	S3	S4	S5	S6	S7	S8	S9	S10	S11	S12	S13	S14	S15	S1	S2	S3	S4	S5	S6	S7	S8	S9	S10	S11	S12	S13	S14	S15	mean		cv		log ratio cv	S1	S2	S3	S4	S5	S6	S7	S8	S9	S10	S11	S12
[truncated: 1,700 more rows]
[truncated: 6 more columns]

## Sheet: KOG+genus
subject			S6	S7	S13	S20	S23	S25	S27	S28	S34	S36	S44	S51	S61	S65	S72	S6	S7	S13	S20	S23	S25	S27	S28	S34	S36	S44	S51	S61	S65	S72	mean		cv		log ratio cv	S6	S7	S13	S20	S23	S25	S27	S28	S34	S36	S44	S51
[truncated: 2,528 more rows]
[truncated: 6 more columns]
