# Supplementary material for: Potential and active functions in the gut microbiota of a healthy human cohort
Source: Microbiome. 2017 Jul 14;5:79. doi: 10.1186/s40168-017-0293-3 (PMC5513205; doi:10.1186/s40168-017-0293-3)
Supplement: Supplementary file 5 — Relative abundance and differential analysis outputs concerning Firmicutes and Bacteroidetes KOGs, according to MG and MP data. (XLSX 101 kb) [file 40168_2017_293_MOESM5_ESM.xlsx]

## Sheet: MG
KOG	Description	mean Firmicutes	mean Bacteroidetes	F/B log ratio	B-H corrected p-value
K03763	DNA polymerase III subunit alpha, Gram-positive type [EC:2.7.7.7]	0.00581223	0	9.16041	1.74484e-19
K04094	methylenetetrahydrofolate--tRNA-(uracil-5-)-methyltransferase [EC:2.1.1.74]	0.00317662	0	8.21923	8.8688e-16
K03091	RNA polymerase sporulation-specific sigma factor	0.00252119	0	7.93857	2.72932e-17
K03529	chromosome segregation protein	0.00251012	0	7.93387	2.651e-17
K03431	phosphoglucosamine mutase [EC:5.4.2.10]	0.003229	1.09487e-05	7.7425	1.63344e-11
K00975	glucose-1-phosphate adenylyltransferase [EC:2.7.7.27]	0.0021919	0	7.68443	3.4945e-15
K03151	thiamine biosynthesis protein ThiI	0.00212368	0	7.61388	2.85757e-14
K12574	ribonuclease J [EC:3.1.-.-]	0.00262652	0	7.56384	3.65227e-08
K06398	stage IV sporulation protein A	0.00188464	0	7.45976	5.784e-15
K15533	1,3-beta-galactosyl-N-acetylhexosamine phosphorylase [EC:2.4.1.211]	0.00184177	0	7.34231	3.18344e-13
K16898	ATP-dependent helicase/nuclease subunit A [EC:3.1.-.- 3.6.4.12]	0.00186039	5.87475e-06	7.25901	1.06612e-11
K02056	simple sugar transport system ATP-binding protein [EC:3.6.3.17]	0.00165268	0	7.24775	4.46777e-14
K03545	trigger factor	0.00186625	4.94597e-06	7.21646	3.3421e-11
K01621	xylulose-5-phosphate/fructose-6-phosphate phosphoketolase [EC:4.1.2.9 4.1.2.22]	0.00171764	0	7.21053	5.91132e-12
K10823	oligopeptide transport system ATP-binding protein	0.0015413	0	7.14178	3.76563e-14
K15583	oligopeptide transport system ATP-binding protein	0.00147831	0	7.14137	1.60399e-15
K09157	uncharacterized protein	0.00395844	9.29203e-05	7.11478	8.88826e-08
K16787	energy-coupling factor transport system ATP-binding protein [EC:3.6.3.-]	0.00166688	4.11066e-06	7.06636	4.62071e-12
K16786	energy-coupling factor transport system ATP-binding protein [EC:3.6.3.-]	0.0042777	6.05406e-05	6.9979	3.615e-08
K04083	molecular chaperone Hsp33	0.00134611	0	6.97017	4.15484e-14
K02433	aspartyl-tRNA(Asn)/glutamyl-tRNA(Gln) amidotransferase subunit A [EC:6.3.5.6 6.3.5.7]	0.00134223	0	6.95328	5.1441e-14
K01962	acetyl-CoA carboxylase carboxyl transferase subunit alpha [EC:6.4.1.2]	0.00129993	0	6.89426	5.12348e-14
K02032	peptide/nickel transport system ATP-binding protein	0.00125649	0	6.87543	3.59404e-14
K06023	HPr kinase/phosphorylase [EC:2.7.11.- 2.7.4.-]	0.00123336	0	6.85201	1.36989e-14
K00620	glutamate N-acetyltransferase / amino-acid N-acetyltransferase [EC:2.3.1.35 2.3.1.1]	0.00140724	0	6.83964	1.64251e-11
K10112	multiple sugar transport system ATP-binding protein	0.00123731	0	6.82261	9.05576e-14
K10542	methyl-galactoside transport system ATP-binding protein [EC:3.6.3.17]	0.00121707	0	6.81898	2.47025e-14
K01996	branched-chain amino acid transport system ATP-binding protein	0.00120363	0	6.81066	1.36989e-14
K16785	energy-coupling factor transport system permease protein	0.0015485	8.33091e-06	6.78951	2.36123e-09
K02434	aspartyl-tRNA(Asn)/glutamyl-tRNA(Gln) amidotransferase subunit B [EC:6.3.5.6 6.3.5.7]	0.00149516	0	6.73421	5.7651e-08
K00626	acetyl-CoA C-acetyltransferase [EC:2.3.1.9]	0.00168674	1.46167e-05	6.72169	4.1452e-10
K01596	phosphoenolpyruvate carboxykinase (GTP) [EC:4.1.1.32]	0.00126105	0	6.6866	3.04536e-11
K04487	cysteine desulfurase [EC:2.8.1.7]	0.00209421	2.12647e-05	6.68134	2.3287e-09
K01839	phosphopentomutase [EC:5.4.2.7]	0.00106627	0	6.59644	2.68543e-13
K00611	ornithine carbamoyltransferase [EC:2.1.3.3]	0.002203	6.27005e-05	6.45193	6.31748e-08
K08659	dipeptidase [EC:3.4.-.-]	0.000973633	0	6.45091	1.37571e-12
K14540	ribosome biogenesis GTPase A	0.00099308	0	6.44813	1.05504e-12
K02031	peptide/nickel transport system ATP-binding protein	0.000916437	0	6.43077	2.87009e-14
K07862	serine/threonine transporter	0.00107146	3.3036e-06	6.36542	6.53145e-11
K07738	transcriptional repressor NrdR	0.000877481	0	6.3629	5.1441e-14
K07030	uncharacterized protein	0.0008436	0	6.27763	2.20515e-13
K04042	bifunctional UDP-N-acetylglucosamine pyrophosphorylase / Glucosamine-1-phosphate N-acetyltransferase [EC:2.7.7.23 2.3.1.157]	0.00117322	2.88475e-06	6.24121	1.27648e-07
K04072	acetaldehyde dehydrogenase / alcohol dehydrogenase [EC:1.2.1.10 1.1.1.1]	0.000829928	0	6.20947	3.80298e-12
K10254	oleate hydratase [EC:4.2.1.53]	0.00114326	9.17137e-06	6.13177	1.89764e-07
K00016	L-lactate dehydrogenase [EC:1.1.1.27]	0.000759139	0	6.12905	1.38738e-13
K08884	serine/threonine protein kinase, bacterial [EC:2.7.11.1]	0.00121843	3.00081e-05	6.07917	3.374e-08
K18349	two-component system, OmpR family, response regulator VanR	0.000725507	0	6.07329	2.62161e-13
K03784	purine-nucleoside phosphorylase [EC:2.4.2.1]	0.000720888	0	5.9838	9.98429e-12
K06379	stage II sporulation protein AB (anti-sigma F factor) [EC:2.7.11.1]	0.000659389	0	5.95661	6.78817e-14
K00057	glycerol-3-phosphate dehydrogenase (NAD(P)+) [EC:1.1.1.94]	0.00219204	7.3602e-05	5.8938	1.02233e-06
K16899	ATP-dependent helicase/nuclease subunit B [EC:3.1.-.- 3.6.4.12]	0.000640351	0	5.8604	1.00782e-12
K01995	branched-chain amino acid transport system ATP-binding protein	0.00073035	0	5.85695	1.03764e-10
K06442	23S rRNA (cytidine1920-2'-O)/16S rRNA (cytidine1409-2'-O)-methyltransferase [EC:2.1.1.226 2.1.1.227]	0.000775167	0	5.8395	7.43462e-08
K07171	mRNA interferase MazF [EC:3.1.-.-]	0.00078691	0	5.79915	1.07816e-07
K00074	3-hydroxybutyryl-CoA dehydrogenase [EC:1.1.1.157]	0.000798713	4.88329e-06	5.66284	4.338e-07
K07042	probable rRNA maturation factor	0.00052226	0	5.62871	1.33219e-13
K01356	repressor LexA [EC:3.4.21.88]	0.000843545	0	5.5972	3.46519e-06
K00965	UDPglucose--hexose-1-phosphate uridylyltransferase [EC:2.7.7.12]	0.000834805	0	5.52844	4.38068e-06
K01486	adenine deaminase [EC:3.5.4.2]	0.00159441	7.41917e-05	5.52246	9.19311e-07
K00878	hydroxyethylthiazole kinase [EC:2.7.1.50]	0.000497551	0	5.48825	1.4302e-11
K01963	acetyl-CoA carboxylase carboxyl transferase subunit beta [EC:6.4.1.2]	0.000563806	0	5.47242	5.47727e-10
K03336	3D-(3,5/4)-trihydroxycyclohexane-1,2-dione acylhydrolase (decyclizing) [EC:3.7.1.22]	0.000683898	0	5.42118	2.7728e-08
K02028	polar amino acid transport system ATP-binding protein [EC:3.6.3.21]	0.000555485	0	5.41113	7.68047e-08
K15986	manganese-dependent inorganic pyrophosphatase [EC:3.6.1.1]	0.000593852	0	5.40638	1.38575e-07
K10441	ribose transport system ATP-binding protein [EC:3.6.3.17]	0.00133743	4.88768e-05	5.39412	4.13838e-08
K00756	pyrimidine-nucleoside phosphorylase [EC:2.4.2.2]	0.000570897	0	5.38833	1.08136e-07
K06958	RNase adapter protein RapZ	0.00120458	2.75867e-05	5.38737	1.22596e-05
K03705	heat-inducible transcriptional repressor	0.000674142	0	5.37721	3.2042e-06
K02072	D-methionine transport system permease protein	0.000545089	0	5.32277	9.91973e-08
K06206	sugar fermentation stimulation protein A	0.000479607	0	5.30397	5.32737e-10
K00027	malate dehydrogenase (oxaloacetate-decarboxylating) [EC:1.1.1.38]	0.000981657	2.3305e-05	5.28357	3.75204e-05
K16329	pseudouridylate synthase [EC:4.2.1.70]	0.000687978	0	5.2746	5.5189e-06
K01008	selenide, water dikinase [EC:2.7.9.3]	0.000598781	0	5.23516	3.21333e-06
K00087	xanthine dehydrogenase molybdenum-binding subunit [EC:1.17.1.4]	0.000517934	0	5.21842	1.73402e-07
K01940	argininosuccinate synthase [EC:6.3.4.5]	0.00342951	0.000154429	5.1854	1.6797e-06
K02033	peptide/nickel transport system permease protein	0.000402105	0	5.16355	1.4302e-11
K02120	V/A-type H+/Na+-transporting ATPase subunit D	0.000628145	0	5.15096	4.88148e-06
K03639	cyclic pyranopterin phosphate synthase [EC:4.1.99.18]	0.000506295	0	5.08084	3.31375e-07
K01681	aconitate hydratase [EC:4.2.1.3]	0.001397	0.000175207	5.04137	0.000490229
K00926	carbamate kinase [EC:2.7.2.2]	0.000816775	1.50229e-05	5.01415	2.78154e-05
K07258	D-alanyl-D-alanine carboxypeptidase (penicillin-binding protein 5/6) [EC:3.4.16.4]	0.000411443	0	4.99028	9.14063e-08
K03609	septum site-determining protein MinD	0.000380091	0	4.97511	1.0845e-09
K02057	simple sugar transport system permease protein	0.000447598	0	4.95479	3.31375e-07
K08722	5'-deoxynucleotidase [EC:3.1.3.89]	0.000484528	0	4.9529	3.93548e-06
K07667	two-component system, OmpR family, KDP operon response regulator KdpE	0.000575242	0	4.94338	7.29543e-06
K06399	stage IV sporulation protein B [EC:3.4.21.116]	0.000413519	0	4.92934	1.50131e-07
K09772	cell division inhibitor SepF	0.000423382	0	4.9266	1.95812e-07
K00003	homoserine dehydrogenase [EC:1.1.1.3]	0.000684539	2.67363e-05	4.91199	3.71978e-07
K03637	cyclic pyranopterin phosphate synthase [EC:4.1.99.18]	0.000418601	0	4.91151	2.39146e-07
K07699	two-component system, response regulator, stage 0 sporulation protein A	0.000464994	4.88329e-06	4.90509	5.00283e-07
K06012	spore protease [EC:3.4.24.78]	0.00050541	0	4.83999	5.73698e-06
K01223	6-phospho-beta-glucosidase [EC:3.2.1.86]	0.000574666	0	4.80897	1.35043e-05
K06024	segregation and condensation protein B	0.000540983	0	4.79374	3.68644e-05
K11928	sodium/proline symporter	0.000455369	0	4.75499	6.08723e-06
K06148	ATP-binding cassette, subfamily C, bacterial	0.000433158	4.88329e-06	4.71199	5.00283e-07
K09762	uncharacterized protein	0.000528179	0	4.70118	4.26314e-05
K00989	ribonuclease PH [EC:2.7.7.56]	0.000424043	0	4.67995	5.73976e-06
K09747	uncharacterized protein	0.000375281	0	4.6591	3.42193e-06
K05816	sn-glycerol 3-phosphate transport system ATP-binding protein [EC:3.6.3.20]	0.000435767	3.53444e-06	4.61722	9.01876e-06
K06960	uncharacterized protein	0.000310335	0	4.58742	1.84002e-07
K07768	two-component system, OmpR family, sensor histidine kinase SenX3 [EC:2.7.13.3]	0.00048299	1.37943e-05	4.51697	2.33912e-06
K01039	glutaconate CoA-transferase, subunit A [EC:2.8.3.12]	0.000463003	0	4.50222	1.83038e-05
K00797	spermidine synthase [EC:2.5.1.16]	0.000554989	0	4.49032	0.000206062
K02768	PTS system, fructose-specific IIA component [EC:2.7.1.202]	0.000407983	0	4.4324	4.13408e-05
K01693	imidazoleglycerol-phosphate dehydratase [EC:4.2.1.19]	0.000906943	6.14163e-05	4.42653	3.80724e-05
K07402	xanthine dehydrogenase accessory factor	0.000339157	0	4.42638	5.13646e-06
K12952	cation-transporting ATPase E [EC:3.6.3.-]	0.000473797	0	4.42074	6.55381e-05
K15342	CRISP-associated protein Cas1	0.000538034	2.02067e-05	4.4045	6.57775e-06
K01698	porphobilinogen synthase [EC:4.2.1.24]	0.000712682	4.21035e-05	4.39744	0.000147153
K06183	16S rRNA pseudouridine516 synthase [EC:5.4.99.19]	0.000380682	0	4.3968	3.74783e-05
K15580	oligopeptide transport system substrate-binding protein	0.00030293	0	4.38235	3.46519e-06
K08483	phosphotransferase system, enzyme I, PtsI [EC:2.7.3.9]	0.000866238	9.1077e-05	4.37772	6.23699e-06
K02071	D-methionine transport system ATP-binding protein	0.00250463	0.00017034	4.35896	3.93548e-06
K01625	2-dehydro-3-deoxyphosphogluconate aldolase / (4S)-4-hydroxy-2-oxoglutarate aldolase [EC:4.1.2.14 4.1.3.42]	0.000331942	0	4.34613	5.99057e-06
K08602	oligoendopeptidase F [EC:3.4.24.-]	0.000432851	0	4.34468	6.49996e-05
K13292	phosphatidylglycerol:prolipoprotein diacylglycerol transferase [EC:2.-.-.-]	0.000397774	9.17137e-06	4.3428	2.52139e-05
K14534	4-hydroxybutyryl-CoA dehydratase / vinylacetyl-CoA-Delta-isomerase [EC:4.2.1.120 5.3.3.3]	0.000705384	1.42925e-05	4.33966	0.000524393
K10041	putative glutamine transport system ATP-binding protein [EC:3.6.3.-]	0.000372763	0	4.33886	4.0849e-05
K01749	hydroxymethylbilane synthase [EC:2.5.1.61]	0.000439837	0	4.33026	8.52517e-05
K03216	tRNA (cytidine/uridine-2'-O-)-methyltransferase [EC:2.1.1.207]	0.000370112	0	4.32284	4.19688e-05
K01997	branched-chain amino acid transport system permease protein	0.000330024	0	4.31383	6.8685e-06
K01715	enoyl-CoA hydratase [EC:4.2.1.17]	0.000486605	9.76658e-06	4.31382	0.00058962
K03581	exodeoxyribonuclease V alpha subunit [EC:3.1.11.5]	0.000523556	2.79574e-05	4.24363	0.000632411
K19689	aminopeptidase [EC:3.4.11.-]	0.000323847	0	4.23969	3.53273e-05
K10010	cystine transport system ATP-binding protein [EC:3.6.3.-]	0.000421232	9.17137e-06	4.23482	9.10803e-05
K00700	1,4-alpha-glucan branching enzyme [EC:2.4.1.18]	0.00307754	0.000229862	4.22308	1.00469e-06
K01788	N-acylglucosamine-6-phosphate 2-epimerase [EC:5.1.3.9]	0.000438479	0	4.22247	9.05772e-05
K01581	ornithine decarboxylase [EC:4.1.1.17]	0.000858026	0	4.20413	0.00124605
K00375	GntR family transcriptional regulator / MocR family aminotransferase	0.000328381	0	4.18815	4.18531e-05
K14698	ATP-binding cassette, subfamily B, bacterial IrtA [EC:3.6.3.-]	0.000879823	8.3795e-05	4.17642	3.65356e-05
K00705	4-alpha-glucanotransferase [EC:2.4.1.25]	0.00101662	9.43579e-05	4.15261	4.13671e-05
K03406	methyl-accepting chemotaxis protein	0.000346768	0	4.14013	6.55381e-05
K09777	uncharacterized protein	0.000385786	0	4.13829	0.000198428
K02073	D-methionine transport system substrate-binding protein	0.000407477	0	4.13726	9.51316e-05
K00703	starch synthase [EC:2.4.1.21]	0.00206292	0.000169689	4.13638	6.43037e-06
K02372	3-hydroxyacyl-[acyl-carrier-protein] dehydratase [EC:4.2.1.59]	0.000972376	8.93174e-05	4.12652	3.68644e-05
K03524	BirA family transcriptional regulator, biotin operon repressor / biotin-[acetyl-CoA-carboxylase] ligase [EC:6.3.4.15]	0.000261909	0	4.11236	6.23699e-06
K00963	UTP--glucose-1-phosphate uridylyltransferase [EC:2.7.7.9]	0.000501077	0	4.11183	0.000331454
K09698	nondiscriminating glutamyl-tRNA synthetase [EC:6.1.1.24]	0.000368268	7.83072e-06	4.10563	0.000129652
K04076	Lon-like ATP-dependent protease [EC:3.4.21.-]	0.000441389	0	4.09266	0.000297363
K01478	arginine deiminase [EC:3.5.3.6]	0.000458416	0	4.07535	0.00032535
K17215	inositol transport system ATP-binding protein	0.000269673	3.44762e-06	4.02464	8.11312e-05
K00757	uridine phosphorylase [EC:2.4.2.3]	0.000393455	0	3.9977	0.000267556
K06209	chorismate mutase [EC:5.4.99.5]	0.000281629	0	3.9883	5.62333e-05
K06147	ATP-binding cassette, subfamily B, bacterial	0.00646028	0.000456049	3.95778	1.12169e-09
K09787	uncharacterized protein	0.000222601	0	3.94975	5.80014e-06
K01007	pyruvate, water dikinase [EC:2.7.9.2]	0.000440255	0	3.94457	0.000352804
K03218	23S rRNA (guanosine2251-2'-O)-methyltransferase [EC:2.1.1.185]	0.000936884	7.58661e-05	3.93482	3.66781e-05
K17319	putative aldouronate transport system permease protein	0.000287327	0	3.90137	8.03055e-05
K10009	cystine transport system permease protein	0.000367309	0	3.88053	0.000320907
K09121	uncharacterized protein	0.000395622	0	3.86826	0.00039747
K16960	L-cystine transport system ATP-binding protein [EC:3.6.3.-]	0.000299755	9.89193e-06	3.86662	0.000128943
K00248	butyryl-CoA dehydrogenase [EC:1.3.8.1]	0.00142444	0.000168272	3.85205	6.60168e-05
K10541	methyl-galactoside transport system permease protein	0.000244601	0	3.85158	4.68358e-05
K03465	thymidylate synthase (FAD) [EC:2.1.1.148]	0.000318578	0	3.84714	0.000262422
K02892	large subunit ribosomal protein L23	0.0005691	5.55783e-05	3.80564	0.000923656
K15582	oligopeptide transport system permease protein	0.000301506	0	3.80551	0.000252573
K02034	peptide/nickel transport system permease protein	0.000278663	0	3.80405	0.000199994
K13892	glutathione transport system ATP-binding protein	0.000234359	0	3.74918	6.47963e-05
K02041	phosphonate transport system ATP-binding protein [EC:3.6.3.28]	0.000703981	7.73859e-05	3.74418	6.59079e-05
K04488	nitrogen fixation protein NifU and related proteins	0.000272431	0	3.74363	0.000237547
K01679	fumarate hydratase, class II [EC:4.2.1.2]	0.000714002	3.24315e-05	3.72783	0.00114786
K00286	pyrroline-5-carboxylate reductase [EC:1.5.1.2]	0.000400559	1.49991e-05	3.69683	0.00402318
K12527	putative selenate reductase [EC:1.97.1.9]	0.00026992	0	3.68009	0.000254539
K18941	two-component system, OmpR family, response regulator ArlR	0.000355108	2.08765e-05	3.67182	0.00049192
K16200	dipeptide transport system permease protein	0.000217564	0	3.64557	6.65537e-05
K03601	exodeoxyribonuclease VII large subunit [EC:3.1.11.6]	0.00139753	0.000187867	3.62898	0.000170554
K07406	alpha-galactosidase [EC:3.2.1.22]	0.000364523	0	3.61384	0.0010734
K08384	stage V sporulation protein D (sporulation-specific penicillin-binding protein)	0.000218909	0	3.58594	0.000192364
K02502	ATP phosphoribosyltransferase regulatory subunit	0.000237533	0	3.57249	0.000258503
K03756	putrescine:ornithine antiporter	0.000625811	0	3.57007	0.00343085
K02669	twitching motility protein PilT	0.000296357	0	3.55452	0.00043142
K03335	inosose dehydratase [EC:4.2.1.44]	0.000239072	0	3.54727	0.000288937
K01845	glutamate-1-semialdehyde 2,1-aminomutase [EC:5.4.3.8]	0.000973269	8.08306e-05	3.53806	0.00446581
K01299	carboxypeptidase Taq [EC:3.4.17.19]	0.000223813	0	3.53164	0.000109545
K01878	glycyl-tRNA synthetase alpha chain [EC:6.1.1.14]	0.000284441	0	3.52165	0.000425329
K01286	D-alanyl-D-alanine carboxypeptidase [EC:3.4.16.4]	0.000209101	0	3.51124	0.000210521
K02503	histidine triad (HIT) family protein	0.000311035	1.61858e-05	3.51009	0.00148672
K03666	host factor-I protein	0.000210492	0	3.49372	0.000234749
K02010	iron(III) transport system ATP-binding protein [EC:3.6.3.30]	0.0007151	4.3683e-05	3.49024	0.00474349
K07137	uncharacterized protein	0.000945533	0.000137072	3.489	0.00058962
K02029	polar amino acid transport system permease protein	0.000202286	0	3.47512	0.000206165
K12941	aminobenzoyl-glutamate utilization protein B	0.000248523	0	3.46258	0.00035247
K06972	presequence protease [EC:3.4.24.-]	0.000351129	0	3.46191	0.00124838
K06213	magnesium transporter	0.000391681	3.72291e-05	3.45959	0.000175206
K12308	beta-galactosidase [EC:3.2.1.23]	0.000362579	3.27778e-06	3.4562	0.00308807
K09768	uncharacterized protein	0.000222257	0	3.45104	0.000297858
K05847	osmoprotectant transport system ATP-binding protein	0.000274959	0	3.44673	0.000459443
K07444	putative N6-adenine-specific DNA methylase [EC:2.1.1.-]	0.000328051	1.17243e-05	3.43906	0.00185528
K05936	precorrin-4/cobalt-precorrin-4 C11-methyltransferase [EC:2.1.1.133 2.1.1.271]	0.000550507	7.03636e-05	3.43382	0.000321333
K01958	pyruvate carboxylase [EC:6.4.1.1]	0.00201725	0.000224482	3.42899	0.00163975
K13929	malonate decarboxylase alpha subunit [EC:2.3.1.187]	0.000471359	0	3.42825	0.00316185
K16963	putative amino-acid transport system ATP-binding protein [EC:3.6.3.-]	0.000259908	8.4207e-06	3.42282	0.00039019
K07491	putative transposase	0.000651582	0	3.41823	0.00452834
K06200	carbon starvation protein	0.000283934	0	3.41708	0.000883667
K06334	spore coat protein JC	0.000259736	0	3.41358	0.000845421
K16202	dipeptide transport system ATP-binding protein	0.00021303	0	3.41298	0.000291427
K02446	fructose-1,6-bisphosphatase II [EC:3.1.3.11]	0.000231455	0	3.40613	0.000386932
K10008	glutamate transport system ATP-binding protein [EC:3.6.3.-]	0.000231069	1.07179e-05	3.38759	0.000200237
K01791	UDP-N-acetylglucosamine 2-epimerase (non-hydrolysing) [EC:5.1.3.14]	0.00139437	0.000288775	3.38326	0.00323086
K03500	16S rRNA (cytosine967-C5)-methyltransferase [EC:2.1.1.176]	0.000197635	0	3.37195	0.000265633
K01040	glutaconate CoA-transferase, subunit B [EC:2.8.3.12]	0.000252337	0	3.34159	0.000926923
K02454	general secretion pathway protein E	0.000417702	2.18641e-05	3.33096	0.00405566
K07775	two-component system, OmpR family, response regulator ResD	0.000349441	3.27399e-05	3.32656	0.00114762
K03086	RNA polymerase primary sigma factor	0.00220202	0.00027118	3.30316	2.66075e-06
K00128	aldehyde dehydrogenase (NAD+) [EC:1.2.1.3]	0.00079158	0.000149957	3.29943	0.0014098
K03667	ATP-dependent HslUV protease ATP-binding subunit HslU	0.000334109	0	3.29287	0.00244965
K00050	hydroxypyruvate reductase [EC:1.1.1.81]	0.000243706	0	3.27473	0.00108141
K01419	ATP-dependent HslUV protease, peptidase subunit HslV [EC:3.4.25.2]	0.000270357	0	3.25533	0.00212407
K09972	general L-amino acid transport system ATP-binding protein [EC:3.6.3.-]	0.000214101	0	3.24748	0.000861493
K02763	PTS system, D-glucosamine-specific IIA component [EC:2.7.1.-]	0.000248364	0	3.24713	0.00112233
K06381	stage II sporulation protein D	0.000165968	0	3.22567	0.000265633
K10539	L-arabinose transport system ATP-binding protein [EC:3.6.3.17]	0.000261808	0	3.21914	0.00118533
K03311	branched-chain amino acid:cation transporter, LIVCS family	0.000231424	0	3.2153	0.00108938
K13890	glutathione transport system permease protein	0.000181871	0	3.20201	0.000365804
K02824	uracil permease	0.000857769	0.000202056	3.19649	0.000684531
K07720	two-component system, response regulator YesN	0.000160865	0	3.18873	0.000256527
K02483	two-component system, OmpR family, response regulator	0.00146464	0.000188018	3.17678	1.02233e-06
K01496	phosphoribosyl-AMP cyclohydrolase [EC:3.5.4.19]	0.0002595	4.11066e-06	3.16825	0.00115799
K11631	bacitracin transport system ATP-binding protein	0.000268216	1.09427e-05	3.16762	0.000875381
K01464	dihydropyrimidinase [EC:3.5.2.2]	0.000184436	0	3.1581	0.000777419
K06915	uncharacterized protein	0.000453403	0.000102749	3.1435	0.00226162
K00995	CDP-diacylglycerol--glycerol-3-phosphate 3-phosphatidyltransferase [EC:2.7.8.5]	0.000197252	0	3.13112	0.000883667
K06283	putative DeoR family transcriptional regulator, stage III sporulation protein D	0.000200374	0	3.11798	0.000967137
K10040	putative glutamine transport system permease protein	0.000193067	0	3.11714	0.000938687
K05366	penicillin-binding protein 1A [EC:2.4.1.- 3.4.-.-]	0.000548447	6.91809e-05	3.11434	0.00241883
K12372	dipeptide transport system ATP-binding protein	0.000149438	0	3.06308	0.000312336
K15581	oligopeptide transport system permease protein	0.000218241	0	3.05069	0.00228481
K08963	methylthioribose-1-phosphate isomerase [EC:5.3.1.23]	0.000832431	0.000111656	3.04605	0.000555799
K02492	glutamyl-tRNA reductase [EC:1.2.1.70]	0.000226219	0	3.04115	0.00247123
K06901	putative MFS transporter, AGZA family, xanthine/uracil permease	0.000648092	0.000178373	3.04005	0.00558733
K00872	homoserine kinase [EC:2.7.1.39]	0.000246822	1.0758e-05	3.0392	0.0017523
K18456	8-oxoguanine deaminase [EC:3.5.4.32]	0.000190429	0	3.03171	0.00111695
K15780	bifunctional protein TilS/HprT [EC:6.3.4.19 2.4.2.8]	0.000230671	0	3.03075	0.00124605
K06902	MFS transporter, UMF1 family	0.000196224	0	3.02839	0.00118525
K07260	D-alanyl-D-alanine carboxypeptidase [EC:3.4.16.4]	0.000164352	0	3.0207	0.000870429
K09759	nondiscriminating aspartyl-tRNA synthetase [EC:6.1.1.23]	0.000274197	0	3.00307	0.00307694
K05934	precorrin-3B C17-methyltransferase [EC:2.1.1.131]	0.000286231	4.36197e-05	2.99557	0.00185528
K07160	UPF0271 protein	0.000176073	0	2.99161	0.000999395
K09769	uncharacterized protein	0.000207348	0	2.99018	0.00228457
K00974	tRNA nucleotidyltransferase (CCA-adding enzyme) [EC:2.7.7.72 3.1.3.- 3.1.4.-]	0.00080495	0.000138352	2.97025	0.0032402
K02851	UDP-GlcNAc:undecaprenyl-phosphate GlcNAc-1-phosphate transferase [EC:2.7.8.33]	0.000296648	2.72678e-05	2.96697	0.0025997
K19078	two-component system, OmpR family, response regulator protein GraR	0.000172611	0	2.95748	0.00109499
K02406	flagellin	0.000216621	0	2.95453	0.00273418
K01479	formiminoglutamase [EC:3.5.3.8]	0.000219318	0	2.95104	0.00268494
K02769	PTS system, fructose-specific IIB component [EC:2.7.1.202]	0.000166074	0	2.9448	0.00110331
K00760	hypoxanthine phosphoribosyltransferase [EC:2.4.2.8]	0.000435112	3.97443e-05	2.90782	0.00524241
K01753	D-serine dehydratase [EC:4.3.1.18]	0.000193278	0	2.90502	0.00237893
K07816	putative GTP pyrophosphokinase [EC:2.7.6.5]	0.00021799	0	2.89583	0.00291452
K07166	ACT domain-containing protein	0.000201648	1.17031e-05	2.87368	0.00189851
K01653	acetolactate synthase I/III small subunit [EC:2.2.1.6]	0.000139862	0	2.86514	0.000906416
K03530	DNA-binding protein HU-beta	0.000271196	2.90796e-05	2.8538	0.00484288
K06405	stage V sporulation protein AC	0.000217849	0	2.8529	0.00323755
K10907	aminotransferase [EC:2.6.1.-]	0.000786369	0.00014821	2.8508	0.000391022
K08326	aminopeptidase [EC:3.4.11.-]	0.000174896	0	2.84677	0.00241443
K10038	glutamine transport system ATP-binding protein [EC:3.6.3.-]	0.000187395	6.7254e-06	2.82709	0.00372957
K02049	NitT/TauT family transport system ATP-binding protein	0.000197371	0	2.82431	0.00275854
K03816	xanthine phosphoribosyltransferase [EC:2.4.2.22]	0.00108977	0.000275619	2.82276	0.00298263
K06406	stage V sporulation protein AD	0.000144002	0	2.8177	0.00111695
K02412	flagellum-specific ATP synthase [EC:3.6.3.14]	0.000161437	0	2.81531	0.00224333
K03080	L-ribulose-5-phosphate 4-epimerase [EC:5.1.3.4]	0.000177758	0	2.81492	0.00258276
K00053	ketol-acid reductoisomerase [EC:1.1.1.86]	0.00187566	0.00028954	2.81173	0.000237557
K03785	3-dehydroquinate dehydratase I [EC:4.2.1.10]	0.000205638	0	2.81095	0.00515346
K08302	tagatose 1,6-diphosphate aldolase GatY/KbaY [EC:4.1.2.40]	0.000200574	1.34766e-05	2.81069	0.00286266
K01507	inorganic pyrophosphatase [EC:3.6.1.1]	0.000177293	0	2.79197	0.00276939
K18675	N,N'-diacetylchitobiose phosphorylase [EC:2.4.1.280]	0.00027833	0	2.79031	0.0073093
K00244	fumarate reductase flavoprotein subunit [EC:1.3.5.4]	0.00021605	1.72775e-05	2.78669	0.00138396
K07668	two-component system, OmpR family, response regulator VicR	0.000757731	7.68643e-05	2.77403	0.00728524
K03307	solute:Na+ symporter, SSS family	0.000182211	0	2.76785	0.00278142
K07742	uncharacterized protein	0.000161485	0	2.7675	0.0024928
K03652	DNA-3-methyladenine glycosylase [EC:3.2.2.21]	0.000200522	0	2.7662	0.00541404
K06306	spore germination protein	0.000204787	0	2.74354	0.00391822
K00161	pyruvate dehydrogenase E1 component alpha subunit [EC:1.2.4.1]	0.000169271	0	2.74248	0.00275854
K11104	melibiose permease	0.000232868	1.03822e-05	2.73892	0.00619924
K00257	0	0.00025291	1.59906e-05	2.73737	0.008146
K00335	NADH-quinone oxidoreductase subunit F [EC:1.6.5.3]	0.000195467	3.3036e-06	2.72372	0.00741801
K07461	putative endonuclease	0.000192879	0	2.72261	0.003615
K00847	fructokinase [EC:2.7.1.4]	0.00020225	9.17137e-06	2.71702	0.00215632
K02188	cobalt-precorrin-5B (C1)-methyltransferase [EC:2.1.1.195]	0.000525071	9.76282e-05	2.71313	0.0025225
K13815	two-component system, response regulator RpfG	0.000163037	0	2.70509	0.00279341
K03498	trk system potassium uptake protein	0.000702892	0.000175521	2.70179	0.000635106
K01879	glycyl-tRNA synthetase beta chain [EC:6.1.1.14]	0.000312798	0	2.68736	0.00816835
K07566	L-threonylcarbamoyladenylate synthase [EC:2.7.7.87]	0.000864469	0.000180234	2.6547	0.000699859
K03779	L(+)-tartrate dehydratase alpha subunit [EC:4.2.1.32]	0.00015232	0	2.65094	0.00273418
K01894	glutamyl-Q tRNA(Asp) synthetase [EC:6.1.1.-]	0.000193164	0	2.63623	0.00637835
K00010	myo-inositol 2-dehydrogenase / D-chiro-inositol 1-dehydrogenase [EC:1.1.1.18 1.1.1.369]	0.000221554	0	2.63614	0.00669444
K09779	uncharacterized protein	0.000167094	0	2.62349	0.00538484
K02302	uroporphyrin-III C-methyltransferase / precorrin-2 dehydrogenase / sirohydrochlorin ferrochelatase [EC:2.1.1.107 1.3.1.76 4.99.1.4]	0.000188033	1.97262e-05	2.60586	0.00144505
K19709	acetate CoA-transferase [EC:2.8.3.8]	0.000139369	0	2.60083	0.00286606
K01808	ribose 5-phosphate isomerase B [EC:5.3.1.6]	0.000375119	5.39285e-05	2.58722	0.0141383
K13853	3-deoxy-7-phosphoheptulonate synthase / chorismate mutase [EC:2.5.1.54 5.4.99.5]	0.000611113	0.000101887	2.58306	0.00294003
K19108	decarboxylase [EC:4.1.1.-]	0.00013605	0	2.58228	0.00280956
K02777	PTS system, sugar-specific IIA component [EC:2.7.1.-]	0.000186201	0	2.5778	0.00669444
K01523	phosphoribosyl-ATP pyrophosphohydrolase [EC:3.6.1.31]	0.000139593	0	2.56926	0.00301763
K00882	1-phosphofructokinase [EC:2.7.1.56]	0.000157337	0	2.56683	0.00357111
K04769	AbrB family transcriptional regulator, stage V sporulation protein T	0.000215327	0	2.55119	0.0123272
K02400	flagellar biosynthesis protein FlhA	0.000133175	0	2.55112	0.00293265
K02025	multiple sugar transport system permease protein	0.000174984	0	2.55007	0.00660806
K02007	cobalt/nickel transport system permease protein	0.000150232	0	2.544	0.00335636
K12371	dipeptide transport system ATP-binding protein	0.000145744	0	2.54256	0.00524241
K10021	octopine/nopaline transport system ATP-binding protein [EC:3.6.3.-]	0.000125889	0	2.53708	0.0026467
K01090	protein phosphatase [EC:3.1.3.16]	0.000233335	4.36204e-05	2.53583	0.0273188
K09693	teichoic acid transport system ATP-binding protein [EC:3.6.3.40]	0.000152201	0	2.53157	0.00584916
K02045	sulfate transport system ATP-binding protein [EC:3.6.3.25]	0.000276903	6.25529e-05	2.49685	0.000635106
K06412	stage V sporulation protein G	0.000174046	0	2.49616	0.00716392
K02050	NitT/TauT family transport system permease protein	0.000157461	0	2.49172	0.00640269
K03574	8-oxo-dGTP diphosphatase [EC:3.6.1.55]	0.000136698	0	2.4706	0.00553851
K12528	putative selenate reductase molybdopterin-binding subunit	0.000185468	0	2.46065	0.008146
K01960	pyruvate carboxylase subunit B [EC:6.4.1.1]	0.000323994	6.42863e-05	2.45514	0.0226134
K02888	large subunit ribosomal protein L21	0.000536099	0.000186398	2.40654	0.00286945
K09695	lipooligosaccharide transport system ATP-binding protein	0.000259374	3.97482e-05	2.39361	0.0247537
K02588	nitrogenase iron protein NifH [EC:1.18.6.1]	0.000155364	0	2.3932	0.00731239
K02755	PTS system, beta-glucoside-specific IIA component [EC:2.7.1.-]	0.000150032	0	2.38711	0.00716392
K01262	Xaa-Pro aminopeptidase [EC:3.4.11.9]	0.000129583	0	2.38336	0.00615398
K01619	deoxyribose-phosphate aldolase [EC:4.1.2.4]	0.00149053	0.000304371	2.37909	1.69861e-06
K03735	ethanolamine ammonia-lyase large subunit [EC:4.3.1.7]	0.000124681	5.87475e-06	2.37894	0.0051832
K01751	diaminopropionate ammonia-lyase [EC:4.3.1.15]	0.000129111	0	2.37441	0.00638578
K12369	dipeptide transport system permease protein	0.000128878	0	2.37078	0.00619924
K00042	2-hydroxy-3-oxopropionate reductase [EC:1.1.1.60]	0.000154698	0	2.36423	0.00759082
K18940	two-component system, OmpR family, sensor histidine kinase ArlS [EC:2.7.13.3]	0.000175654	9.86682e-06	2.3584	0.0213004
K07571	S1 RNA binding domain protein	0.000135957	0	2.35769	0.00684061
K02904	large subunit ribosomal protein L29	0.000277674	6.15037e-05	2.35713	0.0139625
K03621	glycerol-3-phosphate acyltransferase PlsX [EC:2.3.1.15]	0.00187573	0.00046276	2.35669	0.000252573
K07664	two-component system, OmpR family, response regulator BaeR	0.000126753	0	2.35466	0.00640269
K01906	6-carboxyhexanoate--CoA ligase [EC:6.2.1.14]	0.000169209	0	2.34039	0.0130063
K03310	alanine or glycine:cation symporter, AGCS family	0.00210344	0.000477598	2.33897	0.000719068
K07576	metallo-beta-lactamase family protein	0.000125969	0	2.33622	0.00637835
K17320	putative aldouronate transport system permease protein	0.000127435	0	2.33388	0.00653078
K11635	putative ABC transport system ATP-binding protein	0.000188227	2.88475e-06	2.33168	0.00660806
K03312	glutamate:Na+ symporter, ESS family	0.000112708	0	2.32283	0.00572747
K10974	cytosine permease	0.00014424	0	2.31115	0.00792003
K01304	pyroglutamyl-peptidase [EC:3.4.19.3]	0.000120426	0	2.31079	0.00638578
K01267	aspartyl aminopeptidase [EC:3.4.11.21]	0.000399597	6.90346e-05	2.3093	0.014896
K05896	segregation and condensation protein A	0.000119686	0	2.30635	0.00642906
K14058	tRNA 2-thiocytidine biosynthesis protein TtcA	0.000392121	9.99864e-05	2.3039	0.0413864
K01480	agmatinase [EC:3.5.3.11]	0.000124827	0	2.30149	0.00675504
K00101	L-lactate dehydrogenase (cytochrome) [EC:1.1.2.3]	0.000163829	0	2.29842	0.00895428
K11145	ribonuclease III family protein [EC:3.1.26.-]	0.000118928	0	2.29333	0.00638578
K01754	threonine dehydratase [EC:4.3.1.19]	0.000469663	0.000148101	2.26843	0.036685
K03831	molybdopterin adenylyltransferase [EC:2.7.7.75]	0.000178341	0	2.25504	0.0150096
K01998	branched-chain amino acid transport system permease protein	0.000107153	0	2.24857	0.00615398
K03856	3-deoxy-7-phosphoheptulonate synthase [EC:2.5.1.54]	0.00042119	0.00010622	2.24239	0.0129004
K02122	V/A-type H+/Na+-transporting ATPase subunit F	0.000166505	0	2.24229	0.0147464
K01226	trehalose-6-phosphate hydrolase [EC:3.2.1.93]	0.000122028	0	2.22921	0.00736009
K10545	D-xylose transport system ATP-binding protein [EC:3.6.3.17]	0.000101784	3.53444e-06	2.22063	0.00273418
K07007	uncharacterized protein	0.000383116	5.65756e-05	2.21689	0.016746
K01615	glutaconyl-CoA decarboxylase [EC:4.1.1.70]	0.00264286	0.000505041	2.21243	3.40631e-06
K01515	ADP-ribose pyrophosphatase [EC:3.6.1.13]	0.000127858	0	2.20365	0.0124555
K09812	cell division transport system ATP-binding protein	0.000866391	0.000222493	2.20047	0.0167934
K18894	ATP-binding cassette, subfamily B, multidrug efflux pump	0.000137548	6.75122e-06	2.20024	0.0123915
K00261	glutamate dehydrogenase (NAD(P)+) [EC:1.4.1.3]	0.000219316	0	2.19691	0.0276288
K17810	D-aspartate ligase [EC:6.3.1.12]	0.000101005	0	2.18575	0.00646932
K15532	unsaturated rhamnogalacturonyl hydrolase [EC:3.2.1.172]	0.000160194	0	2.17932	0.0150926
K06346	spoIIIJ-associated protein	0.00011926	0	2.17249	0.0123757
K03631	DNA repair protein RecN (Recombination protein N)	0.00100844	0.00023888	2.16584	3.41417e-06
K15739	D-alanine---(R)-lactate ligase [EC:6.1.2.1]	0.000108957	0	2.16546	0.00723693
K13891	glutathione transport system permease protein	0.000140037	0	2.15411	0.0143247
K10536	agmatine deiminase [EC:3.5.3.12]	0.000351725	0.000100015	2.12321	0.0277449
K07718	two-component system, sensor histidine kinase YesM [EC:2.7.13.3]	0.000121892	0	2.11934	0.0136996
K19158	toxin YoeB [EC:3.1.-.-]	0.000124247	0	2.11362	0.0140816
K16201	dipeptide transport system permease protein	0.000136426	0	2.11179	0.015134
K10831	taurine transport system ATP-binding protein [EC:3.6.3.36]	0.000126837	9.40919e-06	2.10855	0.0162942
K13252	putrescine carbamoyltransferase [EC:2.1.3.6]	0.000110977	0	2.10602	0.0126485
K00841	aminotransferase [EC:2.6.1.-]	0.000117787	3.44762e-06	2.1056	0.0201801
K01867	tryptophanyl-tRNA synthetase [EC:6.1.1.2]	0.0015682	0.000456645	2.0729	0.00203358
K00060	threonine 3-dehydrogenase [EC:1.1.1.103]	0.000237202	2.96566e-05	2.07241	0.028543
K15534	beta-D-galactosyl-(1->4)-L-rhamnose phosphorylase [EC:2.4.1.247]	0.000120559	0	2.05113	0.0147582
K01775	alanine racemase [EC:5.1.1.1]	0.00105755	0.000305928	2.03986	0.000181485
K19405	protein arginine kinase [EC:2.7.14.1]	0.000119362	0	2.03121	0.014968
K06411	dipicolinate synthase subunit B	0.000107707	0	2.02241	0.0142746
K00260	glutamate dehydrogenase [EC:1.4.1.2]	0.000121796	0	2.00337	0.0155888
K07776	two-component system, OmpR family, response regulator RegX3	0.000177615	2.31286e-05	1.99269	0.0222968
K02118	V/A-type H+/Na+-transporting ATPase subunit B	0.00269274	0.000706052	1.98959	6.7458e-06
K07456	DNA mismatch repair protein MutS2	0.00290493	0.000740782	1.97081	3.73796e-08
K02015	iron complex transport system permease protein	0.000437179	0.000133456	1.96498	0.034539
K07669	two-component system, OmpR family, response regulator MprA	0.000197623	3.97523e-05	1.95446	0.0304532
K18893	ATP-binding cassette, subfamily B, multidrug efflux pump	0.000104091	0	1.94454	0.0155185
K02283	pilus assembly protein CpaF	0.000115069	0	1.94079	0.0249232
K00928	aspartate kinase [EC:2.7.2.4]	0.000827608	0.000209206	1.92005	0.000349576
K03437	RNA methyltransferase, TrmH family	0.000117759	1.05263e-05	1.91942	0.013424
K13480	xanthine dehydrogenase iron-sulfur-binding subunit	0.00012973	0	1.89864	0.0289522
K11074	putrescine transport system permease protein	0.000148951	0	1.8895	0.0304532
K02970	small subunit ribosomal protein S21	0.000380075	0.00012087	1.88888	0.034539
K01734	methylglyoxal synthase [EC:4.2.3.3]	0.000831443	0.000280106	1.87183	0.00418457
K19294	alginate O-acetyltransferase complex protein AlgI	0.000874168	0.000286102	1.87168	0.000801491
K11102	proton glutamate symport protein	0.000125452	0	1.87056	0.028716
K01449	N-acetylmuramoyl-L-alanine amidase [EC:3.5.1.28]	0.000101662	0	1.86707	0.0252045
K11532	fructose-1,6-bisphosphatase II / sedoheptulose-1,7-bisphosphatase [EC:3.1.3.11 3.1.3.37]	0.000128474	0	1.86194	0.0306156
K05350	beta-glucosidase [EC:3.2.1.21]	0.000104982	0	1.84733	0.0267715
K02424	cystine transport system substrate-binding protein	0.000108352	0	1.84154	0.0272302
K00005	glycerol dehydrogenase [EC:1.1.1.6]	0.000115064	0	1.83692	0.027891
K01933	phosphoribosylformylglycinamidine cyclo-ligase [EC:6.3.3.1]	0.00246309	0.000837213	1.82518	0.000147153
K03499	trk system potassium uptake protein	0.0001131	8.33091e-06	1.81338	0.0271784
K02470	DNA gyrase subunit B [EC:5.99.1.3]	0.00531362	0.00156016	1.80045	1.87444e-08
K10440	ribose transport system permease protein	0.000115337	0	1.79699	0.0299923
K05846	osmoprotectant transport system permease protein	0.000141122	0	1.77375	0.0354185
K05823	N-acetyldiaminopimelate deacetylase [EC:3.5.1.47]	0.000167064	2.01849e-05	1.77028	0.0265805
K02431	L-fucose mutarotase [EC:5.1.3.29]	0.000106446	0	1.74964	0.0304532
K00634	phosphate butyryltransferase [EC:2.3.1.19]	0.00027826	0.000111357	1.74685	0.0389853
K07658	two-component system, OmpR family, alkaline phosphatase synthesis response regulator PhoP	0.000327058	8.75602e-05	1.74343	0.0435904
K10670	glycine reductase [EC:1.21.4.2]	0.000101422	0	1.73888	0.0303228
K11085	ATP-binding cassette, subfamily B, bacterial MsbA [EC:3.6.3.-]	0.0052547	0.00159947	1.73278	1.18404e-06
K02992	small subunit ribosomal protein S7	0.00130697	0.000462026	1.67777	0.00205721
K03412	two-component system, chemotaxis family, response regulator CheB [EC:3.1.1.61]	0.000124993	2.0533e-05	1.66568	0.016755
K01537	Ca2+-transporting ATPase [EC:3.6.3.8]	0.00100539	0.000321967	1.66029	0.00111965
K07657	two-component system, OmpR family, phosphate regulon response regulator PhoB	0.000689875	0.000298546	1.64763	0.0386413
K05339	holin-like protein LrgB	0.000103617	0	1.63516	0.049828
K00951	GTP pyrophosphokinase [EC:2.7.6.5]	0.00174096	0.000572018	1.62423	1.08071e-06
K00688	starch phosphorylase [EC:2.4.1.1]	0.00356604	0.00123449	1.57826	3.46519e-06
K00864	glycerol kinase [EC:2.7.1.30]	0.00274763	0.00111215	1.46746	0.00326698
K01129	dGTPase [EC:3.1.5.1]	0.00130905	0.000464505	1.46082	0.00432564
K03040	DNA-directed RNA polymerase subunit alpha [EC:2.7.7.6]	0.00258011	0.00120618	1.32421	0.0233014
K01956	carbamoyl-phosphate synthase small subunit [EC:6.3.5.5]	0.00149957	0.000688175	1.30584	0.0338382
K01835	phosphoglucomutase [EC:5.4.2.2]	0.00127754	0.000524878	1.26147	0.00118533
K01784	UDP-glucose 4-epimerase [EC:5.1.3.2]	0.00149214	0.000606192	1.21377	0.00096085
K01783	ribulose-phosphate 3-epimerase [EC:5.1.3.1]	0.000682313	0.000310223	1.19822	0.0220343
K11072	spermidine/putrescine transport system ATP-binding protein [EC:3.6.3.31]	0.00296952	0.00158436	1.15737	0.0297596
K02881	large subunit ribosomal protein L18	0.000726569	0.000343904	1.10546	0.0064362
K00826	branched-chain amino acid aminotransferase [EC:2.6.1.42]	0.00163104	0.000693777	1.06927	0.00421653
K02948	small subunit ribosomal protein S11	0.00115084	0.000563307	1.0361	0.00175102
K03569	rod shape-determining protein MreB and related proteins	0.00180115	0.000874104	1.02278	0.000200237
K02469	DNA gyrase subunit A [EC:5.99.1.3]	0.0059872	0.00309127	1.01297	0.000189148
K02994	small subunit ribosomal protein S8	0.00109082	0.000604652	1.00647	0.00251403
K01465	dihydroorotase [EC:3.5.2.3]	0.00158851	0.000827246	1.00587	0.00553851
K02117	V/A-type H+/Na+-transporting ATPase subunit A [EC:3.6.3.14 3.6.3.15]	0.00269523	0.00148903	0.9328	0.0128233
K01938	formate--tetrahydrofolate ligase [EC:6.3.4.3]	0.00348879	0.00212079	0.918962	0.00856889
K03737	pyruvate-ferredoxin/flavodoxin oxidoreductase [EC:1.2.7.1 1.2.7.-]	0.00103379	0.000575584	0.890815	0.0413864
K03798	cell division protease FtsH [EC:3.4.24.-]	0.00591367	0.00315141	0.883734	0.00100763
K04043	molecular chaperone DnaK	0.0054259	0.00306113	0.863591	0.00111387
K00147	glutamate-5-semialdehyde dehydrogenase [EC:1.2.1.41]	0.00306794	0.00169396	0.8631	0.00512362
K02358	elongation factor Tu	0.00386689	0.00195006	0.85124	0.00303299
K00764	amidophosphoribosyltransferase [EC:2.4.2.14]	0.00139704	0.000973043	0.837402	0.0308438
K03496	chromosome partitioning protein	0.00231014	0.0012313	0.834939	0.013686
K00761	uracil phosphoribosyltransferase [EC:2.4.2.9]	0.00187644	0.00101498	0.830178	0.00247123
K02906	large subunit ribosomal protein L3	0.00185092	0.00112957	0.817469	0.0388546
K03469	ribonuclease HI [EC:3.1.26.4]	0.000937437	0.000537276	0.801221	0.00556729
K02036	phosphate transport system ATP-binding protein [EC:3.6.3.27]	0.00155857	0.00102439	0.781685	0.0331699
K00937	polyphosphate kinase [EC:2.7.4.1]	0.00158005	0.000950931	0.775907	0.0203923
K06207	GTP-binding protein	0.00319979	0.00196075	0.754603	0.000252573
K03531	cell division protein FtsZ	0.0015789	0.000984272	0.734017	0.0160964
K03466	DNA segregation ATPase FtsK/SpoIIIE, S-DNA-T family	0.00271787	0.00154118	0.72944	0.0140816
K06131	cardiolipin synthase A/B [EC:2.7.8.-]	0.00174773	0.00107887	0.719006	0.00396433
K02926	large subunit ribosomal protein L4	0.00118319	0.000682923	0.718656	0.0475527
K06180	23S rRNA pseudouridine1911/1915/1917 synthase [EC:5.4.99.23]	0.00181783	0.00115795	0.702627	0.00856889
K02356	elongation factor P	0.00131869	0.000841992	0.66602	0.0303228
K02355	elongation factor G	0.00764979	0.00504054	0.656963	0.027891
K03168	DNA topoisomerase I [EC:5.99.1.2]	0.00409317	0.00260797	0.616753	0.00756747
K01880	glycyl-tRNA synthetase [EC:6.1.1.14]	0.00337027	0.00216671	0.597926	0.00316743
K03723	transcription-repair coupling factor (superfamily II helicase) [EC:3.6.4.-]	0.00370025	0.00247368	0.588414	0.0148121
K03657	DNA helicase II / ATP-dependent DNA helicase PcrA [EC:3.6.4.12]	0.00171989	0.00114422	0.551924	0.00359309
K03497	chromosome partitioning protein, ParB family	0.00142126	0.000931496	0.550017	0.0430177
K01955	carbamoyl-phosphate synthase large subunit [EC:6.3.5.5]	0.00702955	0.0047541	0.535234	0.0163038
K01755	argininosuccinate lyase [EC:4.3.2.1]	0.00284095	0.00198673	0.511642	0.0181483
K03977	GTPase	0.00321691	0.00229157	0.5108	0.0255974
K01803	triosephosphate isomerase (TIM) [EC:5.3.1.1]	0.00186307	0.00132881	0.479377	0.0471034
K02886	large subunit ribosomal protein L2	0.00266092	0.00199244	0.473686	0.0431792
K02337	DNA polymerase III subunit alpha [EC:2.7.7.7]	0.0040595	0.00293285	0.412359	0.0304532
K03043	DNA-directed RNA polymerase subunit beta [EC:2.7.7.6]	0.00944497	0.00732069	0.387017	0.0338382
K00939	adenylate kinase [EC:2.7.4.3]	0.00150371	0.00114764	0.360053	0.0376642
K04567	lysyl-tRNA synthetase, class II [EC:6.1.1.6]	0.00358369	0.00438026	-0.2909	0.0389853
K03070	preprotein translocase subunit SecA	0.00536446	0.00668171	-0.310702	0.0365074
K03701	excinuclease ABC subunit A	0.00609326	0.00765014	-0.343602	0.0360732
K03555	DNA mismatch repair protein MutS	0.00473418	0.00622335	-0.384233	0.0164318
K01872	alanyl-tRNA synthetase [EC:6.1.1.7]	0.00462497	0.00592145	-0.410629	0.021307
K03655	ATP-dependent DNA helicase RecG [EC:3.6.4.12]	0.00165517	0.00210021	-0.4216	0.0351994
K03979	GTPase [EC:3.6.5.-]	0.00186439	0.00249516	-0.463527	0.00728524
K00088	IMP dehydrogenase [EC:1.1.1.205]	0.00200061	0.00261269	-0.536983	0.0322721
K06168	tRNA-2-methylthio-N6-dimethylallyladenosine synthase [EC:2.8.4.3]	0.00296422	0.00427156	-0.539139	0.0137267
K09810	lipoprotein-releasing system ATP-binding protein [EC:3.6.3.-]	0.0016336	0.00237345	-0.543818	0.0129301
K05685	macrolide transport system ATP-binding/permease protein [EC:3.6.3.-]	0.00205306	0.00281531	-0.570753	0.0068657
K03551	holliday junction DNA helicase RuvB [EC:3.6.4.12]	0.0027301	0.00404617	-0.571189	0.0064362
K01491	methylenetetrahydrofolate dehydrogenase (NADP+) / methenyltetrahydrofolate cyclohydrolase [EC:1.5.1.5 3.5.4.9]	0.00121855	0.00178675	-0.596393	0.00714978
K03177	tRNA pseudouridine55 synthase [EC:5.4.99.25]	0.00154958	0.00225418	-0.596832	0.026662
K02835	peptide chain release factor 1	0.00209082	0.00314896	-0.664368	0.00189851
K07568	S-adenosylmethionine:tRNA ribosyltransferase-isomerase [EC:2.4.99.17]	0.0023973	0.00365679	-0.686989	0.00558733
K10206	LL-diaminopimelate aminotransferase [EC:2.6.1.83]	0.00182408	0.00305509	-0.71716	0.000857982
K01874	methionyl-tRNA synthetase [EC:6.1.1.10]	0.00381849	0.00639038	-0.748088	0.000522749
K01710	dTDP-glucose 4,6-dehydratase [EC:4.2.1.46]	0.000742511	0.00117726	-0.75077	0.00714978
K03526	(E)-4-hydroxy-3-methylbut-2-enyl-diphosphate synthase [EC:1.17.7.1 1.17.7.3]	0.00249015	0.00413526	-0.776075	0.00721266
K03572	DNA mismatch repair protein MutL	0.00126666	0.00212651	-0.782249	0.00312362
K00566	tRNA-specific 2-thiouridylase [EC:2.8.1.-]	0.00247013	0.00422415	-0.808656	0.000476684
K01662	1-deoxy-D-xylulose-5-phosphate synthase [EC:2.2.1.7]	0.00290888	0.00524404	-0.858717	5.76615e-05
K01883	cysteinyl-tRNA synthetase [EC:6.1.1.16]	0.00281143	0.00500337	-0.899909	0.000178355
K01890	phenylalanyl-tRNA synthetase beta chain [EC:6.1.1.20]	0.00226351	0.00405631	-0.912454	0.00411369
K11717	cysteine desulfurase / selenocysteine lyase [EC:2.8.1.7 4.4.1.16]	0.00113352	0.0018985	-0.95007	0.0236732
K00850	6-phosphofructokinase 1 [EC:2.7.1.11]	0.00251859	0.00500836	-0.978481	0.000749281
K01924	UDP-N-acetylmuramate--alanine ligase [EC:6.3.2.8]	0.00155649	0.00282253	-0.987439	0.000541091
K03703	excinuclease ABC subunit C	0.00182709	0.00339608	-1.00112	0.00102399
K04771	serine protease Do [EC:3.4.21.107]	0.00048564	0.000857998	-1.10275	0.0199277
K01756	adenylosuccinate lyase [EC:4.3.2.2]	0.000831883	0.00123171	-1.15261	0.0197474
K06949	ribosome biogenesis GTPase [EC:3.6.1.-]	0.000858884	0.00168111	-1.16271	0.00217081
K01000	phospho-N-acetylmuramoyl-pentapeptide-transferase [EC:2.7.8.13]	0.00105756	0.00233117	-1.19119	2.83e-05
K00265	glutamate synthase (NADPH/NADH) large chain [EC:1.4.1.13 1.4.1.14]	0.00194974	0.0036635	-1.20119	0.00840307
K03733	integrase/recombinase XerC	0.000241423	0.00049904	-1.227	0.0143247
K01928	UDP-N-acetylmuramoyl-L-alanyl-D-glutamate--2,6-diaminopimelate ligase [EC:6.3.2.13]	0.00152393	0.0034313	-1.23267	0.000192218
K01629	rhamnulose-1-phosphate aldolase [EC:4.1.2.19]	0.000297706	0.000477747	-1.25279	0.0420554
K00791	tRNA dimethylallyltransferase [EC:2.5.1.75]	0.00106753	0.00249116	-1.2738	1.61009e-05
K00857	thymidine kinase [EC:2.7.1.21]	0.000480993	0.00121354	-1.42937	0.000147153
K01990	ABC-2 type transport system ATP-binding protein	0.0007732	0.0013608	-1.46545	0.0358936
K06153	undecaprenyl-diphosphatase [EC:3.6.1.27]	0.000831156	0.00166866	-1.48353	0.0195959
K18122	4-hydroxybutyrate CoA-transferase [EC:2.8.3.-]	0.000392768	0.00082444	-1.49818	0.0431792
K01035	acetate CoA/acetoacetate CoA-transferase beta subunit [EC:2.8.3.8 2.8.3.9]	0.00011728	0.000160692	-1.5996	0.0404617
K01686	mannonate dehydratase [EC:4.2.1.8]	0.000929054	0.00285211	-1.60165	0.00031471
K03924	MoxR-like ATPase [EC:3.6.3.-]	0.000380449	0.000773699	-1.61256	0.0125035
K01950	NAD+ synthase (glutamine-hydrolysing) [EC:6.3.5.1]	0.000347396	0.000595429	-1.62317	0.0437954
K18581	unsaturated chondroitin disaccharide hydrolase [EC:3.2.1.180]	5.87103e-05	0.000109751	-1.67628	0.032722
K19304	murein DD-endopeptidase [EC:3.4.24.-]	0.000215039	0.000405688	-1.71345	0.036685
K00262	glutamate dehydrogenase (NADP+) [EC:1.4.1.4]	0.00139727	0.00444715	-1.71771	2.2674e-06
K00794	6,7-dimethyl-8-ribityllumazine synthase [EC:2.5.1.78]	0.000337458	0.000615085	-1.71978	0.0231291
K01673	carbonic anhydrase [EC:4.2.1.1]	1.68526e-05	0.000102935	-1.72509	0.049828
K00848	rhamnulokinase [EC:2.7.1.5]	0.000457939	0.00112456	-1.74074	0.0235303
K00767	nicotinate-nucleotide pyrophosphorylase (carboxylating) [EC:2.4.2.19]	8.66188e-05	0.000211739	-1.75105	0.0466532
K00384	thioredoxin reductase (NADPH) [EC:1.8.1.9]	0.000545789	0.00108439	-1.75366	0.019996
K00680	0	4.70953e-05	0.00010443	-1.7649	0.0157783
K00133	aspartate-semialdehyde dehydrogenase [EC:1.2.1.11]	0.00052449	0.00147965	-1.81998	0.00646932
K19428	sugar transferase EpsL [EC:2.-.-.-]	2.66589e-05	0.000136126	-1.85459	0.0349797
K03783	purine-nucleoside phosphorylase [EC:2.4.2.1]	0.000260117	0.0004539	-1.89789	0.0301912
K01844	beta-lysine 5,6-aminomutase alpha subunit [EC:5.4.3.3]	0.000194803	0.000417015	-1.92805	0.04525
K03147	phosphomethylpyrimidine synthase [EC:4.1.99.17]	0.00115437	0.00404136	-1.94013	1.61009e-05
K00936	0	0.000299373	0.000765905	-1.9457	0.028716
K06374	spore maturation protein B	1.73245e-05	0.000129971	-1.9476	0.00895428
K04751	nitrogen regulatory protein P-II 1	9.98525e-05	0.000265518	-1.94889	0.0153772
K13747	carboxynorspermidine decarboxylase [EC:4.1.1.96]	7.55448e-05	0.000178724	-1.97268	0.0291554
K03699	putative hemolysin	5.19958e-05	0.000147689	-2.00288	0.0347596
K15921	arabinoxylan arabinofuranohydrolase [EC:3.2.1.55]	9.27511e-06	0.00010698	-2.00683	0.0202138
K01246	DNA-3-methyladenine glycosylase I [EC:3.2.2.20]	6.64595e-05	0.000118799	-2.01042	0.0171345
K01181	endo-1,4-beta-xylanase [EC:3.2.1.8]	3.27318e-05	0.000129875	-2.03942	0.0360732
K01218	mannan endo-1,4-beta-mannosidase [EC:3.2.1.78]	8.85282e-05	0.000161524	-2.04402	0.0291554
K01433	formyltetrahydrofolate deformylase [EC:3.5.1.10]	1.00236e-05	0.00014274	-2.047	0.0128705
K02440	glycerol uptake facilitator protein	4.33858e-05	0.000153801	-2.04758	0.0322721
K01428	urease subunit alpha [EC:3.5.1.5]	2.23365e-05	0.000130532	-2.0495	0.00452834
K02564	glucosamine-6-phosphate deaminase [EC:3.5.99.6]	0.000936524	0.00369402	-2.07014	6.04774e-06
K12297	23S rRNA (guanine2445-N2)-methyltransferase / 23S rRNA (guanine2069-N7)-methyltransferase [EC:2.1.1.173 2.1.1.264]	0.00020189	0.000482217	-2.08009	0.00806723
K09251	putrescine aminotransferase [EC:2.6.1.82]	1.73245e-05	0.000137126	-2.08547	0.0112445
K06177	tRNA pseudouridine32 synthase / 23S rRNA pseudouridine746 synthase [EC:5.4.99.28 5.4.99.29]	4.39752e-05	0.00015962	-2.09324	0.0170966
K00009	mannitol-1-phosphate 5-dehydrogenase [EC:1.1.1.17]	1.46137e-05	0.000128908	-2.11468	0.0274175
K13599	two-component system, NtrC family, nitrogen regulation response regulator NtrX	0	0.000117273	-2.13404	0.00825804
K00560	thymidylate synthase [EC:2.1.1.45]	0.000579301	0.00123293	-2.13876	0.0143247
K03442	small conductance mechanosensitive channel	7.5328e-05	0.000202912	-2.1601	0.0365074
K03654	ATP-dependent DNA helicase RecQ [EC:3.6.4.12]	0.00089398	0.00236843	-2.16457	0.00831383
K01179	endoglucanase [EC:3.2.1.4]	4.69628e-05	0.000190935	-2.16809	0.0213967
K09013	Fe-S cluster assembly ATP-binding protein	0.000342425	0.00133362	-2.17136	0.000259125
K01915	glutamine synthetase [EC:6.3.1.2]	0.00138234	0.00602742	-2.17547	9.85663e-09
K00973	glucose-1-phosphate thymidylyltransferase [EC:2.7.7.24]	0.000625294	0.00161292	-2.17625	0.00879098
K00528	ferredoxin--NADP+ reductase [EC:1.18.1.2]	6.92497e-06	0.00010658	-2.18135	0.00498752
K02000	glycine betaine/proline transport system ATP-binding protein [EC:3.6.3.32]	2.82623e-05	0.000210287	-2.18327	0.0212681
K01627	2-dehydro-3-deoxyphosphooctonate aldolase (KDO 8-P synthase) [EC:2.5.1.55]	0.000328939	0.000777915	-2.18538	0.0127759
K03427	type I restriction enzyme M protein [EC:2.1.1.72]	0.00022617	0.000485346	-2.18576	0.0127284
K00793	riboflavin synthase [EC:2.5.1.9]	6.13494e-05	0.000144692	-2.2093	0.0283054
K09014	Fe-S cluster assembly protein SufB	0.000896178	0.00287162	-2.21449	0.00209506
K12524	bifunctional aspartokinase / homoserine dehydrogenase 1 [EC:2.7.2.4 1.1.1.3]	5.4042e-05	0.000178843	-2.22522	0.020715
K02001	glycine betaine/proline transport system permease protein	6.12425e-05	0.000219607	-2.23244	0.00932796
K08303	putative protease [EC:3.4.-.-]	0.000656292	0.00254351	-2.2379	0.00216131
K01695	tryptophan synthase alpha chain [EC:4.2.1.20]	0.00037361	0.000895113	-2.24709	0.0213037
K09861	uncharacterized protein	0.000180779	0.000518326	-2.25098	0.0199328
K00858	NAD+ kinase [EC:2.7.1.23]	0.000488104	0.00125735	-2.26877	0.0141383
K00112	glycerol-3-phosphate dehydrogenase subunit B [EC:1.1.5.3]	0	0.000129334	-2.27792	0.00731239
K01006	pyruvate, orthophosphate dikinase [EC:2.7.9.1]	0.000511042	0.00179316	-2.27906	0.000980693
K01153	type I restriction enzyme, R subunit [EC:3.1.21.3]	0.000182697	0.000347508	-2.28053	0.00402318
K01589	5-(carboxyamino)imidazole ribonucleotide synthase [EC:6.3.4.18]	0	0.000113598	-2.30352	0.00357111
K19430	pyridoxal phosphate-dependent aminotransferase EpsN [EC:2.6.1.-]	8.40859e-05	0.000183308	-2.31487	0.00996442
K04047	starvation-inducible DNA-binding protein	1.71536e-05	0.000212314	-2.32053	0.0293252
K00691	maltose phosphorylase [EC:2.4.1.8]	4.88692e-05	0.000181992	-2.32079	0.0201463
K01818	L-fucose/D-arabinose isomerase [EC:5.3.1.25 5.3.1.3]	0.000707037	0.00190113	-2.32119	0.0420554
K06966	uncharacterized protein	6.06318e-05	0.000217292	-2.32361	0.0155078
K05367	penicillin-binding protein 1C [EC:2.4.1.-]	0	0.000118528	-2.3517	0.00360507
K01804	L-arabinose isomerase [EC:5.3.1.4]	0.000466444	0.00160516	-2.35851	0.00185313
K01424	L-asparaginase [EC:3.5.1.1]	0.000325067	0.00105057	-2.36861	0.00920786
K00819	ornithine--oxo-acid transaminase [EC:2.6.1.13]	3.84124e-05	0.000156542	-2.37013	0.0143372
K03630	DNA repair protein RadC	0.000282271	0.000767527	-2.37203	0.0110596
K19802	L-Ala-D/L-Glu epimerase [EC:5.1.1.20]	0.000333545	0.000872891	-2.38334	0.0119515
K01790	dTDP-4-dehydrorhamnose 3,5-epimerase [EC:5.1.3.13]	0.000238337	0.000709356	-2.39309	0.00733627
K00610	aspartate carbamoyltransferase regulatory subunit	0.00010928	0.000292326	-2.3959	0.00842493
K16066	3-hydroxy acid dehydrogenase / malonic semialdehyde reductase [EC:1.1.1.381 1.1.1.-]	2.08924e-05	0.000125676	-2.40255	0.00251403
K00849	galactokinase [EC:2.7.1.6]	0.000174741	0.000382811	-2.41732	0.043385
K12146	hydrogenase-4 transcriptional activator	3.39098e-05	0.000137986	-2.42271	0.0122299
K01733	threonine synthase [EC:4.2.3.1]	0.00025714	0.000563809	-2.43768	0.0277449
K02945	small subunit ribosomal protein S1	0.000558694	0.00200946	-2.43935	0.00229396
K00823	4-aminobutyrate aminotransferase [EC:2.6.1.19]	1.17153e-05	0.000113238	-2.44377	0.00636328
K03839	flavodoxin I	0	0.000100592	-2.45392	0.00131542
K07139	uncharacterized protein	0.000130762	0.000257644	-2.45542	0.0173778
K01190	beta-galactosidase [EC:3.2.1.23]	0.00111258	0.00437561	-2.46277	0.00189851
K03527	4-hydroxy-3-methylbut-2-en-1-yl diphosphate reductase [EC:1.17.7.4]	0.000447231	0.00155658	-2.48132	0.00402318
K00991	2-C-methyl-D-erythritol 4-phosphate cytidylyltransferase [EC:2.7.7.60]	0.000355533	0.000969057	-2.4831	0.00583005
K03292	glycoside/pentoside/hexuronide:cation symporter, GPH family	5.35481e-05	0.000158936	-2.50324	0.0150512
K19265	L-glyceraldehyde 3-phosphate reductase [EC:1.1.1.-]	0.000185843	0.000510186	-2.51993	0.0144967
K00969	nicotinate-nucleotide adenylyltransferase [EC:2.7.7.18]	0.000176305	0.000636769	-2.52039	0.00114786
K18197	rhamnogalacturonan endolyase [EC:4.2.2.23]	4.7903e-06	0.000191513	-2.53602	0.0129597
K00865	glycerate kinase [EC:2.7.1.31]	0.000169311	0.000343674	-2.53746	0.0276288
K11626	putative sodium/glutamine symporter	0.000251026	0.000656088	-2.56026	0.0122459
K01092	myo-inositol-1(or 4)-monophosphatase [EC:3.1.3.25]	4.34452e-05	0.000134614	-2.60405	0.0142872
K03694	ATP-dependent Clp protease ATP-binding subunit ClpA	0.000121422	0.000361883	-2.61965	0.00286266
K00428	cytochrome c peroxidase [EC:1.11.1.5]	0	0.000174029	-2.62538	0.00372778
K18285	aminodeoxyfutalosine synthase [EC:2.5.1.120]	0	0.000103212	-2.64681	0.000768083
K02488	two-component system, cell cycle response regulator [EC:2.7.7.65]	1.87793e-05	0.000108641	-2.6579	0.00134155
K11741	quaternary ammonium compound-resistance protein SugE	0	0.000103565	-2.69737	0.000354995
K01251	adenosylhomocysteinase [EC:3.3.1.1]	0.000332708	0.00117924	-2.70513	0.00247123
K00602	phosphoribosylaminoimidazolecarboxamide formyltransferase / IMP cyclohydrolase [EC:2.1.2.3 3.5.4.10]	0.000794313	0.00246683	-2.71218	0.00295153
K01495	GTP cyclohydrolase I [EC:3.5.4.16]	0.000481517	0.00125101	-2.71277	0.00484288
K07248	lactaldehyde dehydrogenase / glycolaldehyde dehydrogenase [EC:1.2.1.22 1.2.1.21]	0	0.000133612	-2.71309	0.00115799
K03092	RNA polymerase sigma-54 factor	2.74564e-05	0.000139605	-2.71378	0.00210476
K01609	indole-3-glycerol phosphate synthase [EC:4.1.1.48]	0.000255994	0.00112194	-2.71707	0.0183898
K05837	rod shape determining protein RodA	6.98212e-05	0.000211218	-2.74246	0.000906416
K00929	butyrate kinase [EC:2.7.2.7]	0.000726189	0.00274567	-2.75036	0.00111695
K10680	N-ethylmaleimide reductase [EC:1.-.-.-]	0	0.000102801	-2.75084	0.00026947
K00540	0	0.000177898	0.000684844	-2.75695	0.00206702
K03564	peroxiredoxin Q/BCP [EC:1.11.1.15]	0.000109427	0.000263967	-2.76149	0.00293029
K02622	topoisomerase IV subunit B [EC:5.99.1.-]	0.000414912	0.00177093	-2.76387	0.00110055
K03614	electron transport complex protein RnfD	9.99621e-05	0.000317775	-2.78044	0.00505568
K07460	putative endonuclease	9.2075e-05	0.000298511	-2.78063	0.00276155
K03305	proton-dependent oligopeptide transporter, POT family	0	0.000147725	-2.79263	0.00124605
K03340	diaminopimelate dehydrogenase [EC:1.4.1.16]	0.000311901	0.00137354	-2.79382	0.0274175
K03590	cell division protein FtsA	0	0.000103649	-2.80908	0.000222678
K06001	tryptophan synthase beta chain [EC:4.2.1.20]	0.000424163	0.00197986	-2.81172	0.00584916
K07037	uncharacterized protein	1.91121e-05	0.000184102	-2.81187	0.0012099
K00287	dihydrofolate reductase [EC:1.5.1.3]	2.07602e-05	0.000178137	-2.81498	0.00721266
K16920	acetoin utilization transport system ATP-binding protein	3.16806e-05	0.000189018	-2.81792	0.00731239
K16345	xanthine permease XanP	0	0.000198909	-2.82809	0.00314684
K03386	peroxiredoxin (alkyl hydroperoxide reductase subunit C) [EC:1.11.1.15]	0.000214776	0.000496892	-2.83534	0.00637835
K03074	preprotein translocase subunit SecF	0.000166313	0.000422605	-2.85449	0.00245838
K03503	DNA polymerase V [EC:3.4.21.-]	0	0.000104306	-2.85605	8.74136e-05
K05349	beta-glucosidase [EC:3.2.1.21]	0.000933965	0.00415132	-2.86049	0.00251403
K00940	nucleoside-diphosphate kinase [EC:2.7.4.6]	6.79437e-05	0.000249021	-2.87747	0.0220941
K14652	3,4-dihydroxy 2-butanone 4-phosphate synthase / GTP cyclohydrolase II [EC:4.1.99.12 3.5.4.25]	0.000805487	0.00311501	-2.88568	0.00393148
K00605	aminomethyltransferase [EC:2.1.2.10]	0.000351132	0.00177518	-2.88907	0.00049192
K01935	dethiobiotin synthetase [EC:6.3.3.3]	0.000108737	0.000520128	-2.89747	0.0122299
K06041	arabinose-5-phosphate isomerase [EC:5.3.1.13]	0.000102302	0.000321374	-2.89975	0.000967137
K15836	formate hydrogenlyase transcriptional activator	0	0.00014521	-2.90089	0.000857982
K03521	electron transfer flavoprotein beta subunit	0.00021238	0.000763766	-2.91867	0.0111611
K07792	anaerobic C4-dicarboxylate transporter DcuB	0.00026761	0.000585431	-2.92759	0.0148004
K00354	NADPH2 dehydrogenase [EC:1.6.99.1]	4.87542e-05	0.000246958	-2.93079	0.00227536
K07173	S-ribosylhomocysteine lyase [EC:4.4.1.21]	0.000170013	0.000521633	-2.93621	0.00232982
K01815	4-deoxy-L-threo-5-hexosulose-uronate ketol-isomerase [EC:5.3.1.17]	0.000392256	0.00128935	-2.94258	0.00646932
K07025	putative hydrolase of the HAD superfamily	0	0.00014485	-2.98942	0.000371287
K03975	membrane-associated protein	1.83604e-05	0.000177634	-2.99646	0.00124152
K03772	FKBP-type peptidyl-prolyl cis-trans isomerase FkpA [EC:5.2.1.8]	0	0.000146656	-3.00017	0.000365804
K05776	molybdate transport system ATP-binding protein	0	0.000134905	-3.00118	0.000275995
K07588	LAO/AO transport system kinase [EC:2.7.-.-]	0.000375695	0.00110572	-3.03818	0.0333931
K01953	asparagine synthase (glutamine-hydrolysing) [EC:6.3.5.4]	0.000590665	0.00245204	-3.03972	0.00113
K00382	dihydrolipoamide dehydrogenase [EC:1.8.1.4]	0.000213107	0.000621197	-3.04427	0.00124605
K01993	HlyD family secretion protein	5.41443e-05	0.000211868	-3.04524	0.00408145
K00677	UDP-N-acetylglucosamine acyltransferase [EC:2.3.1.129]	0.000445094	0.000819956	-3.05273	0.00334187
K15912	UDP-N-acetyl-D-glucosamine 4,6-dehydratase [EC:4.2.1.135]	9.85229e-06	0.00016756	-3.05303	0.000565401
K06861	lipopolysaccharide export system ATP-binding protein [EC:3.6.3.-]	0.000201868	0.000732385	-3.05509	0.00202826
K07678	two-component system, NarL family, sensor histidine kinase BarA [EC:2.7.13.3]	0	0.000120242	-3.07677	6.20221e-05
K14155	cystathione beta-lyase [EC:4.4.1.8]	0.000177721	0.000716126	-3.1019	0.0016837
K03517	quinolinate synthase [EC:2.5.1.72]	0.000250946	0.00132926	-3.10431	0.000923656
K13926	ribosome-dependent ATPase	0.000144769	0.000438185	-3.10689	0.0139625
K09816	zinc transport system permease protein	3.57677e-05	0.000225323	-3.1194	0.00111114
K19302	undecaprenyl-diphosphatase [EC:3.6.1.27]	0	0.000172724	-3.12818	0.000393653
K01817	phosphoribosylanthranilate isomerase [EC:5.3.1.24]	0.000106132	0.000492453	-3.13219	0.00301763
K00891	shikimate kinase [EC:2.7.1.71]	0.000170316	0.000667806	-3.13411	0.00211898
K07238	zinc transporter, ZIP family	7.2341e-05	0.000318661	-3.13483	0.000373397
K00113	glycerol-3-phosphate dehydrogenase subunit C [EC:1.1.5.3]	0	0.000189613	-3.14363	0.000486125
K08300	ribonuclease E [EC:3.1.26.12]	6.26544e-05	0.000245013	-3.15347	0.00122211
K03322	manganese transport protein	0	0.000153662	-3.17293	0.000229159
K01813	L-rhamnose isomerase [EC:5.3.1.14]	0.000361819	0.00144599	-3.17377	0.00109778
K07001	NTE family protein	0	0.0001411	-3.17675	8.06646e-05
K02968	small subunit ribosomal protein S20	8.51824e-05	0.00033339	-3.18061	0.00175827
K00748	lipid-A-disaccharide synthase [EC:2.4.1.182]	8.34658e-05	0.000314673	-3.18259	0.000808836
K16213	cellobiose epimerase [EC:5.1.3.11]	0.000105602	0.000664162	-3.19543	0.000883667
K02474	UDP-N-acetyl-D-galactosamine dehydrogenase [EC:1.1.1.-]	0	0.000172957	-3.20622	0.000165641
K01912	phenylacetate-CoA ligase [EC:6.2.1.30]	0.00022105	0.000998935	-3.20878	0.000768083
K19051	heparin/heparan-sulfate lyase [EC:4.2.2.7 4.2.2.8]	0	0.000333935	-3.21451	0.00297949
K01548	K+-transporting ATPase ATPase C chain [EC:3.6.3.12]	7.40211e-05	0.000459848	-3.2152	0.00446581
K01546	K+-transporting ATPase ATPase A chain [EC:3.6.3.12]	0.000233517	0.0010545	-3.24111	0.00188528
K15987	K(+)-stimulated pyrophosphate-energized sodium pump [EC:3.6.1.1]	0.000553288	0.00343008	-3.24432	0.000292596
K01668	tyrosine phenol-lyase [EC:4.1.99.2]	3.95479e-05	0.000175469	-3.24929	8.52517e-05
K03502	DNA polymerase V	0	0.000182648	-3.28985	0.000137606
K02113	F-type H+-transporting ATPase subunit delta	3.40517e-05	0.000335046	-3.30392	0.000185328
K01895	acetyl-CoA synthetase [EC:6.2.1.1]	6.15783e-05	0.000241365	-3.31441	7.61187e-05
K04564	superoxide dismutase, Fe-Mn family [EC:1.15.1.1]	0.00018895	0.000694453	-3.32076	0.00248859
K00895	pyrophosphate--fructose-6-phosphate 1-phosphotransferase [EC:2.7.1.90]	2.91324e-05	0.00025811	-3.38329	0.000551353
K18785	beta-1,4-mannooligosaccharide/beta-1,4-mannosyl-N-acetylglucosamine phosphorylase [EC:2.4.1.319 2.4.1.320]	0.000447026	0.00153791	-3.3871	0.0046744
K00018	glycerate dehydrogenase [EC:1.1.1.29]	4.31754e-05	0.00024806	-3.39957	0.00148016
K07304	peptide-methionine (S)-S-oxide reductase [EC:1.8.4.11]	7.96329e-05	0.00044316	-3.40214	9.41656e-05
K18928	L-lactate dehydrogenase complex protein LldE	0	0.000171475	-3.42174	6.10948e-05
K03321	sulfate permease, SulP family	0.000156136	0.000719522	-3.42623	0.000805172
K03648	uracil-DNA glycosylase [EC:3.2.2.27]	0.000347716	0.00217726	-3.45529	0.000349919
K00239	succinate dehydrogenase / fumarate reductase, flavoprotein subunit [EC:1.3.5.1 1.3.5.4]	4.43726e-05	0.000319482	-3.47623	0.000169593
K00674	2,3,4,5-tetrahydropyridine-2-carboxylate N-succinyltransferase [EC:2.3.1.117]	3.63605e-05	0.00029459	-3.48749	3.80724e-05
K07714	two-component system, NtrC family, response regulator AtoC	3.13899e-05	0.000265273	-3.48941	9.51316e-05
K07106	N-acetylmuramic acid 6-phosphate etherase [EC:4.2.1.126]	0.000187072	0.00110501	-3.49995	0.000237537
K07712	two-component system, NtrC family, nitrogen regulation response regulator GlnG	0	0.000158507	-3.51936	7.56653e-06
K03182	4-hydroxy-3-polyprenylbenzoate decarboxylase [EC:4.1.1.98]	0	0.000189501	-3.52137	5.76615e-05
K03100	signal peptidase I [EC:3.4.21.89]	4.5901e-06	0.000183071	-3.52263	2.94118e-05
K02621	topoisomerase IV subunit A [EC:5.99.1.-]	0.00014729	0.00121478	-3.52313	0.000129652
K03315	Na+:H+ antiporter, NhaC family	7.29065e-05	0.000466353	-3.53824	7.85139e-05
K09457	7-cyano-7-deazaguanine reductase [EC:1.7.1.13]	7.00845e-05	0.000413005	-3.54919	9.28771e-05
K03332	fructan beta-fructosidase [EC:3.2.1.80]	6.21304e-05	0.000362207	-3.55801	8.84478e-05
K00033	6-phosphogluconate dehydrogenase [EC:1.1.1.44 1.1.1.343]	0.000207011	0.00075305	-3.56304	0.00126032
K02426	cysteine desulfuration protein SufE	0	0.000158075	-3.56552	5.73976e-06
K04075	tRNA(Ile)-lysidine synthase [EC:6.3.4.19]	0.000238102	0.00153381	-3.57142	7.63589e-05
K03744	LemA protein	4.84074e-06	0.000228231	-3.5883	0.00049192
K17716	UDP-glucose 4-epimerase [EC:5.1.3.2]	0.00011488	0.00063651	-3.58833	0.000385479
K02377	GDP-L-fucose synthase [EC:1.1.1.271]	6.4351e-05	0.000471786	-3.58953	0.00388124
K00111	glycerol-3-phosphate dehydrogenase [EC:1.1.5.3]	5.53213e-05	0.000566553	-3.59547	0.000703855
K03628	transcription termination factor Rho	0.000397125	0.0022861	-3.59616	0.000374889
K00024	malate dehydrogenase [EC:1.1.1.37]	0.000164022	0.00110215	-3.59623	0.000728605
K01712	urocanate hydratase [EC:4.2.1.49]	8.8862e-05	0.000537304	-3.61071	0.000222732
K07735	putative transcriptional regulator	0	0.000303004	-3.6521	0.000362736
K00633	galactoside O-acetyltransferase [EC:2.3.1.18]	1.91612e-05	0.000172465	-3.65433	4.94234e-06
K03150	2-iminoacetate synthase [EC:4.1.99.19]	0	0.000207726	-3.65866	5.44515e-05
K03072	preprotein translocase subunit SecD	0.000353876	0.00139047	-3.66508	0.00188528
K01200	pullulanase [EC:3.2.1.41]	9.68662e-05	0.000451741	-3.68154	0.000425329
K00012	UDPglucose 6-dehydrogenase [EC:1.1.1.22]	0.000235356	0.00113736	-3.68216	0.000474894
K07170	GAF domain-containing protein	4.41897e-05	0.0002838	-3.6828	0.000111531
K01664	para-aminobenzoate synthetase component II [EC:2.6.1.85]	4.7903e-06	0.000196666	-3.71385	6.21645e-06
K18198	rhamnogalacturonan exolyase [EC:4.2.2.24]	1.83838e-05	0.000443911	-3.74593	0.00553851
K03584	DNA repair protein RecO (recombination protein O)	4.52555e-05	0.000550095	-3.75346	0.000297363
K08159	MFS transporter, DHA1 family, L-arabinose/isopropyl-beta-D-thiogalactopyranoside export protein	0	0.000234267	-3.75915	5.76615e-05
K01847	methylmalonyl-CoA mutase [EC:5.4.99.2]	0.000929643	0.00558895	-3.7654	0.000225587
K18929	L-lactate dehydrogenase complex protein LldF	0	0.000174144	-3.77502	4.58406e-07
K00346	Na+-transporting NADH:ubiquinone oxidoreductase subunit A [EC:1.6.5.8]	0	0.000192228	-3.78086	6.04774e-06
K11996	adenylyltransferase and sulfurtransferase [EC:2.7.7.80]	0	0.000258204	-3.80239	2.89597e-05
K03593	ATP-binding protein involved in chromosome partitioning	0.000173191	0.00082412	-3.80239	0.000193234
K00275	pyridoxamine 5'-phosphate oxidase [EC:1.4.3.5]	7.47217e-06	0.000286996	-3.80895	6.55381e-05
K02109	F-type H+-transporting ATPase subunit b	7.94588e-05	0.000553179	-3.81068	0.000225632
K01487	guanine deaminase [EC:3.5.4.3]	1.05244e-05	0.000200541	-3.82957	1.02233e-06
K02472	UDP-N-acetyl-D-mannosaminuronic acid dehydrogenase [EC:1.1.1.336]	4.7903e-06	0.000301053	-3.845	2.99172e-06
K00666	fatty-acyl-CoA synthase [EC:6.2.1.-]	0.000103288	0.00070719	-3.84806	0.00123427
K01082	3'(2'), 5'-bisphosphate nucleotidase [EC:3.1.3.7]	0	0.000220654	-3.85628	1.00132e-05
K01613	phosphatidylserine decarboxylase [EC:4.1.1.65]	0.000192376	0.000884578	-3.89968	0.000366712
K03522	electron transfer flavoprotein alpha subunit	0.000182246	0.00105607	-3.89996	0.00032535
K18142	multidrug efflux pump	4.84074e-06	0.000207044	-3.90172	2.93348e-05
K03606	putative colanic acid biosysnthesis UDP-glucose lipid carrier transferase	2.27923e-05	0.000348341	-3.92068	0.00035247
K16212	4-O-beta-D-mannosyl-D-glucose phosphorylase [EC:2.4.1.281]	0.000306886	0.00134728	-3.9394	0.000611066
K01966	propionyl-CoA carboxylase beta chain [EC:6.4.1.3]	0.000545801	0.00423961	-3.97381	8.79324e-05
K07713	two-component system, NtrC family, response regulator HydG	5.73549e-05	0.000337292	-3.97591	3.49839e-05
K01744	aspartate ammonia-lyase [EC:4.3.1.1]	0.000142283	0.00114253	-3.98702	0.000147153
K01745	histidine ammonia-lyase [EC:4.3.1.3]	0.000357575	0.00231358	-4.0112	0.000339162
K08961	chondroitin-sulfate-ABC endolyase/exolyase [EC:4.2.2.20 4.2.2.21]	0	0.000288708	-4.05311	1.5515e-05
K00684	leucyl/phenylalanyl-tRNA--protein transferase [EC:2.3.2.6]	0	0.000269824	-4.07694	1.16272e-05
K00661	maltose O-acetyltransferase [EC:2.3.1.79]	9.43084e-06	0.000335161	-4.07854	0.000112726
K00278	L-aspartate oxidase [EC:1.4.3.16]	0.000238713	0.00204156	-4.09816	0.000114688
K03149	thiazole synthase [EC:2.8.1.10]	0.000191456	0.0014945	-4.10096	0.00033311
K03641	TolB protein	0	0.000246021	-4.11049	4.36337e-06
K02437	glycine cleavage system H protein	0.00011483	0.000695704	-4.14433	0.000150438
K04773	protease IV [EC:3.4.21.-]	7.57405e-05	0.00053819	-4.15576	7.85139e-05
K10012	undecaprenyl-phosphate 4-deoxy-4-formamido-L-arabinose transferase [EC:2.4.2.53]	4.01292e-06	0.000247881	-4.16273	5.29544e-07
K18899	multidrug efflux pump	4.84074e-06	0.000257483	-4.21401	7.06826e-07
K01468	imidazolonepropionase [EC:3.5.2.7]	0.000291736	0.00241794	-4.29559	0.000248553
K03797	carboxyl-terminal processing protease [EC:3.4.21.102]	0.00012378	0.000911754	-4.29761	8.03055e-05
K05306	phosphonoacetaldehyde hydrolase [EC:3.11.1.1]	6.69214e-05	0.00084556	-4.31811	0.000253899
K00853	L-ribulokinase [EC:2.7.1.16]	4.99143e-05	0.0006808	-4.32703	0.000124735
K00097	4-hydroxythreonine-4-phosphate dehydrogenase [EC:1.1.1.262]	0.000137571	0.00156359	-4.33799	1.30411e-05
K00912	tetraacyldisaccharide 4'-kinase [EC:2.7.1.130]	9.97282e-05	0.000933724	-4.34862	1.70538e-05
K06188	aquaporin Z	0	0.000290724	-4.35105	3.65387e-06
K05995	dipeptidase E [EC:3.4.13.21]	0	0.000352005	-4.35321	8.81156e-06
K01918	pantoate--beta-alanine ligase [EC:6.3.2.1]	0.000202509	0.00127443	-4.35812	9.79803e-05
K02667	two-component system, NtrC family, response regulator PilR	1.87793e-05	0.000320826	-4.38421	4.39269e-07
K18979	epoxyqueuosine reductase [EC:1.17.99.6]	0	0.000279819	-4.39593	3.48307e-07
K03787	5'-nucleotidase [EC:3.1.3.5]	0.000122598	0.00130482	-4.41024	6.55381e-05
K03217	YidC/Oxa1 family membrane protein insertase	0.000172225	0.00155718	-4.43318	8.04441e-05
K03430	2-aminoethylphosphonate-pyruvate transaminase [EC:2.6.1.37]	0.0001154	0.000969644	-4.44424	0.000221918
K00029	malate dehydrogenase (oxaloacetate-decarboxylating)(NADP+) [EC:1.1.1.40]	0.000219593	0.00182627	-4.45292	9.23833e-05
K01834	2,3-bisphosphoglycerate-dependent phosphoglycerate mutase [EC:5.4.2.11]	0.000211992	0.00134039	-4.46769	7.17039e-05
K06911	uncharacterized protein	0	0.000360609	-4.49837	5.63916e-06
K18324	multidrug efflux pump	2.28901e-05	0.000462008	-4.51047	0.000124362
K00641	homoserine O-acetyltransferase [EC:2.3.1.31]	0	0.000291018	-4.54324	5.14864e-09
K01235	alpha-glucuronidase [EC:3.2.1.139]	4.16577e-05	0.000697137	-4.55575	5.79327e-06
K07715	two-component system, NtrC family, response regulator GlrR	7.25932e-05	0.000590826	-4.57349	1.16817e-05
K00175	2-oxoglutarate/2-oxoacid ferredoxin oxidoreductase subunit beta [EC:1.2.7.3 1.2.7.11]	0.000138277	0.00109059	-4.59373	4.0849e-05
K06920	7-cyano-7-deazaguanine synthase [EC:6.3.4.20]	0.000140215	0.00104442	-4.62393	0.000106762
K01579	aspartate 1-decarboxylase [EC:4.1.1.11]	3.59649e-05	0.000528239	-4.62948	4.64697e-06
K00979	3-deoxy-manno-octulosonate cytidylyltransferase (CMP-KDO synthetase) [EC:2.7.7.38]	0.000164742	0.00129385	-4.64416	0.000102386
K07263	zinc protease [EC:3.4.24.-]	0	0.000288003	-4.64641	1.05857e-09
K01197	hyaluronoglucosaminidase [EC:3.2.1.35]	1.48643e-05	0.00069092	-4.66208	2.55117e-05
K11105	cell volume regulation protein A	1.87793e-05	0.000414501	-4.67247	2.66075e-06
K00652	8-amino-7-oxononanoate synthase [EC:2.3.1.47]	0.000204153	0.00151787	-4.68427	0.000309949
K00957	sulfate adenylyltransferase subunit 2 [EC:2.7.7.4]	4.15857e-05	0.000589776	-4.68787	9.89203e-07
K00759	adenine phosphoribosyltransferase [EC:2.4.2.7]	4.42296e-05	0.00068374	-4.71578	1.39869e-06
K02584	Nif-specific regulatory protein	6.69443e-05	0.000544924	-4.73052	8.00812e-06
K01585	arginine decarboxylase [EC:4.1.1.19]	0.000199317	0.00241828	-4.74185	6.99926e-05
K08156	MFS transporter, DHA1 family, arabinose polymer utilization protein	0	0.000354941	-4.75091	1.83738e-07
K00347	Na+-transporting NADH:ubiquinone oxidoreductase subunit B [EC:1.6.5.8]	6.70896e-05	0.000956571	-4.76156	5.73698e-06
K01586	diaminopimelate decarboxylase [EC:4.1.1.20]	0.000108386	0.00138268	-4.76466	3.22236e-06
K01766	cysteine sulfinate desulfinase [EC:4.4.1.-]	4.5901e-06	0.000355504	-4.77882	4.3862e-08
K00330	NADH-quinone oxidoreductase subunit A [EC:1.6.5.3]	0	0.000457307	-4.78736	5.59549e-06
K08325	NADP-dependent alcohol dehydrogenase [EC:1.1.-.-]	4.7903e-06	0.000379592	-4.79842	2.99968e-08
K00606	3-methyl-2-oxobutanoate hydroxymethyltransferase [EC:2.1.2.11]	0.000157763	0.00171609	-4.82055	2.95862e-05
K02536	UDP-3-O-[3-hydroxymyristoyl] glucosamine N-acyltransferase [EC:2.3.1.191]	0.000193975	0.00177046	-4.8546	2.87806e-05
K08223	MFS transporter, FSR family, fosmidomycin resistance protein	0	0.000422672	-4.86985	4.21317e-07
K07789	multidrug efflux pump	4.84074e-06	0.000380245	-4.89043	1.02888e-09
K01952	phosphoribosylformylglycinamidine synthase [EC:6.3.5.3]	3.5074e-05	0.000602343	-4.90759	4.63366e-06
K02429	MFS transporter, FHS family, L-fucose permease	0	0.000465931	-4.91336	8.54747e-07
K11065	thiol peroxidase, atypical 2-Cys peroxiredoxin [EC:1.11.1.15]	0	0.000494299	-4.93147	4.16968e-06
K02217	ferritin [EC:1.16.3.2]	0	0.000422175	-4.93405	2.36023e-08
K03773	FKBP-type peptidyl-prolyl cis-trans isomerase FklB [EC:5.2.1.8]	0	0.000409529	-4.94337	1.78418e-07
K00860	adenylylsulfate kinase [EC:2.7.1.25]	9.68148e-06	0.000504365	-5.02755	2.16105e-08
K00833	adenosylmethionine---8-amino-7-oxononanoate aminotransferase [EC:2.6.1.62]	0.000239598	0.00379584	-5.02761	0.000786713
K09015	Fe-S cluster assembly protein SufD	1.48139e-05	0.000496899	-5.04568	4.86772e-08
K06201	copper homeostasis protein	4.64481e-05	0.000870358	-5.07622	1.07687e-06
K06889	uncharacterized protein	6.41942e-05	0.000982199	-5.0978	3.46519e-06
K01414	oligopeptidase A [EC:3.4.24.70]	0	0.000468278	-5.11419	1.44202e-07
K03387	alkyl hydroperoxide reductase subunit F [EC:1.6.4.-]	2.48516e-05	0.000770509	-5.18243	4.55777e-06
K00036	glucose-6-phosphate 1-dehydrogenase [EC:1.1.1.49 1.1.1.363]	0	0.000478593	-5.2487	2.40159e-09
K01661	naphthoate synthase [EC:4.1.3.36]	2.17226e-05	0.000614867	-5.27746	1.19058e-07
K01079	phosphoserine phosphatase [EC:3.1.3.3]	0	0.000415842	-5.28991	1.06878e-12
K01711	GDPmannose 4,6-dehydratase [EC:4.2.1.47]	2.66296e-05	0.000769928	-5.29172	2.48359e-07
K00639	glycine C-acetyltransferase [EC:2.3.1.29]	0.000200575	0.00245171	-5.3096	2.97591e-05
K02897	large subunit ribosomal protein L25	0	0.000575817	-5.31232	2.37264e-07
K10912	two-component system, repressor protein LuxO	7.47217e-06	0.000554306	-5.32747	2.40159e-09
K11384	two-component system, NtrC family, response regulator AlgB	0	0.000443157	-5.34837	3.09365e-12
K06871	uncharacterized protein	7.91827e-05	0.00154699	-5.35017	3.16743e-06
K00350	Na+-transporting NADH:ubiquinone oxidoreductase subunit E [EC:1.6.5.8]	6.99187e-05	0.000951684	-5.3669	1.54299e-06
K00254	dihydroorotate dehydrogenase [EC:1.3.5.2]	0	0.00049759	-5.38178	1.39318e-10
K03385	nitrite reductase (cytochrome c-552) [EC:1.7.2.2]	0	0.000748176	-5.38494	5.5189e-06
K08138	MFS transporter, SP family, xylose:H+ symportor	0	0.000558808	-5.41515	8.01102e-08
K01667	tryptophanase [EC:4.1.99.1]	5.81893e-05	0.00119902	-5.42482	6.98574e-07
K03814	monofunctional biosynthetic peptidoglycan transglycosylase [EC:2.4.1.-]	0	0.000478859	-5.43844	1.49653e-11
K00349	Na+-transporting NADH:ubiquinone oxidoreductase subunit D [EC:1.6.5.8]	4.41897e-05	0.000807478	-5.61187	2.22351e-06
K02551	2-succinyl-5-enolpyruvyl-6-hydroxy-3-cyclohexene-1-carboxylate synthase [EC:2.2.1.9]	8.15053e-05	0.00129901	-5.64788	9.62414e-07
K03781	catalase [EC:1.11.1.6]	0	0.000933486	-5.64871	4.38068e-06
K05577	NAD(P)H-quinone oxidoreductase subunit 5 [EC:1.6.5.3]	0	0.000536384	-5.66895	9.05576e-14
K01186	sialidase-1 [EC:3.2.1.18]	1.00236e-05	0.00109085	-5.67021	1.70287e-06
K11537	MFS transporter, NHS family, xanthosine permease	0	0.000574267	-5.68371	1.05541e-11
K15460	tRNA1Val (adenine37-N6)-methyltransferase [EC:2.1.1.223]	0	0.000567041	-5.69035	1.08194e-12
K03289	MFS transporter, NHS family, nucleoside permease	0	0.000580784	-5.6931	3.06106e-11
K12266	anaerobic nitric oxide reductase transcription regulator	8.4075e-05	0.00110938	-5.69325	5.52741e-06
K01805	xylose isomerase [EC:5.3.1.5]	4.4501e-05	0.00123685	-5.70099	3.1294e-07
K02445	MFS transporter, OPA family, glycerol-3-phosphate transporter	0	0.000683976	-5.71551	1.34607e-09
K00174	2-oxoglutarate/2-oxoacid ferredoxin oxidoreductase subunit alpha [EC:1.2.7.3 1.2.7.11]	6.19266e-05	0.00144092	-5.74334	1.18715e-06
K01665	para-aminobenzoate synthetase component I [EC:2.6.1.85]	0	0.000722152	-5.7549	6.38076e-08
K01270	dipeptidase D [EC:3.4.13.-]	6.80709e-05	0.00172046	-5.77846	4.3957e-07
K00259	alanine dehydrogenase [EC:1.4.1.1]	4.7903e-06	0.000806723	-5.77855	9.14063e-08
K00956	sulfate adenylyltransferase subunit 1 [EC:2.7.7.4]	2.46803e-05	0.00128913	-5.92039	6.38076e-08
K02169	malonyl-CoA O-methyltransferase [EC:2.1.1.197]	0	0.000919325	-5.97017	1.28196e-07
K18138	multidrug efflux pump	0.000158348	0.00402271	-6.02987	1.16272e-05
K01187	alpha-glucosidase [EC:3.2.1.20]	7.34569e-05	0.00216758	-6.05941	3.09857e-07
K00341	NADH-quinone oxidoreductase subunit L [EC:1.6.5.3]	0	0.000746411	-6.17267	4.80279e-15
K00548	5-methyltetrahydrofolate--homocysteine methyltransferase [EC:2.1.1.13]	8.59505e-05	0.00310994	-6.18462	2.70212e-07
K00331	NADH-quinone oxidoreductase subunit B [EC:1.6.5.3]	8.76634e-05	0.00153776	-6.1901	2.43819e-06
K00425	cytochrome d ubiquinol oxidase subunit I [EC:1.10.3.14]	0	0.000797049	-6.20605	9.21471e-14
K03313	Na+:H+ antiporter, NhaA family	0.000119268	0.00142087	-6.23768	1.17789e-06
K01284	peptidyl-dipeptidase Dcp [EC:3.4.15.5]	0	0.00084244	-6.34613	3.69533e-15
K01580	glutamate decarboxylase [EC:4.1.1.15]	0	0.000916973	-6.40186	1.12926e-13
K01425	glutaminase [EC:3.5.1.2]	5.66687e-05	0.0018951	-6.40576	5.29544e-07
K18574	Xaa-Xaa-Pro tripeptidyl-peptidase [EC:3.4.14.12]	0	0.000982702	-6.44405	4.04029e-12
K03183	demethylmenaquinone methyltransferase / 2-methoxy-6-polyprenyl-1,4-benzoquinol methylase [EC:2.1.1.163 2.1.1.201]	9.58061e-06	0.00109534	-6.45818	7.72093e-12
K11645	fructose-bisphosphate aldolase, class I [EC:4.1.2.13]	0	0.00114956	-6.51849	1.03764e-10
K01089	imidazoleglycerol-phosphate dehydratase / histidinol-phosphatase [EC:4.2.1.19 3.1.3.15]	4.7903e-06	0.00150375	-6.57196	1.18007e-07
K08169	MFS transporter, DHA2 family, multidrug resistance protein	0	0.0011708	-6.61154	6.81686e-11
K03644	lipoyl synthase [EC:2.8.1.8]	3.9599e-05	0.00178934	-6.69141	1.07816e-07
K03473	erythronate-4-phosphate dehydrogenase [EC:1.1.1.290]	0	0.00117007	-6.72731	1.63626e-13
K00351	Na+-transporting NADH:ubiquinone oxidoreductase subunit F [EC:1.6.5.8]	0	0.00112092	-6.76144	1.08794e-15
K16363	UDP-3-O-[3-hydroxymyristoyl] N-acetylglucosamine deacetylase / 3-hydroxyacyl-[acyl-carrier-protein] dehydratase [EC:3.5.1.108 4.2.1.59]	4.17872e-05	0.00185057	-6.79943	2.54574e-09
K16053	miniconductance mechanosensitive channel	0	0.00142879	-6.94445	1.05541e-11
K03801	lipoyl(octanoyl) transferase [EC:2.3.1.181]	0	0.00135491	-6.96119	8.08516e-14
K00343	NADH-quinone oxidoreductase subunit N [EC:1.6.5.3]	1.69485e-05	0.00242837	-7.36587	2.68357e-10
K12373	hexosaminidase [EC:3.2.1.52]	8.85366e-06	0.00227103	-7.39228	8.98273e-12
K03474	pyridoxine 5-phosphate synthase [EC:2.6.99.2]	0	0.00202487	-7.57257	3.69533e-15
K00337	NADH-quinone oxidoreductase subunit H [EC:1.6.5.3]	0	0.00207936	-7.60369	7.44265e-15
K08289	phosphoribosylglycinamide formyltransferase 2 [EC:2.1.2.2]	0	0.00208788	-7.62794	1.08794e-15
K13043	N-succinyl-L-ornithine transcarbamylase [EC:2.1.3.11]	0	0.00227404	-7.79627	1.2532e-17
K01676	fumarate hydratase, class I [EC:4.2.1.2]	4.01292e-06	0.00302617	-8.0273	4.80279e-15
K13378	NADH-quinone oxidoreductase subunit C/D [EC:1.6.5.3]	0	0.00381566	-8.451	4.9164e-15
K07085	putative transport protein	1.53651e-05	0.00781074	-8.93602	1.64251e-11
K00281	glycine dehydrogenase [EC:1.4.4.2]	0	0.00618805	-9.06306	2.03305e-13
K02014	iron complex outermembrane recepter protein	0	0.00711335	-9.33286	1.46408e-15

## Sheet: MP
KOG	Description	mean Firmicutes	mean Bacteroidetes	F/B log ratio	B-H corrected p-value
K00626	acetyl-CoA C-acetyltransferase [EC:2.3.1.9]	0.0811284	0	12.929	5.7404e-20
K00074	3-hydroxybutyryl-CoA dehydrogenase [EC:1.1.1.157]	0.0487268	0	12.0975	2.8476e-16
K02904	large subunit ribosomal protein L29	0.0219622	0	10.7766	2.9154e-14
K10112	multiple sugar transport system ATP-binding protein	0.0106007	0	9.34093	6.78e-08
K00248	butyryl-CoA dehydrogenase [EC:1.3.8.1]	0.00769844	0	8.9442	6.78e-08
K03339	6-phospho-5-dehydro-2-deoxy-D-gluconate aldolase [EC:4.1.2.29]	0.00460412	0	8.5796	3.7629e-13
K02406	flagellin	0.00717956	0	8.50806	1.47747e-07
K01615	glutaconyl-CoA decarboxylase [EC:4.1.1.70]	0.00281448	0	7.83063	1.47653e-12
K02965	small subunit ribosomal protein S19	0.00511034	0	7.81889	4.84286e-06
K00616	transaldolase [EC:2.2.1.2]	0.00504865	0.000126954	7.43267	6.45923e-06
K03704	cold shock protein (beta-ribbon, CspA family)	0.00247493	0	7.27541	1.25656e-10
K00046	gluconate 5-dehydrogenase [EC:1.1.1.69]	0.00314241	0	7.142	5.11108e-06
K01715	enoyl-CoA hydratase [EC:4.2.1.17]	0.00275839	0	6.9913	5.11108e-06
K01940	argininosuccinate synthase [EC:6.3.4.5]	0.00277202	0	6.95988	5.3403e-06
K03784	purine-nucleoside phosphorylase [EC:2.4.2.1]	0.00251067	0	6.94209	4.9327e-06
K00703	starch synthase [EC:2.4.1.21]	0.00253456	0	6.9362	4.9327e-06
K03521	electron transfer flavoprotein beta subunit	0.00176019	0	6.85921	1.13301e-07
K02895	large subunit ribosomal protein L24	0.00482011	0.000413382	6.47619	4.04421e-06
K02931	large subunit ribosomal protein L5	0.0227654	0.00197242	6.46	0.00027685
K00053	ketol-acid reductoisomerase [EC:1.1.1.86]	0.0228241	0.000913577	6.35919	0.000152703
K03522	electron transfer flavoprotein alpha subunit	0.00217759	0	6.31481	5.30435e-05
K02073	D-methionine transport system substrate-binding protein	0.00142307	0	6.11098	5.72533e-06
K03530	DNA-binding protein HU-beta	0.00301885	4.48632e-05	6.11077	0.000239908
K02058	simple sugar transport system substrate-binding protein	0.00171262	0	5.82965	7.28366e-05
K02111	F-type H+-transporting ATPase subunit alpha [EC:3.6.3.14]	0.00195183	8.78185e-05	5.72969	3.83515e-05
K02899	large subunit ribosomal protein L27	0.00182622	0.00029132	5.5666	0.000125556
K01847	methylmalonyl-CoA mutase [EC:5.4.99.2]	0.00170157	0	5.53339	0.000332167
K05816	sn-glycerol 3-phosphate transport system ATP-binding protein [EC:3.6.3.20]	0.00224705	0	5.47296	0.00116838
K00975	glucose-1-phosphate adenylyltransferase [EC:2.7.7.27]	0.00209807	0	5.37638	0.00116838
K00761	uracil phosphoribosyltransferase [EC:2.4.2.9]	0.00211941	0	5.36796	0.00116838
K02892	large subunit ribosomal protein L23	0.00338198	0.000128866	5.36269	0.00339
K02950	small subunit ribosomal protein S12	0.00209916	0.00053968	5.32803	0.000403718
K02952	small subunit ribosomal protein S13	0.00928267	0.00101384	5.24612	0.00102191
K20143	acrylyl-CoA reductase (NADH) [EC:1.3.1.95]	0.0011523	0	5.2244	0.00031199
K02356	elongation factor P	0.00164778	0	5.17832	0.00116838
K00927	phosphoglycerate kinase [EC:2.7.2.3]	0.0331407	0.004192	5.04265	0.00270393
K20140	2-oxoglutarate carboxylase large subunit [EC:6.4.1.7]	0.000998334	0	5.04215	0.000319629
K02946	small subunit ribosomal protein S10	0.0085117	0.00135432	5.01877	0.00102392
K04072	acetaldehyde dehydrogenase / alcohol dehydrogenase [EC:1.2.1.10 1.1.1.1]	0.0013316	0	4.86947	0.00123044
K01966	propionyl-CoA carboxylase beta chain [EC:6.4.1.3]	0.00340424	0.000256705	4.77338	0.00428109
K01006	pyruvate, orthophosphate dikinase [EC:2.7.9.1]	0.00311441	0.000447595	4.67641	0.0177284
K18118	succinyl-CoA:acetate CoA-transferase [EC:2.8.3.18]	0.00257919	0.000111919	4.55295	0.0153375
K02990	small subunit ribosomal protein S6	0.00226783	0.000358249	4.52732	0.00543019
K10670	glycine reductase [EC:1.21.4.2]	0.00117099	0	4.26625	0.00369696
K02911	large subunit ribosomal protein L32	0.000816166	0	4.23084	0.00337085
K03624	transcription elongation factor GreA	0.00298311	0	4.20822	0.0184166
K02871	large subunit ribosomal protein L13	0.00614216	0.00117724	4.13484	0.00413351
K02010	iron(III) transport system ATP-binding protein [EC:3.6.3.30]	0.000780174	0	4.11831	0.00339
K09157	uncharacterized protein	0.00141802	0.00044013	4.01323	0.0279418
K02948	small subunit ribosomal protein S11	0.00206985	0.000383429	3.93211	0.00452
K00244	fumarate reductase flavoprotein subunit [EC:1.3.5.4]	0.00107305	0	3.86599	0.009153
K01176	alpha-amylase [EC:3.2.1.1]	0.00115303	0	3.86322	0.00948642
K01834	2,3-bisphosphoglycerate-dependent phosphoglycerate mutase [EC:5.4.2.11]	0.000899149	8.22114e-05	3.78587	0.00693067
K02355	elongation factor G	0.0235181	0.00432768	3.73434	0.0032809
K00656	formate C-acetyltransferase [EC:2.3.1.54]	0.00486846	0.000932986	3.67597	0.005876
K02982	small subunit ribosomal protein S3	0.00690829	0.00283122	3.61023	0.0367547
K01621	xylulose-5-phosphate/fructose-6-phosphate phosphoketolase [EC:4.1.2.9 4.1.2.22]	0.00116922	0	3.57471	0.0185979
K02986	small subunit ribosomal protein S4	0.0151727	0.00340675	3.39336	0.0136126
K01714	4-hydroxy-tetrahydrodipicolinate synthase [EC:4.3.3.7]	0.00101511	0.000184333	3.38911	0.0111639
K06412	stage V sporulation protein G	0.000718272	0	3.29906	0.0184166
K02992	small subunit ribosomal protein S7	0.0124483	0.00237096	3.20531	0.0444467
K15533	1,3-beta-galactosyl-N-acetylhexosamine phosphorylase [EC:2.4.1.211]	0.000688458	0	3.20052	0.0191517
K02967	small subunit ribosomal protein S2	0.0127481	0.00385567	3.17475	0.0184166
K03545	trigger factor	0.00121701	0	3.09329	0.0371341
K01571	oxaloacetate decarboxylase, alpha subunit [EC:4.1.1.3]	0.000488893	0	3.01198	0.0185979
K01596	phosphoenolpyruvate carboxykinase (GTP) [EC:4.1.1.32]	0.000954037	0	2.95949	0.037628
K01849	methylmalonyl-CoA mutase, C-terminal domain [EC:5.4.99.2]	0.000674428	0	2.79244	0.0371341
K10542	methyl-galactoside transport system ATP-binding protein [EC:3.6.3.17]	0.000508174	0	2.72983	0.0367547
K10540	methyl-galactoside transport system substrate-binding protein	0.000506484	0	2.72214	0.0367547
K02933	large subunit ribosomal protein L6	0.00475659	0.00169413	2.70638	0.029154
K10823	oligopeptide transport system ATP-binding protein	0.000303605	0	2.49154	0.0367547
K03040	DNA-directed RNA polymerase subunit alpha [EC:2.7.7.6]	0.00439768	0.00150157	2.40415	0.0142874
K02112	F-type H+-transporting ATPase subunit beta [EC:3.6.3.14]	0.00740119	0.00480215	0.768332	0.0120711
K02358	elongation factor Tu	0.091931	0.07197	0.459042	0.0386881
K00262	glutamate dehydrogenase (NADP+) [EC:1.4.1.4]	0.0598497	0.105956	-0.808072	0.00102392
K02886	large subunit ribosomal protein L2	0.00480655	0.0108645	-1.22513	0.00078648
K01610	phosphoenolpyruvate carboxykinase (ATP) [EC:4.1.1.49]	0.0147547	0.0387043	-1.2583	0.000220053
K00134	glyceraldehyde 3-phosphate dehydrogenase [EC:1.2.1.12]	0.0216826	0.0970056	-1.96931	3.34762e-05
K02890	large subunit ribosomal protein L22	0.0032402	0.00702668	-2.06724	0.0444467
K02879	large subunit ribosomal protein L17	0.00224056	0.00665887	-2.34889	0.031819
K01890	phenylalanyl-tRNA synthetase beta chain [EC:6.1.1.20]	0	0.000339335	-2.53847	0.0367547
K03072	preprotein translocase subunit SecD	0	0.000348014	-2.55281	0.0367547
K01197	hyaluronoglucosaminidase [EC:3.2.1.35]	0	0.000367907	-2.60281	0.0367547
K00841	aminotransferase [EC:2.6.1.-]	0	0.00043343	-2.61587	0.0367547
K03070	preprotein translocase subunit SecA	0	0.000418409	-2.64264	0.0367547
K01892	histidyl-tRNA synthetase [EC:6.1.1.21]	0	0.000448035	-2.6672	0.0367547
K09022	2-iminobutanoate/2-iminopropanoate deaminase [EC:3.5.99.10]	3.77715e-05	0.000695227	-2.91593	0.0254596
K01803	triosephosphate isomerase (TIM) [EC:5.3.1.1]	0.0113515	0.0710261	-3.21703	0.00301333
K00831	phosphoserine aminotransferase [EC:2.6.1.52]	0.00261376	0.0151765	-3.22094	0.00339
K00600	glycine hydroxymethyltransferase [EC:2.1.2.1]	0.000753196	0.00295959	-3.32377	0.0367547
K01876	aspartyl-tRNA synthetase [EC:6.1.1.12]	0.000175891	0.00110098	-3.3982	0.0148441
K01868	threonyl-tRNA synthetase [EC:6.1.1.3]	0.000418245	0.00187667	-3.46954	0.0455735
K01804	L-arabinose isomerase [EC:5.3.1.4]	0.00273328	0.0143249	-3.48321	0.00719632
K01270	dipeptidase D [EC:3.4.13.-]	0	0.00095954	-3.506	0.0184166
K02902	large subunit ribosomal protein L28	4.92005e-05	0.0014298	-3.8329	0.0367305
K09458	3-oxoacyl-[acyl-carrier-protein] synthase II [EC:2.3.1.179]	0	0.000880192	-3.91481	0.00786597
K02945	small subunit ribosomal protein S1	9.98004e-05	0.00145143	-3.99547	0.0115691
K01676	fumarate hydratase, class I [EC:4.2.1.2]	0	0.00110075	-4.02709	0.00817077
K16363	UDP-3-O-[3-hydroxymyristoyl] N-acetylglucosamine deacetylase / 3-hydroxyacyl-[acyl-carrier-protein] dehydratase [EC:3.5.1.108 4.2.1.59]	0	0.00136117	-4.1391	0.00823899
K03695	ATP-dependent Clp protease ATP-binding subunit ClpB	0.000512973	0.00330177	-4.34017	0.00487156
K01629	rhamnulose-1-phosphate aldolase [EC:4.1.2.19]	0	0.00100771	-4.36153	0.00339
K00615	transketolase [EC:2.2.1.1]	4.99002e-05	0.00128202	-4.49744	0.00339
K01591	orotidine-5'-phosphate decarboxylase [EC:4.1.1.23]	0	0.00147028	-4.6332	0.00339
K01258	tripeptide aminopeptidase [EC:3.4.11.4]	6.27156e-05	0.00165072	-4.69904	0.00975658
K02897	large subunit ribosomal protein L25	0	0.00170296	-4.71919	0.00339
K00789	S-adenosylmethionine synthetase [EC:2.5.1.6]	0.000434331	0.00490418	-4.84726	0.0349192
K11645	fructose-bisphosphate aldolase, class I [EC:4.1.2.13]	0	0.0027747	-4.96625	0.00376224
K02078	acyl carrier protein	0.000910965	0.00637308	-5.4412	0.0012656
K00041	tagaturonate reductase [EC:1.1.1.58]	8.24842e-05	0.00295744	-6.21716	0.00102392
K00639	glycine C-acetyltransferase [EC:2.3.1.29]	0	0.00190831	-6.58474	4.95317e-06
K04564	superoxide dismutase, Fe-Mn family [EC:1.15.1.1]	0	0.00267165	-6.74989	5.72533e-06
K00602	phosphoribosylaminoimidazolecarboxamide formyltransferase / IMP cyclohydrolase [EC:2.1.2.3 3.5.4.10]	2.49501e-05	0.00290962	-7.26146	5.90111e-07
K04771	serine protease Do [EC:3.4.21.107]	0	0.00669621	-7.87001	5.72533e-06
K02437	glycine cleavage system H protein	0	0.0048229	-7.95572	1.57402e-07
K02110	F-type H+-transporting ATPase subunit c	0	0.00357082	-8.26187	1.68747e-13
K03340	diaminopimelate dehydrogenase [EC:1.4.1.16]	0	0.011362	-8.88426	4.3392e-06
K00024	malate dehydrogenase [EC:1.1.1.37]	0	0.020472	-10.1243	7.74857e-08
K01813	L-rhamnose isomerase [EC:5.3.1.14]	0	0.0154508	-10.293	3.22857e-13
K01805	xylose isomerase [EC:5.3.1.5]	0	0.029966	-10.6503	6.78e-08
K02217	ferritin [EC:1.16.3.2]	0	0.0238318	-10.8898	1.19328e-13
K02014	iron complex outermembrane recepter protein	0	0.0477647	-11.9715	2.9154e-14
